# Supplementary material for: Systematically Prioritizing Candidates in Genome-Based Drug Repurposing
Source: Assay Drug Dev Technol. 2019 Dec 13;17(8):352–63. doi: 10.1089/adt.2019.950 (PMC6921094; doi:10.1089/adt.2019.950)
Supplement: Supplemental data [file Supp_Data2.xlsx]

## Sheet: finalPairs
	drugName	type	status	numberOfEnzymes	listOfEnzymes	numberOfTransporters	listOfTransporters	countryApproved	marketingStartDate	numberOfTargets	numberOfTargetsWithKnownAction	target1	action1	geneName1	target2	action2	geneName2	target3	action3	geneName3	target4	action4	geneName4	target5	action5	geneName5	target6	action6	geneName6	target7	action7	geneName7	target8	action8	geneName8	target9	action9	geneName9	target10	action10	geneName10	target11	action11	geneName11	target12	action12	geneName12	target13	action13
744	Clopidogrel	small molecule	approved/nutraceutical	8	Cytochrome P450 3A4,Cytochrome P450 2B6,Cytochrome P450 3A5,Cytochrome P450 2C19,Cytochrome P450 2C9,Cytochrome P450 1A2,Cytochrome P450 2C8,Liver carboxylesterase 1	1	Multidrug resistance protein 1	US	1900-01-01	1	1	P2Y purinoceptor 12	antagonist	P2RY12	ZZZZZZZZZZZZZZ	ZZZZZZZZZZZZZZ	ZZZZZZZZZZZZZZ	ZZZZZZZZZZZZZZ	ZZZZZZZZZZZZZZ	ZZZZZZZZZZZZZZ	ZZZZZZZZZZZZZZ	ZZZZZZZZZZZZZZ	ZZZZZZZZZZZZZZ	ZZZZZZZZZZZZZZ	ZZZZZZZZZZZZZZ	ZZZZZZZZZZZZZZ	ZZZZZZZZZZZZZZ	ZZZZZZZZZZZZZZ	ZZZZZZZZZZZZZZ	ZZZZZZZZZZZZZZ	ZZZZZZZZZZZZZZ	ZZZZZZZZZZZZZZ	ZZZZZZZZZZZZZZ	ZZZZZZZZZZZZZZ	ZZZZZZZZZZZZZZ	ZZZZZZZZZZZZZZ	ZZZZZZZZZZZZZZ	ZZZZZZZZZZZZZZ	ZZZZZZZZZZZZZZ	ZZZZZZZZZZZZZZ	ZZZZZZZZZZZZZZ	ZZZZZZZZZZZZZZ	ZZZZZZZZZZZZZZ	ZZZZZZZZZZZZZZ	ZZZZZZZZZZZZZZ	ZZZZZZZZZZZZZZ	ZZZZZZZZZZZZZZ	ZZZZZZZZZZZZZZ	ZZZZZZZZZZZZZZ
1070	Benzocaine	small molecule	approved	1	Liver carboxylesterase 1	1	Multidrug resistance protein 1	US	1938-06-01	1	1	Sodium channel protein type 10 subunit alpha	inhibitor	SCN10A	ZZZZZZZZZZZZZZ	ZZZZZZZZZZZZZZ	ZZZZZZZZZZZZZZ	ZZZZZZZZZZZZZZ	ZZZZZZZZZZZZZZ	ZZZZZZZZZZZZZZ	ZZZZZZZZZZZZZZ	ZZZZZZZZZZZZZZ	ZZZZZZZZZZZZZZ	ZZZZZZZZZZZZZZ	ZZZZZZZZZZZZZZ	ZZZZZZZZZZZZZZ	ZZZZZZZZZZZZZZ	ZZZZZZZZZZZZZZ	ZZZZZZZZZZZZZZ	ZZZZZZZZZZZZZZ	ZZZZZZZZZZZZZZ	ZZZZZZZZZZZZZZ	ZZZZZZZZZZZZZZ	ZZZZZZZZZZZZZZ	ZZZZZZZZZZZZZZ	ZZZZZZZZZZZZZZ	ZZZZZZZZZZZZZZ	ZZZZZZZZZZZZZZ	ZZZZZZZZZZZZZZ	ZZZZZZZZZZZZZZ	ZZZZZZZZZZZZZZ	ZZZZZZZZZZZZZZ	ZZZZZZZZZZZZZZ	ZZZZZZZZZZZZZZ	ZZZZZZZZZZZZZZ	ZZZZZZZZZZZZZZ	ZZZZZZZZZZZZZZ	ZZZZZZZZZZZZZZ	ZZZZZZZZZZZZZZ
1237	Ergonovine	small molecule	approved	1	Cytochrome P450 3A4	1	Multidrug resistance protein 1	Canada	1939-12-31	1	1	Alpha-1A adrenergic receptor	agonist	ADRA1A	ZZZZZZZZZZZZZZ	ZZZZZZZZZZZZZZ	ZZZZZZZZZZZZZZ	ZZZZZZZZZZZZZZ	ZZZZZZZZZZZZZZ	ZZZZZZZZZZZZZZ	ZZZZZZZZZZZZZZ	ZZZZZZZZZZZZZZ	ZZZZZZZZZZZZZZ	ZZZZZZZZZZZZZZ	ZZZZZZZZZZZZZZ	ZZZZZZZZZZZZZZ	ZZZZZZZZZZZZZZ	ZZZZZZZZZZZZZZ	ZZZZZZZZZZZZZZ	ZZZZZZZZZZZZZZ	ZZZZZZZZZZZZZZ	ZZZZZZZZZZZZZZ	ZZZZZZZZZZZZZZ	ZZZZZZZZZZZZZZ	ZZZZZZZZZZZZZZ	ZZZZZZZZZZZZZZ	ZZZZZZZZZZZZZZ	ZZZZZZZZZZZZZZ	ZZZZZZZZZZZZZZ	ZZZZZZZZZZZZZZ	ZZZZZZZZZZZZZZ	ZZZZZZZZZZZZZZ	ZZZZZZZZZZZZZZ	ZZZZZZZZZZZZZZ	ZZZZZZZZZZZZZZ	ZZZZZZZZZZZZZZ	ZZZZZZZZZZZZZZ	ZZZZZZZZZZZZZZ	ZZZZZZZZZZZZZZ
337	Trimethadione	small molecule	approved	5	Cytochrome P450 2E1,Cytochrome P450 3A4,Cytochrome P450 2C8,Cytochrome P450 2C9,Cytochrome P450 2C19	0		US	1946-01-25	1	1	Voltage-dependent T-type calcium channel subunit alpha-1G	inhibitor	CACNA1G	ZZZZZZZZZZZZZZ	ZZZZZZZZZZZZZZ	ZZZZZZZZZZZZZZ	ZZZZZZZZZZZZZZ	ZZZZZZZZZZZZZZ	ZZZZZZZZZZZZZZ	ZZZZZZZZZZZZZZ	ZZZZZZZZZZZZZZ	ZZZZZZZZZZZZZZ	ZZZZZZZZZZZZZZ	ZZZZZZZZZZZZZZ	ZZZZZZZZZZZZZZ	ZZZZZZZZZZZZZZ	ZZZZZZZZZZZZZZ	ZZZZZZZZZZZZZZ	ZZZZZZZZZZZZZZ	ZZZZZZZZZZZZZZ	ZZZZZZZZZZZZZZ	ZZZZZZZZZZZZZZ	ZZZZZZZZZZZZZZ	ZZZZZZZZZZZZZZ	ZZZZZZZZZZZZZZ	ZZZZZZZZZZZZZZ	ZZZZZZZZZZZZZZ	ZZZZZZZZZZZZZZ	ZZZZZZZZZZZZZZ	ZZZZZZZZZZZZZZ	ZZZZZZZZZZZZZZ	ZZZZZZZZZZZZZZ	ZZZZZZZZZZZZZZ	ZZZZZZZZZZZZZZ	ZZZZZZZZZZZZZZ	ZZZZZZZZZZZZZZ	ZZZZZZZZZZZZZZ	ZZZZZZZZZZZZZZ
537	Propylthiouracil	small molecule	approved	2	Myeloperoxidase,Dopamine beta-hydroxylase	0		US	1947-07-28	1	1	Thyroid peroxidase	inhibitor	TPO	ZZZZZZZZZZZZZZ	ZZZZZZZZZZZZZZ	ZZZZZZZZZZZZZZ	ZZZZZZZZZZZZZZ	ZZZZZZZZZZZZZZ	ZZZZZZZZZZZZZZ	ZZZZZZZZZZZZZZ	ZZZZZZZZZZZZZZ	ZZZZZZZZZZZZZZ	ZZZZZZZZZZZZZZ	ZZZZZZZZZZZZZZ	ZZZZZZZZZZZZZZ	ZZZZZZZZZZZZZZ	ZZZZZZZZZZZZZZ	ZZZZZZZZZZZZZZ	ZZZZZZZZZZZZZZ	ZZZZZZZZZZZZZZ	ZZZZZZZZZZZZZZ	ZZZZZZZZZZZZZZ	ZZZZZZZZZZZZZZ	ZZZZZZZZZZZZZZ	ZZZZZZZZZZZZZZ	ZZZZZZZZZZZZZZ	ZZZZZZZZZZZZZZ	ZZZZZZZZZZZZZZ	ZZZZZZZZZZZZZZ	ZZZZZZZZZZZZZZ	ZZZZZZZZZZZZZZ	ZZZZZZZZZZZZZZ	ZZZZZZZZZZZZZZ	ZZZZZZZZZZZZZZ	ZZZZZZZZZZZZZZ	ZZZZZZZZZZZZZZ	ZZZZZZZZZZZZZZ	ZZZZZZZZZZZZZZ
778	Tripelennamine	small molecule	approved/vet_approved	1	Cytochrome P450 2D6	0		Canada	1947-12-31	1	1	Histamine H1 receptor	antagonist	HRH1	ZZZZZZZZZZZZZZ	ZZZZZZZZZZZZZZ	ZZZZZZZZZZZZZZ	ZZZZZZZZZZZZZZ	ZZZZZZZZZZZZZZ	ZZZZZZZZZZZZZZ	ZZZZZZZZZZZZZZ	ZZZZZZZZZZZZZZ	ZZZZZZZZZZZZZZ	ZZZZZZZZZZZZZZ	ZZZZZZZZZZZZZZ	ZZZZZZZZZZZZZZ	ZZZZZZZZZZZZZZ	ZZZZZZZZZZZZZZ	ZZZZZZZZZZZZZZ	ZZZZZZZZZZZZZZ	ZZZZZZZZZZZZZZ	ZZZZZZZZZZZZZZ	ZZZZZZZZZZZZZZ	ZZZZZZZZZZZZZZ	ZZZZZZZZZZZZZZ	ZZZZZZZZZZZZZZ	ZZZZZZZZZZZZZZ	ZZZZZZZZZZZZZZ	ZZZZZZZZZZZZZZ	ZZZZZZZZZZZZZZ	ZZZZZZZZZZZZZZ	ZZZZZZZZZZZZZZ	ZZZZZZZZZZZZZZ	ZZZZZZZZZZZZZZ	ZZZZZZZZZZZZZZ	ZZZZZZZZZZZZZZ	ZZZZZZZZZZZZZZ	ZZZZZZZZZZZZZZ	ZZZZZZZZZZZZZZ
790	Dicyclomine	small molecule	approved	1	Cytochrome P450 1A1	0		US	1950-05-11	2	1	Muscarinic acetylcholine receptor M1	antagonist	CHRM1	ZZZZZZZZZZZZZZ	ZZZZZZZZZZZZZZ	ZZZZZZZZZZZZZZ	ZZZZZZZZZZZZZZ	ZZZZZZZZZZZZZZ	ZZZZZZZZZZZZZZ	ZZZZZZZZZZZZZZ	ZZZZZZZZZZZZZZ	ZZZZZZZZZZZZZZ	ZZZZZZZZZZZZZZ	ZZZZZZZZZZZZZZ	ZZZZZZZZZZZZZZ	ZZZZZZZZZZZZZZ	ZZZZZZZZZZZZZZ	ZZZZZZZZZZZZZZ	ZZZZZZZZZZZZZZ	ZZZZZZZZZZZZZZ	ZZZZZZZZZZZZZZ	ZZZZZZZZZZZZZZ	ZZZZZZZZZZZZZZ	ZZZZZZZZZZZZZZ	ZZZZZZZZZZZZZZ	ZZZZZZZZZZZZZZ	ZZZZZZZZZZZZZZ	ZZZZZZZZZZZZZZ	ZZZZZZZZZZZZZZ	ZZZZZZZZZZZZZZ	ZZZZZZZZZZZZZZ	ZZZZZZZZZZZZZZ	ZZZZZZZZZZZZZZ	ZZZZZZZZZZZZZZ	ZZZZZZZZZZZZZZ	ZZZZZZZZZZZZZZ	ZZZZZZZZZZZZZZ	ZZZZZZZZZZZZZZ
894	Quinidine	small molecule	approved	9	Cytochrome P450 3A4,Cytochrome P450 3A7,Cytochrome P450 2D6,Cytochrome P450 1A2,Cytochrome P450 2E1,Cytochrome P450 1A1,Cytochrome P450 2B6,Cytochrome P450 2C8,Cytochrome P450 2C9	10	Solute carrier family 22 member 2,Solute carrier family 22 member 1,Solute carrier family 22 member 5,Bile salt export pump,Multidrug resistance protein 1,Solute carrier organic anion transporter family member 1A2,Solute carrier family 22 member 8,Canalicular multispecific organic anion transporter 1,Solute carrier family 22 member 4,Solute carrier organic anion transporter family member 1B1	US	1950-07-12	7	1	Sodium channel protein type 5 subunit alpha	inhibitor	SCN5A	ZZZZZZZZZZZZZZ	ZZZZZZZZZZZZZZ	ZZZZZZZZZZZZZZ	ZZZZZZZZZZZZZZ	ZZZZZZZZZZZZZZ	ZZZZZZZZZZZZZZ	ZZZZZZZZZZZZZZ	ZZZZZZZZZZZZZZ	ZZZZZZZZZZZZZZ	ZZZZZZZZZZZZZZ	ZZZZZZZZZZZZZZ	ZZZZZZZZZZZZZZ	ZZZZZZZZZZZZZZ	ZZZZZZZZZZZZZZ	ZZZZZZZZZZZZZZ	ZZZZZZZZZZZZZZ	ZZZZZZZZZZZZZZ	ZZZZZZZZZZZZZZ	ZZZZZZZZZZZZZZ	ZZZZZZZZZZZZZZ	ZZZZZZZZZZZZZZ	ZZZZZZZZZZZZZZ	ZZZZZZZZZZZZZZ	ZZZZZZZZZZZZZZ	ZZZZZZZZZZZZZZ	ZZZZZZZZZZZZZZ	ZZZZZZZZZZZZZZ	ZZZZZZZZZZZZZZ	ZZZZZZZZZZZZZZ	ZZZZZZZZZZZZZZ	ZZZZZZZZZZZZZZ	ZZZZZZZZZZZZZZ	ZZZZZZZZZZZZZZ	ZZZZZZZZZZZZZZ	ZZZZZZZZZZZZZZ
709	Methoxamine	small molecule	approved/investigational	0		0		Canada	1950-12-31	3	1	Alpha-1A adrenergic receptor	agonist	ADRA1A	ZZZZZZZZZZZZZZ	ZZZZZZZZZZZZZZ	ZZZZZZZZZZZZZZ	ZZZZZZZZZZZZZZ	ZZZZZZZZZZZZZZ	ZZZZZZZZZZZZZZ	ZZZZZZZZZZZZZZ	ZZZZZZZZZZZZZZ	ZZZZZZZZZZZZZZ	ZZZZZZZZZZZZZZ	ZZZZZZZZZZZZZZ	ZZZZZZZZZZZZZZ	ZZZZZZZZZZZZZZ	ZZZZZZZZZZZZZZ	ZZZZZZZZZZZZZZ	ZZZZZZZZZZZZZZ	ZZZZZZZZZZZZZZ	ZZZZZZZZZZZZZZ	ZZZZZZZZZZZZZZ	ZZZZZZZZZZZZZZ	ZZZZZZZZZZZZZZ	ZZZZZZZZZZZZZZ	ZZZZZZZZZZZZZZ	ZZZZZZZZZZZZZZ	ZZZZZZZZZZZZZZ	ZZZZZZZZZZZZZZ	ZZZZZZZZZZZZZZ	ZZZZZZZZZZZZZZ	ZZZZZZZZZZZZZZ	ZZZZZZZZZZZZZZ	ZZZZZZZZZZZZZZ	ZZZZZZZZZZZZZZ	ZZZZZZZZZZZZZZ	ZZZZZZZZZZZZZZ	ZZZZZZZZZZZZZZ
876	Dienestrol	small molecule	approved/investigational	0		0		Canada	1951-12-31	2	1	Estrogen receptor alpha	agonist	ESR1	ZZZZZZZZZZZZZZ	ZZZZZZZZZZZZZZ	ZZZZZZZZZZZZZZ	ZZZZZZZZZZZZZZ	ZZZZZZZZZZZZZZ	ZZZZZZZZZZZZZZ	ZZZZZZZZZZZZZZ	ZZZZZZZZZZZZZZ	ZZZZZZZZZZZZZZ	ZZZZZZZZZZZZZZ	ZZZZZZZZZZZZZZ	ZZZZZZZZZZZZZZ	ZZZZZZZZZZZZZZ	ZZZZZZZZZZZZZZ	ZZZZZZZZZZZZZZ	ZZZZZZZZZZZZZZ	ZZZZZZZZZZZZZZ	ZZZZZZZZZZZZZZ	ZZZZZZZZZZZZZZ	ZZZZZZZZZZZZZZ	ZZZZZZZZZZZZZZ	ZZZZZZZZZZZZZZ	ZZZZZZZZZZZZZZ	ZZZZZZZZZZZZZZ	ZZZZZZZZZZZZZZ	ZZZZZZZZZZZZZZ	ZZZZZZZZZZZZZZ	ZZZZZZZZZZZZZZ	ZZZZZZZZZZZZZZ	ZZZZZZZZZZZZZZ	ZZZZZZZZZZZZZZ	ZZZZZZZZZZZZZZ	ZZZZZZZZZZZZZZ	ZZZZZZZZZZZZZZ	ZZZZZZZZZZZZZZ
642	Estrone	small molecule	approved	9	Cytochrome P450 1A1,Cytochrome P450 1A2,Cytochrome P450 3A4,Cytochrome P450 1B1,Cytochrome P450 2B6,Cytochrome P450 2C9,Cytochrome P450 2E1,Cytochrome P450 3A5,Cytochrome P450 4A11	5	Solute carrier organic anion transporter family member 2B1,Multidrug resistance protein 1,Solute carrier organic anion transporter family member 1A2,ATP-binding cassette sub-family G member 2,Solute carrier organic anion transporter family member 1B1	Canada	1951-12-31	5	1	Estrogen receptor alpha	agonist	ESR1	ZZZZZZZZZZZZZZ	ZZZZZZZZZZZZZZ	ZZZZZZZZZZZZZZ	ZZZZZZZZZZZZZZ	ZZZZZZZZZZZZZZ	ZZZZZZZZZZZZZZ	ZZZZZZZZZZZZZZ	ZZZZZZZZZZZZZZ	ZZZZZZZZZZZZZZ	ZZZZZZZZZZZZZZ	ZZZZZZZZZZZZZZ	ZZZZZZZZZZZZZZ	ZZZZZZZZZZZZZZ	ZZZZZZZZZZZZZZ	ZZZZZZZZZZZZZZ	ZZZZZZZZZZZZZZ	ZZZZZZZZZZZZZZ	ZZZZZZZZZZZZZZ	ZZZZZZZZZZZZZZ	ZZZZZZZZZZZZZZ	ZZZZZZZZZZZZZZ	ZZZZZZZZZZZZZZ	ZZZZZZZZZZZZZZ	ZZZZZZZZZZZZZZ	ZZZZZZZZZZZZZZ	ZZZZZZZZZZZZZZ	ZZZZZZZZZZZZZZ	ZZZZZZZZZZZZZZ	ZZZZZZZZZZZZZZ	ZZZZZZZZZZZZZZ	ZZZZZZZZZZZZZZ	ZZZZZZZZZZZZZZ	ZZZZZZZZZZZZZZ	ZZZZZZZZZZZZZZ	ZZZZZZZZZZZZZZ
579	Piperazine	small molecule	approved/vet_approved	1	Cytochrome P450 2D6	0		Canada	1951-12-31	1	1	Gamma-aminobutyric acid receptor subunit beta-3	agonist	GABRB3	ZZZZZZZZZZZZZZ	ZZZZZZZZZZZZZZ	ZZZZZZZZZZZZZZ	ZZZZZZZZZZZZZZ	ZZZZZZZZZZZZZZ	ZZZZZZZZZZZZZZ	ZZZZZZZZZZZZZZ	ZZZZZZZZZZZZZZ	ZZZZZZZZZZZZZZ	ZZZZZZZZZZZZZZ	ZZZZZZZZZZZZZZ	ZZZZZZZZZZZZZZ	ZZZZZZZZZZZZZZ	ZZZZZZZZZZZZZZ	ZZZZZZZZZZZZZZ	ZZZZZZZZZZZZZZ	ZZZZZZZZZZZZZZ	ZZZZZZZZZZZZZZ	ZZZZZZZZZZZZZZ	ZZZZZZZZZZZZZZ	ZZZZZZZZZZZZZZ	ZZZZZZZZZZZZZZ	ZZZZZZZZZZZZZZ	ZZZZZZZZZZZZZZ	ZZZZZZZZZZZZZZ	ZZZZZZZZZZZZZZ	ZZZZZZZZZZZZZZ	ZZZZZZZZZZZZZZ	ZZZZZZZZZZZZZZ	ZZZZZZZZZZZZZZ	ZZZZZZZZZZZZZZ	ZZZZZZZZZZZZZZ	ZZZZZZZZZZZZZZ	ZZZZZZZZZZZZZZ	ZZZZZZZZZZZZZZ
1130	Diphenylpyraline	small molecule	approved	0		0		Canada	1951-12-31	2	1	Histamine H1 receptor	antagonist	HRH1	ZZZZZZZZZZZZZZ	ZZZZZZZZZZZZZZ	ZZZZZZZZZZZZZZ	ZZZZZZZZZZZZZZ	ZZZZZZZZZZZZZZ	ZZZZZZZZZZZZZZ	ZZZZZZZZZZZZZZ	ZZZZZZZZZZZZZZ	ZZZZZZZZZZZZZZ	ZZZZZZZZZZZZZZ	ZZZZZZZZZZZZZZ	ZZZZZZZZZZZZZZ	ZZZZZZZZZZZZZZ	ZZZZZZZZZZZZZZ	ZZZZZZZZZZZZZZ	ZZZZZZZZZZZZZZ	ZZZZZZZZZZZZZZ	ZZZZZZZZZZZZZZ	ZZZZZZZZZZZZZZ	ZZZZZZZZZZZZZZ	ZZZZZZZZZZZZZZ	ZZZZZZZZZZZZZZ	ZZZZZZZZZZZZZZ	ZZZZZZZZZZZZZZ	ZZZZZZZZZZZZZZ	ZZZZZZZZZZZZZZ	ZZZZZZZZZZZZZZ	ZZZZZZZZZZZZZZ	ZZZZZZZZZZZZZZ	ZZZZZZZZZZZZZZ	ZZZZZZZZZZZZZZ	ZZZZZZZZZZZZZZ	ZZZZZZZZZZZZZZ	ZZZZZZZZZZZZZZ	ZZZZZZZZZZZZZZ
1341	Digitoxin	small molecule	approved/investigational	2	Cytochrome P450 3A4,Cholesterol side-chain cleavage enzyme, mitochondrial	3	Solute carrier organic anion transporter family member 1A2,Solute carrier organic anion transporter family member 4C1,Multidrug resistance protein 1	Canada	1951-12-31	1	1	Sodium/potassium-transporting ATPase subunit alpha-1	inhibitor	ATP1A1	ZZZZZZZZZZZZZZ	ZZZZZZZZZZZZZZ	ZZZZZZZZZZZZZZ	ZZZZZZZZZZZZZZ	ZZZZZZZZZZZZZZ	ZZZZZZZZZZZZZZ	ZZZZZZZZZZZZZZ	ZZZZZZZZZZZZZZ	ZZZZZZZZZZZZZZ	ZZZZZZZZZZZZZZ	ZZZZZZZZZZZZZZ	ZZZZZZZZZZZZZZ	ZZZZZZZZZZZZZZ	ZZZZZZZZZZZZZZ	ZZZZZZZZZZZZZZ	ZZZZZZZZZZZZZZ	ZZZZZZZZZZZZZZ	ZZZZZZZZZZZZZZ	ZZZZZZZZZZZZZZ	ZZZZZZZZZZZZZZ	ZZZZZZZZZZZZZZ	ZZZZZZZZZZZZZZ	ZZZZZZZZZZZZZZ	ZZZZZZZZZZZZZZ	ZZZZZZZZZZZZZZ	ZZZZZZZZZZZZZZ	ZZZZZZZZZZZZZZ	ZZZZZZZZZZZZZZ	ZZZZZZZZZZZZZZ	ZZZZZZZZZZZZZZ	ZZZZZZZZZZZZZZ	ZZZZZZZZZZZZZZ	ZZZZZZZZZZZZZZ	ZZZZZZZZZZZZZZ	ZZZZZZZZZZZZZZ
1054	Dihydrotachysterol	small molecule	approved	0		0		Canada	1952-12-31	1	1	Vitamin D3 receptor	agonist	VDR	ZZZZZZZZZZZZZZ	ZZZZZZZZZZZZZZ	ZZZZZZZZZZZZZZ	ZZZZZZZZZZZZZZ	ZZZZZZZZZZZZZZ	ZZZZZZZZZZZZZZ	ZZZZZZZZZZZZZZ	ZZZZZZZZZZZZZZ	ZZZZZZZZZZZZZZ	ZZZZZZZZZZZZZZ	ZZZZZZZZZZZZZZ	ZZZZZZZZZZZZZZ	ZZZZZZZZZZZZZZ	ZZZZZZZZZZZZZZ	ZZZZZZZZZZZZZZ	ZZZZZZZZZZZZZZ	ZZZZZZZZZZZZZZ	ZZZZZZZZZZZZZZ	ZZZZZZZZZZZZZZ	ZZZZZZZZZZZZZZ	ZZZZZZZZZZZZZZ	ZZZZZZZZZZZZZZ	ZZZZZZZZZZZZZZ	ZZZZZZZZZZZZZZ	ZZZZZZZZZZZZZZ	ZZZZZZZZZZZZZZ	ZZZZZZZZZZZZZZ	ZZZZZZZZZZZZZZ	ZZZZZZZZZZZZZZ	ZZZZZZZZZZZZZZ	ZZZZZZZZZZZZZZ	ZZZZZZZZZZZZZZ	ZZZZZZZZZZZZZZ	ZZZZZZZZZZZZZZ	ZZZZZZZZZZZZZZ
611	Testosterone	small molecule	approved/investigational	14	Cytochrome P450 3A5,Cytochrome P450 19A1,Cholesterol side-chain cleavage enzyme, mitochondrial,Amine oxidase [flavin-containing] A,Cytochrome P450 3A7,Cytochrome P450 3A4,Cytochrome P450 1A1,Cytochrome P450 1B1,Cytochrome P450 2A13,Cytochrome P450 2B6,Cytochrome P450 2C19,Cytochrome P450 2C8,Cytochrome P450 2C9,Cytochrome P450 3A43	9	Solute carrier organic anion transporter family member 1A2,Solute carrier family 22 member 8,Solute carrier family 22 member 7,Solute carrier family 22 member 1,Multidrug resistance protein 1,Sodium/bile acid cotransporter,Solute carrier family 22 member 3,Solute carrier family 22 member 4,ATP-binding cassette sub-family G member 2	US	1953-12-24	3	1	Androgen receptor	agonist	AR	ZZZZZZZZZZZZZZ	ZZZZZZZZZZZZZZ	ZZZZZZZZZZZZZZ	ZZZZZZZZZZZZZZ	ZZZZZZZZZZZZZZ	ZZZZZZZZZZZZZZ	ZZZZZZZZZZZZZZ	ZZZZZZZZZZZZZZ	ZZZZZZZZZZZZZZ	ZZZZZZZZZZZZZZ	ZZZZZZZZZZZZZZ	ZZZZZZZZZZZZZZ	ZZZZZZZZZZZZZZ	ZZZZZZZZZZZZZZ	ZZZZZZZZZZZZZZ	ZZZZZZZZZZZZZZ	ZZZZZZZZZZZZZZ	ZZZZZZZZZZZZZZ	ZZZZZZZZZZZZZZ	ZZZZZZZZZZZZZZ	ZZZZZZZZZZZZZZ	ZZZZZZZZZZZZZZ	ZZZZZZZZZZZZZZ	ZZZZZZZZZZZZZZ	ZZZZZZZZZZZZZZ	ZZZZZZZZZZZZZZ	ZZZZZZZZZZZZZZ	ZZZZZZZZZZZZZZ	ZZZZZZZZZZZZZZ	ZZZZZZZZZZZZZZ	ZZZZZZZZZZZZZZ	ZZZZZZZZZZZZZZ	ZZZZZZZZZZZZZZ	ZZZZZZZZZZZZZZ	ZZZZZZZZZZZZZZ
1008	Phylloquinone	small molecule	approved	0		0		US	1955-09-30	2	1	Vitamin K-dependent gamma-carboxylase	inducer	GGCX	ZZZZZZZZZZZZZZ	ZZZZZZZZZZZZZZ	ZZZZZZZZZZZZZZ	ZZZZZZZZZZZZZZ	ZZZZZZZZZZZZZZ	ZZZZZZZZZZZZZZ	ZZZZZZZZZZZZZZ	ZZZZZZZZZZZZZZ	ZZZZZZZZZZZZZZ	ZZZZZZZZZZZZZZ	ZZZZZZZZZZZZZZ	ZZZZZZZZZZZZZZ	ZZZZZZZZZZZZZZ	ZZZZZZZZZZZZZZ	ZZZZZZZZZZZZZZ	ZZZZZZZZZZZZZZ	ZZZZZZZZZZZZZZ	ZZZZZZZZZZZZZZ	ZZZZZZZZZZZZZZ	ZZZZZZZZZZZZZZ	ZZZZZZZZZZZZZZ	ZZZZZZZZZZZZZZ	ZZZZZZZZZZZZZZ	ZZZZZZZZZZZZZZ	ZZZZZZZZZZZZZZ	ZZZZZZZZZZZZZZ	ZZZZZZZZZZZZZZ	ZZZZZZZZZZZZZZ	ZZZZZZZZZZZZZZ	ZZZZZZZZZZZZZZ	ZZZZZZZZZZZZZZ	ZZZZZZZZZZZZZZ	ZZZZZZZZZZZZZZ	ZZZZZZZZZZZZZZ	ZZZZZZZZZZZZZZ
411	Methylphenidate	small molecule	approved/investigational	2	Cytochrome P450 2D6,Carboxylesterase	0		US	1955-12-31	3	1	Sodium-dependent dopamine transporter	inhibitor	SLC6A3	ZZZZZZZZZZZZZZ	ZZZZZZZZZZZZZZ	ZZZZZZZZZZZZZZ	ZZZZZZZZZZZZZZ	ZZZZZZZZZZZZZZ	ZZZZZZZZZZZZZZ	ZZZZZZZZZZZZZZ	ZZZZZZZZZZZZZZ	ZZZZZZZZZZZZZZ	ZZZZZZZZZZZZZZ	ZZZZZZZZZZZZZZ	ZZZZZZZZZZZZZZ	ZZZZZZZZZZZZZZ	ZZZZZZZZZZZZZZ	ZZZZZZZZZZZZZZ	ZZZZZZZZZZZZZZ	ZZZZZZZZZZZZZZ	ZZZZZZZZZZZZZZ	ZZZZZZZZZZZZZZ	ZZZZZZZZZZZZZZ	ZZZZZZZZZZZZZZ	ZZZZZZZZZZZZZZ	ZZZZZZZZZZZZZZ	ZZZZZZZZZZZZZZ	ZZZZZZZZZZZZZZ	ZZZZZZZZZZZZZZ	ZZZZZZZZZZZZZZ	ZZZZZZZZZZZZZZ	ZZZZZZZZZZZZZZ	ZZZZZZZZZZZZZZ	ZZZZZZZZZZZZZZ	ZZZZZZZZZZZZZZ	ZZZZZZZZZZZZZZ	ZZZZZZZZZZZZZZ	ZZZZZZZZZZZZZZ
277	Conjugated estrogens	small molecule	approved	3	Cytochrome P450 3A4,Cytochrome P450 1A2,Catechol O-methyltransferase	21	Canalicular multispecific organic anion transporter 2,Multidrug resistance-associated protein 4,Multidrug resistance-associated protein 1,Solute carrier organic anion transporter family member 1A2,Sodium/bile acid cotransporter,Solute carrier family 22 member 10,Solute carrier family 22 member 8,Solute carrier organic anion transporter family member 1C1,Solute carrier organic anion transporter fa…	US	1956-12-01	1	1	Estrogen receptor alpha	agonist	ESR1	ZZZZZZZZZZZZZZ	ZZZZZZZZZZZZZZ	ZZZZZZZZZZZZZZ	ZZZZZZZZZZZZZZ	ZZZZZZZZZZZZZZ	ZZZZZZZZZZZZZZ	ZZZZZZZZZZZZZZ	ZZZZZZZZZZZZZZ	ZZZZZZZZZZZZZZ	ZZZZZZZZZZZZZZ	ZZZZZZZZZZZZZZ	ZZZZZZZZZZZZZZ	ZZZZZZZZZZZZZZ	ZZZZZZZZZZZZZZ	ZZZZZZZZZZZZZZ	ZZZZZZZZZZZZZZ	ZZZZZZZZZZZZZZ	ZZZZZZZZZZZZZZ	ZZZZZZZZZZZZZZ	ZZZZZZZZZZZZZZ	ZZZZZZZZZZZZZZ	ZZZZZZZZZZZZZZ	ZZZZZZZZZZZZZZ	ZZZZZZZZZZZZZZ	ZZZZZZZZZZZZZZ	ZZZZZZZZZZZZZZ	ZZZZZZZZZZZZZZ	ZZZZZZZZZZZZZZ	ZZZZZZZZZZZZZZ	ZZZZZZZZZZZZZZ	ZZZZZZZZZZZZZZ	ZZZZZZZZZZZZZZ	ZZZZZZZZZZZZZZ	ZZZZZZZZZZZZZZ	ZZZZZZZZZZZZZZ
1551	Pheniramine	small molecule	approved	0		0		US	1956-12-01	2	1	Histamine H1 receptor	antagonist	HRH1	ZZZZZZZZZZZZZZ	ZZZZZZZZZZZZZZ	ZZZZZZZZZZZZZZ	ZZZZZZZZZZZZZZ	ZZZZZZZZZZZZZZ	ZZZZZZZZZZZZZZ	ZZZZZZZZZZZZZZ	ZZZZZZZZZZZZZZ	ZZZZZZZZZZZZZZ	ZZZZZZZZZZZZZZ	ZZZZZZZZZZZZZZ	ZZZZZZZZZZZZZZ	ZZZZZZZZZZZZZZ	ZZZZZZZZZZZZZZ	ZZZZZZZZZZZZZZ	ZZZZZZZZZZZZZZ	ZZZZZZZZZZZZZZ	ZZZZZZZZZZZZZZ	ZZZZZZZZZZZZZZ	ZZZZZZZZZZZZZZ	ZZZZZZZZZZZZZZ	ZZZZZZZZZZZZZZ	ZZZZZZZZZZZZZZ	ZZZZZZZZZZZZZZ	ZZZZZZZZZZZZZZ	ZZZZZZZZZZZZZZ	ZZZZZZZZZZZZZZ	ZZZZZZZZZZZZZZ	ZZZZZZZZZZZZZZ	ZZZZZZZZZZZZZZ	ZZZZZZZZZZZZZZ	ZZZZZZZZZZZZZZ	ZZZZZZZZZZZZZZ	ZZZZZZZZZZZZZZ	ZZZZZZZZZZZZZZ
4924	Methsuximide	small molecule	approved	1	Cytochrome P450 2C19	0		US	1957-02-08	1	1	Voltage-dependent T-type calcium channel subunit alpha-1G	inhibitor	CACNA1G	ZZZZZZZZZZZZZZ	ZZZZZZZZZZZZZZ	ZZZZZZZZZZZZZZ	ZZZZZZZZZZZZZZ	ZZZZZZZZZZZZZZ	ZZZZZZZZZZZZZZ	ZZZZZZZZZZZZZZ	ZZZZZZZZZZZZZZ	ZZZZZZZZZZZZZZ	ZZZZZZZZZZZZZZ	ZZZZZZZZZZZZZZ	ZZZZZZZZZZZZZZ	ZZZZZZZZZZZZZZ	ZZZZZZZZZZZZZZ	ZZZZZZZZZZZZZZ	ZZZZZZZZZZZZZZ	ZZZZZZZZZZZZZZ	ZZZZZZZZZZZZZZ	ZZZZZZZZZZZZZZ	ZZZZZZZZZZZZZZ	ZZZZZZZZZZZZZZ	ZZZZZZZZZZZZZZ	ZZZZZZZZZZZZZZ	ZZZZZZZZZZZZZZ	ZZZZZZZZZZZZZZ	ZZZZZZZZZZZZZZ	ZZZZZZZZZZZZZZ	ZZZZZZZZZZZZZZ	ZZZZZZZZZZZZZZ	ZZZZZZZZZZZZZZ	ZZZZZZZZZZZZZZ	ZZZZZZZZZZZZZZ	ZZZZZZZZZZZZZZ	ZZZZZZZZZZZZZZ	ZZZZZZZZZZZZZZ
740	Ethotoin	small molecule	approved	1	Cytochrome P450 2C19	0		US	1957-04-22	2	1	Sodium channel protein type 5 subunit alpha	inhibitor	SCN5A	ZZZZZZZZZZZZZZ	ZZZZZZZZZZZZZZ	ZZZZZZZZZZZZZZ	ZZZZZZZZZZZZZZ	ZZZZZZZZZZZZZZ	ZZZZZZZZZZZZZZ	ZZZZZZZZZZZZZZ	ZZZZZZZZZZZZZZ	ZZZZZZZZZZZZZZ	ZZZZZZZZZZZZZZ	ZZZZZZZZZZZZZZ	ZZZZZZZZZZZZZZ	ZZZZZZZZZZZZZZ	ZZZZZZZZZZZZZZ	ZZZZZZZZZZZZZZ	ZZZZZZZZZZZZZZ	ZZZZZZZZZZZZZZ	ZZZZZZZZZZZZZZ	ZZZZZZZZZZZZZZ	ZZZZZZZZZZZZZZ	ZZZZZZZZZZZZZZ	ZZZZZZZZZZZZZZ	ZZZZZZZZZZZZZZ	ZZZZZZZZZZZZZZ	ZZZZZZZZZZZZZZ	ZZZZZZZZZZZZZZ	ZZZZZZZZZZZZZZ	ZZZZZZZZZZZZZZ	ZZZZZZZZZZZZZZ	ZZZZZZZZZZZZZZ	ZZZZZZZZZZZZZZ	ZZZZZZZZZZZZZZ	ZZZZZZZZZZZZZZ	ZZZZZZZZZZZZZZ	ZZZZZZZZZZZZZZ
544	Hydroxyzine	small molecule	approved	1	Cytochrome P450 2D6	0		US	1957-09-18	1	1	Histamine H1 receptor	antagonist	HRH1	ZZZZZZZZZZZZZZ	ZZZZZZZZZZZZZZ	ZZZZZZZZZZZZZZ	ZZZZZZZZZZZZZZ	ZZZZZZZZZZZZZZ	ZZZZZZZZZZZZZZ	ZZZZZZZZZZZZZZ	ZZZZZZZZZZZZZZ	ZZZZZZZZZZZZZZ	ZZZZZZZZZZZZZZ	ZZZZZZZZZZZZZZ	ZZZZZZZZZZZZZZ	ZZZZZZZZZZZZZZ	ZZZZZZZZZZZZZZ	ZZZZZZZZZZZZZZ	ZZZZZZZZZZZZZZ	ZZZZZZZZZZZZZZ	ZZZZZZZZZZZZZZ	ZZZZZZZZZZZZZZ	ZZZZZZZZZZZZZZ	ZZZZZZZZZZZZZZ	ZZZZZZZZZZZZZZ	ZZZZZZZZZZZZZZ	ZZZZZZZZZZZZZZ	ZZZZZZZZZZZZZZ	ZZZZZZZZZZZZZZ	ZZZZZZZZZZZZZZ	ZZZZZZZZZZZZZZ	ZZZZZZZZZZZZZZ	ZZZZZZZZZZZZZZ	ZZZZZZZZZZZZZZ	ZZZZZZZZZZZZZZ	ZZZZZZZZZZZZZZ	ZZZZZZZZZZZZZZ	ZZZZZZZZZZZZZZ
945	Methylprednisolone	small molecule	approved/vet_approved	1	Cytochrome P450 3A4	1	Multidrug resistance protein 1	US	1957-10-24	1	1	Glucocorticoid receptor	agonist	NR3C1	ZZZZZZZZZZZZZZ	ZZZZZZZZZZZZZZ	ZZZZZZZZZZZZZZ	ZZZZZZZZZZZZZZ	ZZZZZZZZZZZZZZ	ZZZZZZZZZZZZZZ	ZZZZZZZZZZZZZZ	ZZZZZZZZZZZZZZ	ZZZZZZZZZZZZZZ	ZZZZZZZZZZZZZZ	ZZZZZZZZZZZZZZ	ZZZZZZZZZZZZZZ	ZZZZZZZZZZZZZZ	ZZZZZZZZZZZZZZ	ZZZZZZZZZZZZZZ	ZZZZZZZZZZZZZZ	ZZZZZZZZZZZZZZ	ZZZZZZZZZZZZZZ	ZZZZZZZZZZZZZZ	ZZZZZZZZZZZZZZ	ZZZZZZZZZZZZZZ	ZZZZZZZZZZZZZZ	ZZZZZZZZZZZZZZ	ZZZZZZZZZZZZZZ	ZZZZZZZZZZZZZZ	ZZZZZZZZZZZZZZ	ZZZZZZZZZZZZZZ	ZZZZZZZZZZZZZZ	ZZZZZZZZZZZZZZ	ZZZZZZZZZZZZZZ	ZZZZZZZZZZZZZZ	ZZZZZZZZZZZZZZ	ZZZZZZZZZZZZZZ	ZZZZZZZZZZZZZZ	ZZZZZZZZZZZZZZ
965	Cyclopentolate	small molecule	approved	1	Cholinesterase	0		US	1958-06-30	1	1	Muscarinic acetylcholine receptor M1	antagonist	CHRM1	ZZZZZZZZZZZZZZ	ZZZZZZZZZZZZZZ	ZZZZZZZZZZZZZZ	ZZZZZZZZZZZZZZ	ZZZZZZZZZZZZZZ	ZZZZZZZZZZZZZZ	ZZZZZZZZZZZZZZ	ZZZZZZZZZZZZZZ	ZZZZZZZZZZZZZZ	ZZZZZZZZZZZZZZ	ZZZZZZZZZZZZZZ	ZZZZZZZZZZZZZZ	ZZZZZZZZZZZZZZ	ZZZZZZZZZZZZZZ	ZZZZZZZZZZZZZZ	ZZZZZZZZZZZZZZ	ZZZZZZZZZZZZZZ	ZZZZZZZZZZZZZZ	ZZZZZZZZZZZZZZ	ZZZZZZZZZZZZZZ	ZZZZZZZZZZZZZZ	ZZZZZZZZZZZZZZ	ZZZZZZZZZZZZZZ	ZZZZZZZZZZZZZZ	ZZZZZZZZZZZZZZ	ZZZZZZZZZZZZZZ	ZZZZZZZZZZZZZZ	ZZZZZZZZZZZZZZ	ZZZZZZZZZZZZZZ	ZZZZZZZZZZZZZZ	ZZZZZZZZZZZZZZ	ZZZZZZZZZZZZZZ	ZZZZZZZZZZZZZZ	ZZZZZZZZZZZZZZ	ZZZZZZZZZZZZZZ
1346	Methotrimeprazine	small molecule	approved	3	Cytochrome P450 2D6,Cytochrome P450 2E1,Cytochrome P450 1A2	0		Canada	1958-12-31	19	1	D(2) dopamine receptor	antagonist	DRD2	ZZZZZZZZZZZZZZ	ZZZZZZZZZZZZZZ	ZZZZZZZZZZZZZZ	ZZZZZZZZZZZZZZ	ZZZZZZZZZZZZZZ	ZZZZZZZZZZZZZZ	ZZZZZZZZZZZZZZ	ZZZZZZZZZZZZZZ	ZZZZZZZZZZZZZZ	ZZZZZZZZZZZZZZ	ZZZZZZZZZZZZZZ	ZZZZZZZZZZZZZZ	ZZZZZZZZZZZZZZ	ZZZZZZZZZZZZZZ	ZZZZZZZZZZZZZZ	ZZZZZZZZZZZZZZ	ZZZZZZZZZZZZZZ	ZZZZZZZZZZZZZZ	ZZZZZZZZZZZZZZ	ZZZZZZZZZZZZZZ	ZZZZZZZZZZZZZZ	ZZZZZZZZZZZZZZ	ZZZZZZZZZZZZZZ	ZZZZZZZZZZZZZZ	ZZZZZZZZZZZZZZ	ZZZZZZZZZZZZZZ	ZZZZZZZZZZZZZZ	ZZZZZZZZZZZZZZ	ZZZZZZZZZZZZZZ	ZZZZZZZZZZZZZZ	ZZZZZZZZZZZZZZ	ZZZZZZZZZZZZZZ	ZZZZZZZZZZZZZZ	ZZZZZZZZZZZZZZ	ZZZZZZZZZZZZZZ
3970	Dequalinium	small molecule	approved	0		0		Canada	1958-12-31	5	1	E3 ubiquitin-protein ligase XIAP	antagonist,inhibitor	XIAP	ZZZZZZZZZZZZZZ	ZZZZZZZZZZZZZZ	ZZZZZZZZZZZZZZ	ZZZZZZZZZZZZZZ	ZZZZZZZZZZZZZZ	ZZZZZZZZZZZZZZ	ZZZZZZZZZZZZZZ	ZZZZZZZZZZZZZZ	ZZZZZZZZZZZZZZ	ZZZZZZZZZZZZZZ	ZZZZZZZZZZZZZZ	ZZZZZZZZZZZZZZ	ZZZZZZZZZZZZZZ	ZZZZZZZZZZZZZZ	ZZZZZZZZZZZZZZ	ZZZZZZZZZZZZZZ	ZZZZZZZZZZZZZZ	ZZZZZZZZZZZZZZ	ZZZZZZZZZZZZZZ	ZZZZZZZZZZZZZZ	ZZZZZZZZZZZZZZ	ZZZZZZZZZZZZZZ	ZZZZZZZZZZZZZZ	ZZZZZZZZZZZZZZ	ZZZZZZZZZZZZZZ	ZZZZZZZZZZZZZZ	ZZZZZZZZZZZZZZ	ZZZZZZZZZZZZZZ	ZZZZZZZZZZZZZZ	ZZZZZZZZZZZZZZ	ZZZZZZZZZZZZZZ	ZZZZZZZZZZZZZZ	ZZZZZZZZZZZZZZ	ZZZZZZZZZZZZZZ	ZZZZZZZZZZZZZZ
1176	Oxymorphone	small molecule	approved/investigational/vet_approved	2	Cytochrome P450 3A4,Cytochrome P450 2D6	0		US	1959-06-01	2	1	Mu-type opioid receptor	agonist	OPRM1	ZZZZZZZZZZZZZZ	ZZZZZZZZZZZZZZ	ZZZZZZZZZZZZZZ	ZZZZZZZZZZZZZZ	ZZZZZZZZZZZZZZ	ZZZZZZZZZZZZZZ	ZZZZZZZZZZZZZZ	ZZZZZZZZZZZZZZ	ZZZZZZZZZZZZZZ	ZZZZZZZZZZZZZZ	ZZZZZZZZZZZZZZ	ZZZZZZZZZZZZZZ	ZZZZZZZZZZZZZZ	ZZZZZZZZZZZZZZ	ZZZZZZZZZZZZZZ	ZZZZZZZZZZZZZZ	ZZZZZZZZZZZZZZ	ZZZZZZZZZZZZZZ	ZZZZZZZZZZZZZZ	ZZZZZZZZZZZZZZ	ZZZZZZZZZZZZZZ	ZZZZZZZZZZZZZZ	ZZZZZZZZZZZZZZ	ZZZZZZZZZZZZZZ	ZZZZZZZZZZZZZZ	ZZZZZZZZZZZZZZ	ZZZZZZZZZZZZZZ	ZZZZZZZZZZZZZZ	ZZZZZZZZZZZZZZ	ZZZZZZZZZZZZZZ	ZZZZZZZZZZZZZZ	ZZZZZZZZZZZZZZ	ZZZZZZZZZZZZZZ	ZZZZZZZZZZZZZZ	ZZZZZZZZZZZZZZ
1041	Echothiophate	small molecule	approved	0		0		US	1959-12-04	1	1	Cholinesterase	inhibitor	BCHE	ZZZZZZZZZZZZZZ	ZZZZZZZZZZZZZZ	ZZZZZZZZZZZZZZ	ZZZZZZZZZZZZZZ	ZZZZZZZZZZZZZZ	ZZZZZZZZZZZZZZ	ZZZZZZZZZZZZZZ	ZZZZZZZZZZZZZZ	ZZZZZZZZZZZZZZ	ZZZZZZZZZZZZZZ	ZZZZZZZZZZZZZZ	ZZZZZZZZZZZZZZ	ZZZZZZZZZZZZZZ	ZZZZZZZZZZZZZZ	ZZZZZZZZZZZZZZ	ZZZZZZZZZZZZZZ	ZZZZZZZZZZZZZZ	ZZZZZZZZZZZZZZ	ZZZZZZZZZZZZZZ	ZZZZZZZZZZZZZZ	ZZZZZZZZZZZZZZ	ZZZZZZZZZZZZZZ	ZZZZZZZZZZZZZZ	ZZZZZZZZZZZZZZ	ZZZZZZZZZZZZZZ	ZZZZZZZZZZZZZZ	ZZZZZZZZZZZZZZ	ZZZZZZZZZZZZZZ	ZZZZZZZZZZZZZZ	ZZZZZZZZZZZZZZ	ZZZZZZZZZZZZZZ	ZZZZZZZZZZZZZZ	ZZZZZZZZZZZZZZ	ZZZZZZZZZZZZZZ	ZZZZZZZZZZZZZZ
1230	Alimemazine	small molecule	approved/vet_approved	1	Cytochrome P450 3A4	0		Canada	1959-12-31	1	1	Histamine H1 receptor	antagonist	HRH1	ZZZZZZZZZZZZZZ	ZZZZZZZZZZZZZZ	ZZZZZZZZZZZZZZ	ZZZZZZZZZZZZZZ	ZZZZZZZZZZZZZZ	ZZZZZZZZZZZZZZ	ZZZZZZZZZZZZZZ	ZZZZZZZZZZZZZZ	ZZZZZZZZZZZZZZ	ZZZZZZZZZZZZZZ	ZZZZZZZZZZZZZZ	ZZZZZZZZZZZZZZ	ZZZZZZZZZZZZZZ	ZZZZZZZZZZZZZZ	ZZZZZZZZZZZZZZ	ZZZZZZZZZZZZZZ	ZZZZZZZZZZZZZZ	ZZZZZZZZZZZZZZ	ZZZZZZZZZZZZZZ	ZZZZZZZZZZZZZZ	ZZZZZZZZZZZZZZ	ZZZZZZZZZZZZZZ	ZZZZZZZZZZZZZZ	ZZZZZZZZZZZZZZ	ZZZZZZZZZZZZZZ	ZZZZZZZZZZZZZZ	ZZZZZZZZZZZZZZ	ZZZZZZZZZZZZZZ	ZZZZZZZZZZZZZZ	ZZZZZZZZZZZZZZ	ZZZZZZZZZZZZZZ	ZZZZZZZZZZZZZZ	ZZZZZZZZZZZZZZ	ZZZZZZZZZZZZZZ	ZZZZZZZZZZZZZZ
410	Spironolactone	small molecule	approved	2	Cytochrome P450 2C8,Cytochrome P450 11B1, mitochondrial	3	Canalicular multispecific organic anion transporter 1,Multidrug resistance protein 1,Solute carrier organic anion transporter family member 1A2	US	1960-01-21	12	1	Mineralocorticoid receptor	antagonist	NR3C2	ZZZZZZZZZZZZZZ	ZZZZZZZZZZZZZZ	ZZZZZZZZZZZZZZ	ZZZZZZZZZZZZZZ	ZZZZZZZZZZZZZZ	ZZZZZZZZZZZZZZ	ZZZZZZZZZZZZZZ	ZZZZZZZZZZZZZZ	ZZZZZZZZZZZZZZ	ZZZZZZZZZZZZZZ	ZZZZZZZZZZZZZZ	ZZZZZZZZZZZZZZ	ZZZZZZZZZZZZZZ	ZZZZZZZZZZZZZZ	ZZZZZZZZZZZZZZ	ZZZZZZZZZZZZZZ	ZZZZZZZZZZZZZZ	ZZZZZZZZZZZZZZ	ZZZZZZZZZZZZZZ	ZZZZZZZZZZZZZZ	ZZZZZZZZZZZZZZ	ZZZZZZZZZZZZZZ	ZZZZZZZZZZZZZZ	ZZZZZZZZZZZZZZ	ZZZZZZZZZZZZZZ	ZZZZZZZZZZZZZZ	ZZZZZZZZZZZZZZ	ZZZZZZZZZZZZZZ	ZZZZZZZZZZZZZZ	ZZZZZZZZZZZZZZ	ZZZZZZZZZZZZZZ	ZZZZZZZZZZZZZZ	ZZZZZZZZZZZZZZ	ZZZZZZZZZZZZZZ	ZZZZZZZZZZZZZZ
947	Mepivacaine	small molecule	approved/vet_approved	0		0		US	1960-03-15	1	1	Sodium channel protein type 10 subunit alpha	inhibitor	SCN10A	ZZZZZZZZZZZZZZ	ZZZZZZZZZZZZZZ	ZZZZZZZZZZZZZZ	ZZZZZZZZZZZZZZ	ZZZZZZZZZZZZZZ	ZZZZZZZZZZZZZZ	ZZZZZZZZZZZZZZ	ZZZZZZZZZZZZZZ	ZZZZZZZZZZZZZZ	ZZZZZZZZZZZZZZ	ZZZZZZZZZZZZZZ	ZZZZZZZZZZZZZZ	ZZZZZZZZZZZZZZ	ZZZZZZZZZZZZZZ	ZZZZZZZZZZZZZZ	ZZZZZZZZZZZZZZ	ZZZZZZZZZZZZZZ	ZZZZZZZZZZZZZZ	ZZZZZZZZZZZZZZ	ZZZZZZZZZZZZZZ	ZZZZZZZZZZZZZZ	ZZZZZZZZZZZZZZ	ZZZZZZZZZZZZZZ	ZZZZZZZZZZZZZZ	ZZZZZZZZZZZZZZ	ZZZZZZZZZZZZZZ	ZZZZZZZZZZZZZZ	ZZZZZZZZZZZZZZ	ZZZZZZZZZZZZZZ	ZZZZZZZZZZZZZZ	ZZZZZZZZZZZZZZ	ZZZZZZZZZZZZZZ	ZZZZZZZZZZZZZZ	ZZZZZZZZZZZZZZ	ZZZZZZZZZZZZZZ
1065	Diphenoxylate	small molecule	approved/illicit	0		0		US	1960-09-15	2	1	Mu-type opioid receptor	agonist	OPRM1	ZZZZZZZZZZZZZZ	ZZZZZZZZZZZZZZ	ZZZZZZZZZZZZZZ	ZZZZZZZZZZZZZZ	ZZZZZZZZZZZZZZ	ZZZZZZZZZZZZZZ	ZZZZZZZZZZZZZZ	ZZZZZZZZZZZZZZ	ZZZZZZZZZZZZZZ	ZZZZZZZZZZZZZZ	ZZZZZZZZZZZZZZ	ZZZZZZZZZZZZZZ	ZZZZZZZZZZZZZZ	ZZZZZZZZZZZZZZ	ZZZZZZZZZZZZZZ	ZZZZZZZZZZZZZZ	ZZZZZZZZZZZZZZ	ZZZZZZZZZZZZZZ	ZZZZZZZZZZZZZZ	ZZZZZZZZZZZZZZ	ZZZZZZZZZZZZZZ	ZZZZZZZZZZZZZZ	ZZZZZZZZZZZZZZ	ZZZZZZZZZZZZZZ	ZZZZZZZZZZZZZZ	ZZZZZZZZZZZZZZ	ZZZZZZZZZZZZZZ	ZZZZZZZZZZZZZZ	ZZZZZZZZZZZZZZ	ZZZZZZZZZZZZZZ	ZZZZZZZZZZZZZZ	ZZZZZZZZZZZZZZ	ZZZZZZZZZZZZZZ	ZZZZZZZZZZZZZZ	ZZZZZZZZZZZZZZ
1154	Guanethidine	small molecule	approved	1	Cytochrome P450 3A4	0		Canada	1960-12-31	1	1	Sodium-dependent noradrenaline transporter	inducer	SLC6A2	ZZZZZZZZZZZZZZ	ZZZZZZZZZZZZZZ	ZZZZZZZZZZZZZZ	ZZZZZZZZZZZZZZ	ZZZZZZZZZZZZZZ	ZZZZZZZZZZZZZZ	ZZZZZZZZZZZZZZ	ZZZZZZZZZZZZZZ	ZZZZZZZZZZZZZZ	ZZZZZZZZZZZZZZ	ZZZZZZZZZZZZZZ	ZZZZZZZZZZZZZZ	ZZZZZZZZZZZZZZ	ZZZZZZZZZZZZZZ	ZZZZZZZZZZZZZZ	ZZZZZZZZZZZZZZ	ZZZZZZZZZZZZZZ	ZZZZZZZZZZZZZZ	ZZZZZZZZZZZZZZ	ZZZZZZZZZZZZZZ	ZZZZZZZZZZZZZZ	ZZZZZZZZZZZZZZ	ZZZZZZZZZZZZZZ	ZZZZZZZZZZZZZZ	ZZZZZZZZZZZZZZ	ZZZZZZZZZZZZZZ	ZZZZZZZZZZZZZZ	ZZZZZZZZZZZZZZ	ZZZZZZZZZZZZZZ	ZZZZZZZZZZZZZZ	ZZZZZZZZZZZZZZ	ZZZZZZZZZZZZZZ	ZZZZZZZZZZZZZZ	ZZZZZZZZZZZZZZ	ZZZZZZZZZZZZZZ
972	Glycopyrronium	small molecule	approved/investigational/vet_approved	0		0		US	1961-03-28	3	1	Muscarinic acetylcholine receptor M1	antagonist	CHRM1	ZZZZZZZZZZZZZZ	ZZZZZZZZZZZZZZ	ZZZZZZZZZZZZZZ	ZZZZZZZZZZZZZZ	ZZZZZZZZZZZZZZ	ZZZZZZZZZZZZZZ	ZZZZZZZZZZZZZZ	ZZZZZZZZZZZZZZ	ZZZZZZZZZZZZZZ	ZZZZZZZZZZZZZZ	ZZZZZZZZZZZZZZ	ZZZZZZZZZZZZZZ	ZZZZZZZZZZZZZZ	ZZZZZZZZZZZZZZ	ZZZZZZZZZZZZZZ	ZZZZZZZZZZZZZZ	ZZZZZZZZZZZZZZ	ZZZZZZZZZZZZZZ	ZZZZZZZZZZZZZZ	ZZZZZZZZZZZZZZ	ZZZZZZZZZZZZZZ	ZZZZZZZZZZZZZZ	ZZZZZZZZZZZZZZ	ZZZZZZZZZZZZZZ	ZZZZZZZZZZZZZZ	ZZZZZZZZZZZZZZ	ZZZZZZZZZZZZZZ	ZZZZZZZZZZZZZZ	ZZZZZZZZZZZZZZ	ZZZZZZZZZZZZZZ	ZZZZZZZZZZZZZZ	ZZZZZZZZZZZZZZ	ZZZZZZZZZZZZZZ	ZZZZZZZZZZZZZZ	ZZZZZZZZZZZZZZ
846	Prednisolone	small molecule	approved/vet_approved	2	Cytochrome P450 3A4,Cytochrome P450 2A6	2	Solute carrier organic anion transporter family member 1A2,Multidrug resistance protein 1	US	1961-10-01	1	1	Glucocorticoid receptor	agonist	NR3C1	ZZZZZZZZZZZZZZ	ZZZZZZZZZZZZZZ	ZZZZZZZZZZZZZZ	ZZZZZZZZZZZZZZ	ZZZZZZZZZZZZZZ	ZZZZZZZZZZZZZZ	ZZZZZZZZZZZZZZ	ZZZZZZZZZZZZZZ	ZZZZZZZZZZZZZZ	ZZZZZZZZZZZZZZ	ZZZZZZZZZZZZZZ	ZZZZZZZZZZZZZZ	ZZZZZZZZZZZZZZ	ZZZZZZZZZZZZZZ	ZZZZZZZZZZZZZZ	ZZZZZZZZZZZZZZ	ZZZZZZZZZZZZZZ	ZZZZZZZZZZZZZZ	ZZZZZZZZZZZZZZ	ZZZZZZZZZZZZZZ	ZZZZZZZZZZZZZZ	ZZZZZZZZZZZZZZ	ZZZZZZZZZZZZZZ	ZZZZZZZZZZZZZZ	ZZZZZZZZZZZZZZ	ZZZZZZZZZZZZZZ	ZZZZZZZZZZZZZZ	ZZZZZZZZZZZZZZ	ZZZZZZZZZZZZZZ	ZZZZZZZZZZZZZZ	ZZZZZZZZZZZZZZ	ZZZZZZZZZZZZZZ	ZZZZZZZZZZZZZZ	ZZZZZZZZZZZZZZ	ZZZZZZZZZZZZZZ
832	Flurandrenolide	small molecule	approved	0		0		US	1963-03-19	1	1	Glucocorticoid receptor	agonist	NR3C1	ZZZZZZZZZZZZZZ	ZZZZZZZZZZZZZZ	ZZZZZZZZZZZZZZ	ZZZZZZZZZZZZZZ	ZZZZZZZZZZZZZZ	ZZZZZZZZZZZZZZ	ZZZZZZZZZZZZZZ	ZZZZZZZZZZZZZZ	ZZZZZZZZZZZZZZ	ZZZZZZZZZZZZZZ	ZZZZZZZZZZZZZZ	ZZZZZZZZZZZZZZ	ZZZZZZZZZZZZZZ	ZZZZZZZZZZZZZZ	ZZZZZZZZZZZZZZ	ZZZZZZZZZZZZZZ	ZZZZZZZZZZZZZZ	ZZZZZZZZZZZZZZ	ZZZZZZZZZZZZZZ	ZZZZZZZZZZZZZZ	ZZZZZZZZZZZZZZ	ZZZZZZZZZZZZZZ	ZZZZZZZZZZZZZZ	ZZZZZZZZZZZZZZ	ZZZZZZZZZZZZZZ	ZZZZZZZZZZZZZZ	ZZZZZZZZZZZZZZ	ZZZZZZZZZZZZZZ	ZZZZZZZZZZZZZZ	ZZZZZZZZZZZZZZ	ZZZZZZZZZZZZZZ	ZZZZZZZZZZZZZZ	ZZZZZZZZZZZZZZ	ZZZZZZZZZZZZZZ	ZZZZZZZZZZZZZZ
578	Fluocinolone Acetonide	small molecule	approved/investigational/vet_approved	1	Cytosolic phospholipase A2	0		US	1963-06-11	1	1	Glucocorticoid receptor	agonist	NR3C1	ZZZZZZZZZZZZZZ	ZZZZZZZZZZZZZZ	ZZZZZZZZZZZZZZ	ZZZZZZZZZZZZZZ	ZZZZZZZZZZZZZZ	ZZZZZZZZZZZZZZ	ZZZZZZZZZZZZZZ	ZZZZZZZZZZZZZZ	ZZZZZZZZZZZZZZ	ZZZZZZZZZZZZZZ	ZZZZZZZZZZZZZZ	ZZZZZZZZZZZZZZ	ZZZZZZZZZZZZZZ	ZZZZZZZZZZZZZZ	ZZZZZZZZZZZZZZ	ZZZZZZZZZZZZZZ	ZZZZZZZZZZZZZZ	ZZZZZZZZZZZZZZ	ZZZZZZZZZZZZZZ	ZZZZZZZZZZZZZZ	ZZZZZZZZZZZZZZ	ZZZZZZZZZZZZZZ	ZZZZZZZZZZZZZZ	ZZZZZZZZZZZZZZ	ZZZZZZZZZZZZZZ	ZZZZZZZZZZZZZZ	ZZZZZZZZZZZZZZ	ZZZZZZZZZZZZZZ	ZZZZZZZZZZZZZZ	ZZZZZZZZZZZZZZ	ZZZZZZZZZZZZZZ	ZZZZZZZZZZZZZZ	ZZZZZZZZZZZZZZ	ZZZZZZZZZZZZZZ	ZZZZZZZZZZZZZZ
8021	Hydroquinone	small molecule	approved	0		0		US	1964-04-07	1	1	Tyrosinase	inhibitor	TYR	ZZZZZZZZZZZZZZ	ZZZZZZZZZZZZZZ	ZZZZZZZZZZZZZZ	ZZZZZZZZZZZZZZ	ZZZZZZZZZZZZZZ	ZZZZZZZZZZZZZZ	ZZZZZZZZZZZZZZ	ZZZZZZZZZZZZZZ	ZZZZZZZZZZZZZZ	ZZZZZZZZZZZZZZ	ZZZZZZZZZZZZZZ	ZZZZZZZZZZZZZZ	ZZZZZZZZZZZZZZ	ZZZZZZZZZZZZZZ	ZZZZZZZZZZZZZZ	ZZZZZZZZZZZZZZ	ZZZZZZZZZZZZZZ	ZZZZZZZZZZZZZZ	ZZZZZZZZZZZZZZ	ZZZZZZZZZZZZZZ	ZZZZZZZZZZZZZZ	ZZZZZZZZZZZZZZ	ZZZZZZZZZZZZZZ	ZZZZZZZZZZZZZZ	ZZZZZZZZZZZZZZ	ZZZZZZZZZZZZZZ	ZZZZZZZZZZZZZZ	ZZZZZZZZZZZZZZ	ZZZZZZZZZZZZZZ	ZZZZZZZZZZZZZZ	ZZZZZZZZZZZZZZ	ZZZZZZZZZZZZZZ	ZZZZZZZZZZZZZZ	ZZZZZZZZZZZZZZ	ZZZZZZZZZZZZZZ
1218	Dexamethasone	small molecule	approved/investigational/vet_approved	17	Cytochrome P450 3A4,Cytochrome P450 3A5,Cytochrome P450 3A7,Cytochrome P450 2C9,Cholesterol side-chain cleavage enzyme, mitochondrial,Steroid 17-alpha-hydroxylase/17,20 lyase,Cytochrome P450 19A1,Cytochrome P450 1A1,Cytochrome P450 1B1,Cytochrome P450 2A6,Cytochrome P450 2B6,Cytochrome P450 2C19,Cytochrome P450 2C8,Cytochrome P450 2D6,Cytochrome P450 2E1,Cytochrome P450 3A43,Cytochrome P450 4A11	5	Bile salt export pump,Multidrug resistance protein 1,Canalicular multispecific organic anion transporter 1,Solute carrier organic anion transporter family member 1A2,ATP-binding cassette sub-family G member 2	US	1964-11-15	5	1	Glucocorticoid receptor	agonist	NR3C1	ZZZZZZZZZZZZZZ	ZZZZZZZZZZZZZZ	ZZZZZZZZZZZZZZ	ZZZZZZZZZZZZZZ	ZZZZZZZZZZZZZZ	ZZZZZZZZZZZZZZ	ZZZZZZZZZZZZZZ	ZZZZZZZZZZZZZZ	ZZZZZZZZZZZZZZ	ZZZZZZZZZZZZZZ	ZZZZZZZZZZZZZZ	ZZZZZZZZZZZZZZ	ZZZZZZZZZZZZZZ	ZZZZZZZZZZZZZZ	ZZZZZZZZZZZZZZ	ZZZZZZZZZZZZZZ	ZZZZZZZZZZZZZZ	ZZZZZZZZZZZZZZ	ZZZZZZZZZZZZZZ	ZZZZZZZZZZZZZZ	ZZZZZZZZZZZZZZ	ZZZZZZZZZZZZZZ	ZZZZZZZZZZZZZZ	ZZZZZZZZZZZZZZ	ZZZZZZZZZZZZZZ	ZZZZZZZZZZZZZZ	ZZZZZZZZZZZZZZ	ZZZZZZZZZZZZZZ	ZZZZZZZZZZZZZZ	ZZZZZZZZZZZZZZ	ZZZZZZZZZZZZZZ	ZZZZZZZZZZZZZZ	ZZZZZZZZZZZZZZ	ZZZZZZZZZZZZZZ	ZZZZZZZZZZZZZZ
432	Betamethasone	small molecule	approved/vet_approved	2	Cytochrome P450 3A4,Cytochrome P450 19A1	1	Multidrug resistance protein 1	US	1965-03-15	1	1	Glucocorticoid receptor	agonist	NR3C1	ZZZZZZZZZZZZZZ	ZZZZZZZZZZZZZZ	ZZZZZZZZZZZZZZ	ZZZZZZZZZZZZZZ	ZZZZZZZZZZZZZZ	ZZZZZZZZZZZZZZ	ZZZZZZZZZZZZZZ	ZZZZZZZZZZZZZZ	ZZZZZZZZZZZZZZ	ZZZZZZZZZZZZZZ	ZZZZZZZZZZZZZZ	ZZZZZZZZZZZZZZ	ZZZZZZZZZZZZZZ	ZZZZZZZZZZZZZZ	ZZZZZZZZZZZZZZ	ZZZZZZZZZZZZZZ	ZZZZZZZZZZZZZZ	ZZZZZZZZZZZZZZ	ZZZZZZZZZZZZZZ	ZZZZZZZZZZZZZZ	ZZZZZZZZZZZZZZ	ZZZZZZZZZZZZZZ	ZZZZZZZZZZZZZZ	ZZZZZZZZZZZZZZ	ZZZZZZZZZZZZZZ	ZZZZZZZZZZZZZZ	ZZZZZZZZZZZZZZ	ZZZZZZZZZZZZZZ	ZZZZZZZZZZZZZZ	ZZZZZZZZZZZZZZ	ZZZZZZZZZZZZZZ	ZZZZZZZZZZZZZZ	ZZZZZZZZZZZZZZ	ZZZZZZZZZZZZZZ	ZZZZZZZZZZZZZZ
736	Prilocaine	small molecule	approved	0		0		US	1965-11-18	1	1	Sodium channel protein type 5 subunit alpha	inhibitor	SCN5A	ZZZZZZZZZZZZZZ	ZZZZZZZZZZZZZZ	ZZZZZZZZZZZZZZ	ZZZZZZZZZZZZZZ	ZZZZZZZZZZZZZZ	ZZZZZZZZZZZZZZ	ZZZZZZZZZZZZZZ	ZZZZZZZZZZZZZZ	ZZZZZZZZZZZZZZ	ZZZZZZZZZZZZZZ	ZZZZZZZZZZZZZZ	ZZZZZZZZZZZZZZ	ZZZZZZZZZZZZZZ	ZZZZZZZZZZZZZZ	ZZZZZZZZZZZZZZ	ZZZZZZZZZZZZZZ	ZZZZZZZZZZZZZZ	ZZZZZZZZZZZZZZ	ZZZZZZZZZZZZZZ	ZZZZZZZZZZZZZZ	ZZZZZZZZZZZZZZ	ZZZZZZZZZZZZZZ	ZZZZZZZZZZZZZZ	ZZZZZZZZZZZZZZ	ZZZZZZZZZZZZZZ	ZZZZZZZZZZZZZZ	ZZZZZZZZZZZZZZ	ZZZZZZZZZZZZZZ	ZZZZZZZZZZZZZZ	ZZZZZZZZZZZZZZ	ZZZZZZZZZZZZZZ	ZZZZZZZZZZZZZZ	ZZZZZZZZZZZZZZ	ZZZZZZZZZZZZZZ	ZZZZZZZZZZZZZZ
733	Scopolamine	small molecule	approved	0		1	Multidrug resistance protein 1	US	1966-01-01	8	1	Muscarinic acetylcholine receptor M1	antagonist	CHRM1	ZZZZZZZZZZZZZZ	ZZZZZZZZZZZZZZ	ZZZZZZZZZZZZZZ	ZZZZZZZZZZZZZZ	ZZZZZZZZZZZZZZ	ZZZZZZZZZZZZZZ	ZZZZZZZZZZZZZZ	ZZZZZZZZZZZZZZ	ZZZZZZZZZZZZZZ	ZZZZZZZZZZZZZZ	ZZZZZZZZZZZZZZ	ZZZZZZZZZZZZZZ	ZZZZZZZZZZZZZZ	ZZZZZZZZZZZZZZ	ZZZZZZZZZZZZZZ	ZZZZZZZZZZZZZZ	ZZZZZZZZZZZZZZ	ZZZZZZZZZZZZZZ	ZZZZZZZZZZZZZZ	ZZZZZZZZZZZZZZ	ZZZZZZZZZZZZZZ	ZZZZZZZZZZZZZZ	ZZZZZZZZZZZZZZ	ZZZZZZZZZZZZZZ	ZZZZZZZZZZZZZZ	ZZZZZZZZZZZZZZ	ZZZZZZZZZZZZZZ	ZZZZZZZZZZZZZZ	ZZZZZZZZZZZZZZ	ZZZZZZZZZZZZZZ	ZZZZZZZZZZZZZZ	ZZZZZZZZZZZZZZ	ZZZZZZZZZZZZZZ	ZZZZZZZZZZZZZZ	ZZZZZZZZZZZZZZ
681	Furosemide	small molecule	approved/vet_approved	1	6-phosphogluconate dehydrogenase, decarboxylating	6	Solute carrier family 22 member 6,Solute carrier family 22 member 5,Solute carrier family 22 member 8,Canalicular multispecific organic anion transporter 1,Solute carrier organic anion transporter family member 2A1,Solute carrier family 22 member 11	US	1966-07-01	2	1	Solute carrier family 12 member 1	inhibitor	SLC12A1	ZZZZZZZZZZZZZZ	ZZZZZZZZZZZZZZ	ZZZZZZZZZZZZZZ	ZZZZZZZZZZZZZZ	ZZZZZZZZZZZZZZ	ZZZZZZZZZZZZZZ	ZZZZZZZZZZZZZZ	ZZZZZZZZZZZZZZ	ZZZZZZZZZZZZZZ	ZZZZZZZZZZZZZZ	ZZZZZZZZZZZZZZ	ZZZZZZZZZZZZZZ	ZZZZZZZZZZZZZZ	ZZZZZZZZZZZZZZ	ZZZZZZZZZZZZZZ	ZZZZZZZZZZZZZZ	ZZZZZZZZZZZZZZ	ZZZZZZZZZZZZZZ	ZZZZZZZZZZZZZZ	ZZZZZZZZZZZZZZ	ZZZZZZZZZZZZZZ	ZZZZZZZZZZZZZZ	ZZZZZZZZZZZZZZ	ZZZZZZZZZZZZZZ	ZZZZZZZZZZZZZZ	ZZZZZZZZZZZZZZ	ZZZZZZZZZZZZZZ	ZZZZZZZZZZZZZZ	ZZZZZZZZZZZZZZ	ZZZZZZZZZZZZZZ	ZZZZZZZZZZZZZZ	ZZZZZZZZZZZZZZ	ZZZZZZZZZZZZZZ	ZZZZZZZZZZZZZZ	ZZZZZZZZZZZZZZ
426	Allopurinol	small molecule	approved	2	Aldehyde oxidase,Xanthine dehydrogenase/oxidase	2	Solute carrier family 22 member 8,Solute carrier family 22 member 7	US	1966-08-19	1	1	Xanthine dehydrogenase/oxidase	inhibitor	XDH	ZZZZZZZZZZZZZZ	ZZZZZZZZZZZZZZ	ZZZZZZZZZZZZZZ	ZZZZZZZZZZZZZZ	ZZZZZZZZZZZZZZ	ZZZZZZZZZZZZZZ	ZZZZZZZZZZZZZZ	ZZZZZZZZZZZZZZ	ZZZZZZZZZZZZZZ	ZZZZZZZZZZZZZZ	ZZZZZZZZZZZZZZ	ZZZZZZZZZZZZZZ	ZZZZZZZZZZZZZZ	ZZZZZZZZZZZZZZ	ZZZZZZZZZZZZZZ	ZZZZZZZZZZZZZZ	ZZZZZZZZZZZZZZ	ZZZZZZZZZZZZZZ	ZZZZZZZZZZZZZZ	ZZZZZZZZZZZZZZ	ZZZZZZZZZZZZZZ	ZZZZZZZZZZZZZZ	ZZZZZZZZZZZZZZ	ZZZZZZZZZZZZZZ	ZZZZZZZZZZZZZZ	ZZZZZZZZZZZZZZ	ZZZZZZZZZZZZZZ	ZZZZZZZZZZZZZZ	ZZZZZZZZZZZZZZ	ZZZZZZZZZZZZZZ	ZZZZZZZZZZZZZZ	ZZZZZZZZZZZZZZ	ZZZZZZZZZZZZZZ	ZZZZZZZZZZZZZZ	ZZZZZZZZZZZZZZ
757	Clidinium	small molecule	approved	0		0		US	1966-09-01	1	1	Muscarinic acetylcholine receptor M1	antagonist	CHRM1	ZZZZZZZZZZZZZZ	ZZZZZZZZZZZZZZ	ZZZZZZZZZZZZZZ	ZZZZZZZZZZZZZZ	ZZZZZZZZZZZZZZ	ZZZZZZZZZZZZZZ	ZZZZZZZZZZZZZZ	ZZZZZZZZZZZZZZ	ZZZZZZZZZZZZZZ	ZZZZZZZZZZZZZZ	ZZZZZZZZZZZZZZ	ZZZZZZZZZZZZZZ	ZZZZZZZZZZZZZZ	ZZZZZZZZZZZZZZ	ZZZZZZZZZZZZZZ	ZZZZZZZZZZZZZZ	ZZZZZZZZZZZZZZ	ZZZZZZZZZZZZZZ	ZZZZZZZZZZZZZZ	ZZZZZZZZZZZZZZ	ZZZZZZZZZZZZZZ	ZZZZZZZZZZZZZZ	ZZZZZZZZZZZZZZ	ZZZZZZZZZZZZZZ	ZZZZZZZZZZZZZZ	ZZZZZZZZZZZZZZ	ZZZZZZZZZZZZZZ	ZZZZZZZZZZZZZZ	ZZZZZZZZZZZZZZ	ZZZZZZZZZZZZZZ	ZZZZZZZZZZZZZZ	ZZZZZZZZZZZZZZ	ZZZZZZZZZZZZZZ	ZZZZZZZZZZZZZZ	ZZZZZZZZZZZZZZ
650	Flumethasone	small molecule	approved/vet_approved	0		0		Canada	1966-12-31	1	1	Glucocorticoid receptor	agonist	NR3C1	ZZZZZZZZZZZZZZ	ZZZZZZZZZZZZZZ	ZZZZZZZZZZZZZZ	ZZZZZZZZZZZZZZ	ZZZZZZZZZZZZZZ	ZZZZZZZZZZZZZZ	ZZZZZZZZZZZZZZ	ZZZZZZZZZZZZZZ	ZZZZZZZZZZZZZZ	ZZZZZZZZZZZZZZ	ZZZZZZZZZZZZZZ	ZZZZZZZZZZZZZZ	ZZZZZZZZZZZZZZ	ZZZZZZZZZZZZZZ	ZZZZZZZZZZZZZZ	ZZZZZZZZZZZZZZ	ZZZZZZZZZZZZZZ	ZZZZZZZZZZZZZZ	ZZZZZZZZZZZZZZ	ZZZZZZZZZZZZZZ	ZZZZZZZZZZZZZZ	ZZZZZZZZZZZZZZ	ZZZZZZZZZZZZZZ	ZZZZZZZZZZZZZZ	ZZZZZZZZZZZZZZ	ZZZZZZZZZZZZZZ	ZZZZZZZZZZZZZZ	ZZZZZZZZZZZZZZ	ZZZZZZZZZZZZZZ	ZZZZZZZZZZZZZZ	ZZZZZZZZZZZZZZ	ZZZZZZZZZZZZZZ	ZZZZZZZZZZZZZZ	ZZZZZZZZZZZZZZ	ZZZZZZZZZZZZZZ
899	Anileridine	small molecule	approved/illicit	0		0		Canada	1966-12-31	1	1	Mu-type opioid receptor	agonist	OPRM1	ZZZZZZZZZZZZZZ	ZZZZZZZZZZZZZZ	ZZZZZZZZZZZZZZ	ZZZZZZZZZZZZZZ	ZZZZZZZZZZZZZZ	ZZZZZZZZZZZZZZ	ZZZZZZZZZZZZZZ	ZZZZZZZZZZZZZZ	ZZZZZZZZZZZZZZ	ZZZZZZZZZZZZZZ	ZZZZZZZZZZZZZZ	ZZZZZZZZZZZZZZ	ZZZZZZZZZZZZZZ	ZZZZZZZZZZZZZZ	ZZZZZZZZZZZZZZ	ZZZZZZZZZZZZZZ	ZZZZZZZZZZZZZZ	ZZZZZZZZZZZZZZ	ZZZZZZZZZZZZZZ	ZZZZZZZZZZZZZZ	ZZZZZZZZZZZZZZ	ZZZZZZZZZZZZZZ	ZZZZZZZZZZZZZZ	ZZZZZZZZZZZZZZ	ZZZZZZZZZZZZZZ	ZZZZZZZZZZZZZZ	ZZZZZZZZZZZZZZ	ZZZZZZZZZZZZZZ	ZZZZZZZZZZZZZZ	ZZZZZZZZZZZZZZ	ZZZZZZZZZZZZZZ	ZZZZZZZZZZZZZZ	ZZZZZZZZZZZZZZ	ZZZZZZZZZZZZZZ	ZZZZZZZZZZZZZZ
868	Clomifene	small molecule	approved/investigational	7	Cholesterol side-chain cleavage enzyme, mitochondrial,Cytochrome P450 19A1,Cytochrome P450 1A1,Cytochrome P450 1A2,Cytochrome P450 2A6,Cytochrome P450 2E1,Cytochrome P450 3A4	1	Multidrug resistance protein 1	US	1967-02-01	2	1	Estrogen receptor alpha	antagonist,agonist	ESR1	ZZZZZZZZZZZZZZ	ZZZZZZZZZZZZZZ	ZZZZZZZZZZZZZZ	ZZZZZZZZZZZZZZ	ZZZZZZZZZZZZZZ	ZZZZZZZZZZZZZZ	ZZZZZZZZZZZZZZ	ZZZZZZZZZZZZZZ	ZZZZZZZZZZZZZZ	ZZZZZZZZZZZZZZ	ZZZZZZZZZZZZZZ	ZZZZZZZZZZZZZZ	ZZZZZZZZZZZZZZ	ZZZZZZZZZZZZZZ	ZZZZZZZZZZZZZZ	ZZZZZZZZZZZZZZ	ZZZZZZZZZZZZZZ	ZZZZZZZZZZZZZZ	ZZZZZZZZZZZZZZ	ZZZZZZZZZZZZZZ	ZZZZZZZZZZZZZZ	ZZZZZZZZZZZZZZ	ZZZZZZZZZZZZZZ	ZZZZZZZZZZZZZZ	ZZZZZZZZZZZZZZ	ZZZZZZZZZZZZZZ	ZZZZZZZZZZZZZZ	ZZZZZZZZZZZZZZ	ZZZZZZZZZZZZZZ	ZZZZZZZZZZZZZZ	ZZZZZZZZZZZZZZ	ZZZZZZZZZZZZZZ	ZZZZZZZZZZZZZZ	ZZZZZZZZZZZZZZ	ZZZZZZZZZZZZZZ
1317	Mestranol	small molecule	approved	2	Cytochrome P450 2C9,Cytochrome P450 1A2	0		US	1967-11-17	1	1	Estrogen receptor alpha	agonist	ESR1	ZZZZZZZZZZZZZZ	ZZZZZZZZZZZZZZ	ZZZZZZZZZZZZZZ	ZZZZZZZZZZZZZZ	ZZZZZZZZZZZZZZ	ZZZZZZZZZZZZZZ	ZZZZZZZZZZZZZZ	ZZZZZZZZZZZZZZ	ZZZZZZZZZZZZZZ	ZZZZZZZZZZZZZZ	ZZZZZZZZZZZZZZ	ZZZZZZZZZZZZZZ	ZZZZZZZZZZZZZZ	ZZZZZZZZZZZZZZ	ZZZZZZZZZZZZZZ	ZZZZZZZZZZZZZZ	ZZZZZZZZZZZZZZ	ZZZZZZZZZZZZZZ	ZZZZZZZZZZZZZZ	ZZZZZZZZZZZZZZ	ZZZZZZZZZZZZZZ	ZZZZZZZZZZZZZZ	ZZZZZZZZZZZZZZ	ZZZZZZZZZZZZZZ	ZZZZZZZZZZZZZZ	ZZZZZZZZZZZZZZ	ZZZZZZZZZZZZZZ	ZZZZZZZZZZZZZZ	ZZZZZZZZZZZZZZ	ZZZZZZZZZZZZZZ	ZZZZZZZZZZZZZZ	ZZZZZZZZZZZZZZ	ZZZZZZZZZZZZZZ	ZZZZZZZZZZZZZZ	ZZZZZZZZZZZZZZ
551	Carbamazepine	small molecule	approved/investigational	9	Cytochrome P450 3A4,Cytochrome P450 2C8,Cytochrome P450 1A2,Cytochrome P450 2C9,Cytochrome P450 2C19,Cytochrome P450 2B6,Cytochrome P450 3A5,Cytochrome P450 3A7,UDP-glucuronosyltransferase 2B7	3	Multidrug resistance protein 1,RalA-binding protein 1,Canalicular multispecific organic anion transporter 1	US	1968-03-11	4	1	Sodium channel protein type 5 subunit alpha	inhibitor	SCN5A	ZZZZZZZZZZZZZZ	ZZZZZZZZZZZZZZ	ZZZZZZZZZZZZZZ	ZZZZZZZZZZZZZZ	ZZZZZZZZZZZZZZ	ZZZZZZZZZZZZZZ	ZZZZZZZZZZZZZZ	ZZZZZZZZZZZZZZ	ZZZZZZZZZZZZZZ	ZZZZZZZZZZZZZZ	ZZZZZZZZZZZZZZ	ZZZZZZZZZZZZZZ	ZZZZZZZZZZZZZZ	ZZZZZZZZZZZZZZ	ZZZZZZZZZZZZZZ	ZZZZZZZZZZZZZZ	ZZZZZZZZZZZZZZ	ZZZZZZZZZZZZZZ	ZZZZZZZZZZZZZZ	ZZZZZZZZZZZZZZ	ZZZZZZZZZZZZZZ	ZZZZZZZZZZZZZZ	ZZZZZZZZZZZZZZ	ZZZZZZZZZZZZZZ	ZZZZZZZZZZZZZZ	ZZZZZZZZZZZZZZ	ZZZZZZZZZZZZZZ	ZZZZZZZZZZZZZZ	ZZZZZZZZZZZZZZ	ZZZZZZZZZZZZZZ	ZZZZZZZZZZZZZZ	ZZZZZZZZZZZZZZ	ZZZZZZZZZZZZZZ	ZZZZZZZZZZZZZZ	ZZZZZZZZZZZZZZ
623	Clofibrate	small molecule	approved/investigational	7	Cytochrome P450 2E1,Glutathione S-transferase A2,Cytochrome P450 3A4,Cytochrome P450 1A1,Cytochrome P450 2A6,Cytochrome P450 2B6,Cytochrome P450 4A11	0		Canada	1968-12-31	1	1	Peroxisome proliferator-activated receptor alpha	agonist	PPARA	ZZZZZZZZZZZZZZ	ZZZZZZZZZZZZZZ	ZZZZZZZZZZZZZZ	ZZZZZZZZZZZZZZ	ZZZZZZZZZZZZZZ	ZZZZZZZZZZZZZZ	ZZZZZZZZZZZZZZ	ZZZZZZZZZZZZZZ	ZZZZZZZZZZZZZZ	ZZZZZZZZZZZZZZ	ZZZZZZZZZZZZZZ	ZZZZZZZZZZZZZZ	ZZZZZZZZZZZZZZ	ZZZZZZZZZZZZZZ	ZZZZZZZZZZZZZZ	ZZZZZZZZZZZZZZ	ZZZZZZZZZZZZZZ	ZZZZZZZZZZZZZZ	ZZZZZZZZZZZZZZ	ZZZZZZZZZZZZZZ	ZZZZZZZZZZZZZZ	ZZZZZZZZZZZZZZ	ZZZZZZZZZZZZZZ	ZZZZZZZZZZZZZZ	ZZZZZZZZZZZZZZ	ZZZZZZZZZZZZZZ	ZZZZZZZZZZZZZZ	ZZZZZZZZZZZZZZ	ZZZZZZZZZZZZZZ	ZZZZZZZZZZZZZZ	ZZZZZZZZZZZZZZ	ZZZZZZZZZZZZZZ	ZZZZZZZZZZZZZZ	ZZZZZZZZZZZZZZ	ZZZZZZZZZZZZZZ
607	Triamcinolone	small molecule	approved/vet_approved	3	Cytochrome P450 3A4,Prostaglandin G/H synthase 2,Cholinesterase	0		US	1969-07-29	1	1	Glucocorticoid receptor	agonist	NR3C1	ZZZZZZZZZZZZZZ	ZZZZZZZZZZZZZZ	ZZZZZZZZZZZZZZ	ZZZZZZZZZZZZZZ	ZZZZZZZZZZZZZZ	ZZZZZZZZZZZZZZ	ZZZZZZZZZZZZZZ	ZZZZZZZZZZZZZZ	ZZZZZZZZZZZZZZ	ZZZZZZZZZZZZZZ	ZZZZZZZZZZZZZZ	ZZZZZZZZZZZZZZ	ZZZZZZZZZZZZZZ	ZZZZZZZZZZZZZZ	ZZZZZZZZZZZZZZ	ZZZZZZZZZZZZZZ	ZZZZZZZZZZZZZZ	ZZZZZZZZZZZZZZ	ZZZZZZZZZZZZZZ	ZZZZZZZZZZZZZZ	ZZZZZZZZZZZZZZ	ZZZZZZZZZZZZZZ	ZZZZZZZZZZZZZZ	ZZZZZZZZZZZZZZ	ZZZZZZZZZZZZZZ	ZZZZZZZZZZZZZZ	ZZZZZZZZZZZZZZ	ZZZZZZZZZZZZZZ	ZZZZZZZZZZZZZZ	ZZZZZZZZZZZZZZ	ZZZZZZZZZZZZZZ	ZZZZZZZZZZZZZZ	ZZZZZZZZZZZZZZ	ZZZZZZZZZZZZZZ	ZZZZZZZZZZZZZZ
244	Medrysone	small molecule	approved	0		0		Canada	1969-12-31	1	1	Glucocorticoid receptor	agonist	NR3C1	ZZZZZZZZZZZZZZ	ZZZZZZZZZZZZZZ	ZZZZZZZZZZZZZZ	ZZZZZZZZZZZZZZ	ZZZZZZZZZZZZZZ	ZZZZZZZZZZZZZZ	ZZZZZZZZZZZZZZ	ZZZZZZZZZZZZZZ	ZZZZZZZZZZZZZZ	ZZZZZZZZZZZZZZ	ZZZZZZZZZZZZZZ	ZZZZZZZZZZZZZZ	ZZZZZZZZZZZZZZ	ZZZZZZZZZZZZZZ	ZZZZZZZZZZZZZZ	ZZZZZZZZZZZZZZ	ZZZZZZZZZZZZZZ	ZZZZZZZZZZZZZZ	ZZZZZZZZZZZZZZ	ZZZZZZZZZZZZZZ	ZZZZZZZZZZZZZZ	ZZZZZZZZZZZZZZ	ZZZZZZZZZZZZZZ	ZZZZZZZZZZZZZZ	ZZZZZZZZZZZZZZ	ZZZZZZZZZZZZZZ	ZZZZZZZZZZZZZZ	ZZZZZZZZZZZZZZ	ZZZZZZZZZZZZZZ	ZZZZZZZZZZZZZZ	ZZZZZZZZZZZZZZ	ZZZZZZZZZZZZZZ	ZZZZZZZZZZZZZZ	ZZZZZZZZZZZZZZ	ZZZZZZZZZZZZZZ
144	Thiamine	small molecule	approved/nutraceutical/vet_approved	1	Cytochrome P450 4B1	3	Solute carrier family 22 member 2,Solute carrier family 22 member 1,Solute carrier family 22 member 5	US	1970-01-15	2	1	Thiamin pyrophosphokinase 1	ligand	TPK1	ZZZZZZZZZZZZZZ	ZZZZZZZZZZZZZZ	ZZZZZZZZZZZZZZ	ZZZZZZZZZZZZZZ	ZZZZZZZZZZZZZZ	ZZZZZZZZZZZZZZ	ZZZZZZZZZZZZZZ	ZZZZZZZZZZZZZZ	ZZZZZZZZZZZZZZ	ZZZZZZZZZZZZZZ	ZZZZZZZZZZZZZZ	ZZZZZZZZZZZZZZ	ZZZZZZZZZZZZZZ	ZZZZZZZZZZZZZZ	ZZZZZZZZZZZZZZ	ZZZZZZZZZZZZZZ	ZZZZZZZZZZZZZZ	ZZZZZZZZZZZZZZ	ZZZZZZZZZZZZZZ	ZZZZZZZZZZZZZZ	ZZZZZZZZZZZZZZ	ZZZZZZZZZZZZZZ	ZZZZZZZZZZZZZZ	ZZZZZZZZZZZZZZ	ZZZZZZZZZZZZZZ	ZZZZZZZZZZZZZZ	ZZZZZZZZZZZZZZ	ZZZZZZZZZZZZZZ	ZZZZZZZZZZZZZZ	ZZZZZZZZZZZZZZ	ZZZZZZZZZZZZZZ	ZZZZZZZZZZZZZZ	ZZZZZZZZZZZZZZ	ZZZZZZZZZZZZZZ	ZZZZZZZZZZZZZZ
160	Cholecalciferol	small molecule	approved/nutraceutical	11	Vitamin D 25-hydroxylase,Sterol 26-hydroxylase, mitochondrial,Cytochrome P450 2J2,Cytochrome P450 3A4,Cholesterol side-chain cleavage enzyme, mitochondrial,Cytochrome P450 1A1,Cytochrome P450 2B6,Cytochrome P450 2C19,Cytochrome P450 2C8,Cytochrome P450 2C9,Cytochrome P450 2D6	0		US	1970-01-15	1	1	Vitamin D3 receptor	agonist	VDR	ZZZZZZZZZZZZZZ	ZZZZZZZZZZZZZZ	ZZZZZZZZZZZZZZ	ZZZZZZZZZZZZZZ	ZZZZZZZZZZZZZZ	ZZZZZZZZZZZZZZ	ZZZZZZZZZZZZZZ	ZZZZZZZZZZZZZZ	ZZZZZZZZZZZZZZ	ZZZZZZZZZZZZZZ	ZZZZZZZZZZZZZZ	ZZZZZZZZZZZZZZ	ZZZZZZZZZZZZZZ	ZZZZZZZZZZZZZZ	ZZZZZZZZZZZZZZ	ZZZZZZZZZZZZZZ	ZZZZZZZZZZZZZZ	ZZZZZZZZZZZZZZ	ZZZZZZZZZZZZZZ	ZZZZZZZZZZZZZZ	ZZZZZZZZZZZZZZ	ZZZZZZZZZZZZZZ	ZZZZZZZZZZZZZZ	ZZZZZZZZZZZZZZ	ZZZZZZZZZZZZZZ	ZZZZZZZZZZZZZZ	ZZZZZZZZZZZZZZ	ZZZZZZZZZZZZZZ	ZZZZZZZZZZZZZZ	ZZZZZZZZZZZZZZ	ZZZZZZZZZZZZZZ	ZZZZZZZZZZZZZZ	ZZZZZZZZZZZZZZ	ZZZZZZZZZZZZZZ	ZZZZZZZZZZZZZZ
491	Haloperidol	small molecule	approved	10	Cytochrome P450 3A5,Cytochrome P450 3A7,Cytochrome P450 1A2,Cytochrome P450 2D6,Cytochrome P450 3A4,Carbonyl reductase [NADPH] 1,UDP-glucuronosyltransferase 1-9,Cytochrome P450 1A1,Cytochrome P450 2C19,Cytochrome P450 2C9	1	Multidrug resistance protein 1	US	1971-05-18	7	1	D(2) dopamine receptor	antagonist	DRD2	ZZZZZZZZZZZZZZ	ZZZZZZZZZZZZZZ	ZZZZZZZZZZZZZZ	ZZZZZZZZZZZZZZ	ZZZZZZZZZZZZZZ	ZZZZZZZZZZZZZZ	ZZZZZZZZZZZZZZ	ZZZZZZZZZZZZZZ	ZZZZZZZZZZZZZZ	ZZZZZZZZZZZZZZ	ZZZZZZZZZZZZZZ	ZZZZZZZZZZZZZZ	ZZZZZZZZZZZZZZ	ZZZZZZZZZZZZZZ	ZZZZZZZZZZZZZZ	ZZZZZZZZZZZZZZ	ZZZZZZZZZZZZZZ	ZZZZZZZZZZZZZZ	ZZZZZZZZZZZZZZ	ZZZZZZZZZZZZZZ	ZZZZZZZZZZZZZZ	ZZZZZZZZZZZZZZ	ZZZZZZZZZZZZZZ	ZZZZZZZZZZZZZZ	ZZZZZZZZZZZZZZ	ZZZZZZZZZZZZZZ	ZZZZZZZZZZZZZZ	ZZZZZZZZZZZZZZ	ZZZZZZZZZZZZZZ	ZZZZZZZZZZZZZZ	ZZZZZZZZZZZZZZ	ZZZZZZZZZZZZZZ	ZZZZZZZZZZZZZZ	ZZZZZZZZZZZZZZ	ZZZZZZZZZZZZZZ
315	Fluorometholone	small molecule	approved	1	Cytochrome P450 3A4	0		US	1972-02-01	1	1	Glucocorticoid receptor	agonist	NR3C1	ZZZZZZZZZZZZZZ	ZZZZZZZZZZZZZZ	ZZZZZZZZZZZZZZ	ZZZZZZZZZZZZZZ	ZZZZZZZZZZZZZZ	ZZZZZZZZZZZZZZ	ZZZZZZZZZZZZZZ	ZZZZZZZZZZZZZZ	ZZZZZZZZZZZZZZ	ZZZZZZZZZZZZZZ	ZZZZZZZZZZZZZZ	ZZZZZZZZZZZZZZ	ZZZZZZZZZZZZZZ	ZZZZZZZZZZZZZZ	ZZZZZZZZZZZZZZ	ZZZZZZZZZZZZZZ	ZZZZZZZZZZZZZZ	ZZZZZZZZZZZZZZ	ZZZZZZZZZZZZZZ	ZZZZZZZZZZZZZZ	ZZZZZZZZZZZZZZ	ZZZZZZZZZZZZZZ	ZZZZZZZZZZZZZZ	ZZZZZZZZZZZZZZ	ZZZZZZZZZZZZZZ	ZZZZZZZZZZZZZZ	ZZZZZZZZZZZZZZ	ZZZZZZZZZZZZZZ	ZZZZZZZZZZZZZZ	ZZZZZZZZZZZZZZ	ZZZZZZZZZZZZZZ	ZZZZZZZZZZZZZZ	ZZZZZZZZZZZZZZ	ZZZZZZZZZZZZZZ	ZZZZZZZZZZZZZZ
622	Prednisone	small molecule	approved/vet_approved	2	Cytochrome P450 3A4,Cytochrome P450 2C19	2	Multidrug resistance protein 1,Solute carrier organic anion transporter family member 1A2	US	1972-04-21	2	1	Glucocorticoid receptor	agonist	NR3C1	ZZZZZZZZZZZZZZ	ZZZZZZZZZZZZZZ	ZZZZZZZZZZZZZZ	ZZZZZZZZZZZZZZ	ZZZZZZZZZZZZZZ	ZZZZZZZZZZZZZZ	ZZZZZZZZZZZZZZ	ZZZZZZZZZZZZZZ	ZZZZZZZZZZZZZZ	ZZZZZZZZZZZZZZ	ZZZZZZZZZZZZZZ	ZZZZZZZZZZZZZZ	ZZZZZZZZZZZZZZ	ZZZZZZZZZZZZZZ	ZZZZZZZZZZZZZZ	ZZZZZZZZZZZZZZ	ZZZZZZZZZZZZZZ	ZZZZZZZZZZZZZZ	ZZZZZZZZZZZZZZ	ZZZZZZZZZZZZZZ	ZZZZZZZZZZZZZZ	ZZZZZZZZZZZZZZ	ZZZZZZZZZZZZZZ	ZZZZZZZZZZZZZZ	ZZZZZZZZZZZZZZ	ZZZZZZZZZZZZZZ	ZZZZZZZZZZZZZZ	ZZZZZZZZZZZZZZ	ZZZZZZZZZZZZZZ	ZZZZZZZZZZZZZZ	ZZZZZZZZZZZZZZ	ZZZZZZZZZZZZZZ	ZZZZZZZZZZZZZZ	ZZZZZZZZZZZZZZ	ZZZZZZZZZZZZZZ
5405	Oxymetholone	small molecule	approved/illicit	9	Amine oxidase [flavin-containing] A,Cytochrome P450 2D6,Cytochrome P450 1A2,Cytochrome P450 2C19,3-oxo-5-alpha-steroid 4-dehydrogenase 1,Cytochrome P450 3A4,Cytochrome P450 3A5,Cytochrome P450 3A7,Cytochrome P450 3A43	0		US	1972-06-01	2	1	Androgen receptor	agonist,activator	AR	ZZZZZZZZZZZZZZ	ZZZZZZZZZZZZZZ	ZZZZZZZZZZZZZZ	ZZZZZZZZZZZZZZ	ZZZZZZZZZZZZZZ	ZZZZZZZZZZZZZZ	ZZZZZZZZZZZZZZ	ZZZZZZZZZZZZZZ	ZZZZZZZZZZZZZZ	ZZZZZZZZZZZZZZ	ZZZZZZZZZZZZZZ	ZZZZZZZZZZZZZZ	ZZZZZZZZZZZZZZ	ZZZZZZZZZZZZZZ	ZZZZZZZZZZZZZZ	ZZZZZZZZZZZZZZ	ZZZZZZZZZZZZZZ	ZZZZZZZZZZZZZZ	ZZZZZZZZZZZZZZ	ZZZZZZZZZZZZZZ	ZZZZZZZZZZZZZZ	ZZZZZZZZZZZZZZ	ZZZZZZZZZZZZZZ	ZZZZZZZZZZZZZZ	ZZZZZZZZZZZZZZ	ZZZZZZZZZZZZZZ	ZZZZZZZZZZZZZZ	ZZZZZZZZZZZZZZ	ZZZZZZZZZZZZZZ	ZZZZZZZZZZZZZZ	ZZZZZZZZZZZZZZ	ZZZZZZZZZZZZZZ	ZZZZZZZZZZZZZZ	ZZZZZZZZZZZZZZ	ZZZZZZZZZZZZZZ
1331	Cortisone acetate	small molecule	approved	1	Cytochrome P450 3A4	0		US	1972-06-13	1	1	Glucocorticoid receptor	agonist	NR3C1	ZZZZZZZZZZZZZZ	ZZZZZZZZZZZZZZ	ZZZZZZZZZZZZZZ	ZZZZZZZZZZZZZZ	ZZZZZZZZZZZZZZ	ZZZZZZZZZZZZZZ	ZZZZZZZZZZZZZZ	ZZZZZZZZZZZZZZ	ZZZZZZZZZZZZZZ	ZZZZZZZZZZZZZZ	ZZZZZZZZZZZZZZ	ZZZZZZZZZZZZZZ	ZZZZZZZZZZZZZZ	ZZZZZZZZZZZZZZ	ZZZZZZZZZZZZZZ	ZZZZZZZZZZZZZZ	ZZZZZZZZZZZZZZ	ZZZZZZZZZZZZZZ	ZZZZZZZZZZZZZZ	ZZZZZZZZZZZZZZ	ZZZZZZZZZZZZZZ	ZZZZZZZZZZZZZZ	ZZZZZZZZZZZZZZ	ZZZZZZZZZZZZZZ	ZZZZZZZZZZZZZZ	ZZZZZZZZZZZZZZ	ZZZZZZZZZZZZZZ	ZZZZZZZZZZZZZZ	ZZZZZZZZZZZZZZ	ZZZZZZZZZZZZZZ	ZZZZZZZZZZZZZZ	ZZZZZZZZZZZZZZ	ZZZZZZZZZZZZZZ	ZZZZZZZZZZZZZZ	ZZZZZZZZZZZZZZ
288	Bupivacaine	small molecule	approved/investigational	4	Cytochrome P450 3A4,Cytochrome P450 1A2,Cytochrome P450 2C19,Cytochrome P450 2D6	0		US	1972-10-03	2	1	Sodium channel protein type 10 subunit alpha	inhibitor	SCN10A	ZZZZZZZZZZZZZZ	ZZZZZZZZZZZZZZ	ZZZZZZZZZZZZZZ	ZZZZZZZZZZZZZZ	ZZZZZZZZZZZZZZ	ZZZZZZZZZZZZZZ	ZZZZZZZZZZZZZZ	ZZZZZZZZZZZZZZ	ZZZZZZZZZZZZZZ	ZZZZZZZZZZZZZZ	ZZZZZZZZZZZZZZ	ZZZZZZZZZZZZZZ	ZZZZZZZZZZZZZZ	ZZZZZZZZZZZZZZ	ZZZZZZZZZZZZZZ	ZZZZZZZZZZZZZZ	ZZZZZZZZZZZZZZ	ZZZZZZZZZZZZZZ	ZZZZZZZZZZZZZZ	ZZZZZZZZZZZZZZ	ZZZZZZZZZZZZZZ	ZZZZZZZZZZZZZZ	ZZZZZZZZZZZZZZ	ZZZZZZZZZZZZZZ	ZZZZZZZZZZZZZZ	ZZZZZZZZZZZZZZ	ZZZZZZZZZZZZZZ	ZZZZZZZZZZZZZZ	ZZZZZZZZZZZZZZ	ZZZZZZZZZZZZZZ	ZZZZZZZZZZZZZZ	ZZZZZZZZZZZZZZ	ZZZZZZZZZZZZZZ	ZZZZZZZZZZZZZZ	ZZZZZZZZZZZZZZ
1059	Diphenhydramine	small molecule	approved	7	Cytochrome P450 2D6,Cytochrome P450 1A2,Cytochrome P450 2C9,Cytochrome P450 2C19,Cytochrome P450 2C18,Cytochrome P450 2B6,Prostaglandin G/H synthase 1	3	Solute carrier family 22 member 2,Solute carrier family 22 member 1,Solute carrier family 22 member 5	US	1972-11-27	2	1	Histamine H1 receptor	antagonist	HRH1	ZZZZZZZZZZZZZZ	ZZZZZZZZZZZZZZ	ZZZZZZZZZZZZZZ	ZZZZZZZZZZZZZZ	ZZZZZZZZZZZZZZ	ZZZZZZZZZZZZZZ	ZZZZZZZZZZZZZZ	ZZZZZZZZZZZZZZ	ZZZZZZZZZZZZZZ	ZZZZZZZZZZZZZZ	ZZZZZZZZZZZZZZ	ZZZZZZZZZZZZZZ	ZZZZZZZZZZZZZZ	ZZZZZZZZZZZZZZ	ZZZZZZZZZZZZZZ	ZZZZZZZZZZZZZZ	ZZZZZZZZZZZZZZ	ZZZZZZZZZZZZZZ	ZZZZZZZZZZZZZZ	ZZZZZZZZZZZZZZ	ZZZZZZZZZZZZZZ	ZZZZZZZZZZZZZZ	ZZZZZZZZZZZZZZ	ZZZZZZZZZZZZZZ	ZZZZZZZZZZZZZZ	ZZZZZZZZZZZZZZ	ZZZZZZZZZZZZZZ	ZZZZZZZZZZZZZZ	ZZZZZZZZZZZZZZ	ZZZZZZZZZZZZZZ	ZZZZZZZZZZZZZZ	ZZZZZZZZZZZZZZ	ZZZZZZZZZZZZZZ	ZZZZZZZZZZZZZZ	ZZZZZZZZZZZZZZ
1362	Testosterone Propionate	small molecule	approved/vet_approved	2	Catechol O-methyltransferase,UDP-glucuronosyltransferase 1-1	0		Canada	1972-12-31	1	1	Androgen receptor	agonist	AR	ZZZZZZZZZZZZZZ	ZZZZZZZZZZZZZZ	ZZZZZZZZZZZZZZ	ZZZZZZZZZZZZZZ	ZZZZZZZZZZZZZZ	ZZZZZZZZZZZZZZ	ZZZZZZZZZZZZZZ	ZZZZZZZZZZZZZZ	ZZZZZZZZZZZZZZ	ZZZZZZZZZZZZZZ	ZZZZZZZZZZZZZZ	ZZZZZZZZZZZZZZ	ZZZZZZZZZZZZZZ	ZZZZZZZZZZZZZZ	ZZZZZZZZZZZZZZ	ZZZZZZZZZZZZZZ	ZZZZZZZZZZZZZZ	ZZZZZZZZZZZZZZ	ZZZZZZZZZZZZZZ	ZZZZZZZZZZZZZZ	ZZZZZZZZZZZZZZ	ZZZZZZZZZZZZZZ	ZZZZZZZZZZZZZZ	ZZZZZZZZZZZZZZ	ZZZZZZZZZZZZZZ	ZZZZZZZZZZZZZZ	ZZZZZZZZZZZZZZ	ZZZZZZZZZZZZZZ	ZZZZZZZZZZZZZZ	ZZZZZZZZZZZZZZ	ZZZZZZZZZZZZZZ	ZZZZZZZZZZZZZZ	ZZZZZZZZZZZZZZ	ZZZZZZZZZZZZZZ	ZZZZZZZZZZZZZZ
1344	Neostigmine	small molecule	approved/vet_approved	1	Cholinesterase	1	Multidrug resistance protein 1	US	1973-01-01	1	1	Acetylcholinesterase	inhibitor	ACHE	ZZZZZZZZZZZZZZ	ZZZZZZZZZZZZZZ	ZZZZZZZZZZZZZZ	ZZZZZZZZZZZZZZ	ZZZZZZZZZZZZZZ	ZZZZZZZZZZZZZZ	ZZZZZZZZZZZZZZ	ZZZZZZZZZZZZZZ	ZZZZZZZZZZZZZZ	ZZZZZZZZZZZZZZ	ZZZZZZZZZZZZZZ	ZZZZZZZZZZZZZZ	ZZZZZZZZZZZZZZ	ZZZZZZZZZZZZZZ	ZZZZZZZZZZZZZZ	ZZZZZZZZZZZZZZ	ZZZZZZZZZZZZZZ	ZZZZZZZZZZZZZZ	ZZZZZZZZZZZZZZ	ZZZZZZZZZZZZZZ	ZZZZZZZZZZZZZZ	ZZZZZZZZZZZZZZ	ZZZZZZZZZZZZZZ	ZZZZZZZZZZZZZZ	ZZZZZZZZZZZZZZ	ZZZZZZZZZZZZZZ	ZZZZZZZZZZZZZZ	ZZZZZZZZZZZZZZ	ZZZZZZZZZZZZZZ	ZZZZZZZZZZZZZZ	ZZZZZZZZZZZZZZ	ZZZZZZZZZZZZZZ	ZZZZZZZZZZZZZZ	ZZZZZZZZZZZZZZ	ZZZZZZZZZZZZZZ
1053	Promethazine	small molecule	approved	3	Cytochrome P450 2D6,Cytochrome P450 2B6,Cytochrome P450 2C9	1	Multidrug resistance protein 1	US	1973-09-19	11	1	Histamine H1 receptor	antagonist	HRH1	ZZZZZZZZZZZZZZ	ZZZZZZZZZZZZZZ	ZZZZZZZZZZZZZZ	ZZZZZZZZZZZZZZ	ZZZZZZZZZZZZZZ	ZZZZZZZZZZZZZZ	ZZZZZZZZZZZZZZ	ZZZZZZZZZZZZZZ	ZZZZZZZZZZZZZZ	ZZZZZZZZZZZZZZ	ZZZZZZZZZZZZZZ	ZZZZZZZZZZZZZZ	ZZZZZZZZZZZZZZ	ZZZZZZZZZZZZZZ	ZZZZZZZZZZZZZZ	ZZZZZZZZZZZZZZ	ZZZZZZZZZZZZZZ	ZZZZZZZZZZZZZZ	ZZZZZZZZZZZZZZ	ZZZZZZZZZZZZZZ	ZZZZZZZZZZZZZZ	ZZZZZZZZZZZZZZ	ZZZZZZZZZZZZZZ	ZZZZZZZZZZZZZZ	ZZZZZZZZZZZZZZ	ZZZZZZZZZZZZZZ	ZZZZZZZZZZZZZZ	ZZZZZZZZZZZZZZ	ZZZZZZZZZZZZZZ	ZZZZZZZZZZZZZZ	ZZZZZZZZZZZZZZ	ZZZZZZZZZZZZZZ	ZZZZZZZZZZZZZZ	ZZZZZZZZZZZZZZ	ZZZZZZZZZZZZZZ
793	Proparacaine	small molecule	approved/vet_approved	0		0		US	1973-10-19	1	1	Sodium channel protein type 10 subunit alpha	inhibitor	SCN10A	ZZZZZZZZZZZZZZ	ZZZZZZZZZZZZZZ	ZZZZZZZZZZZZZZ	ZZZZZZZZZZZZZZ	ZZZZZZZZZZZZZZ	ZZZZZZZZZZZZZZ	ZZZZZZZZZZZZZZ	ZZZZZZZZZZZZZZ	ZZZZZZZZZZZZZZ	ZZZZZZZZZZZZZZ	ZZZZZZZZZZZZZZ	ZZZZZZZZZZZZZZ	ZZZZZZZZZZZZZZ	ZZZZZZZZZZZZZZ	ZZZZZZZZZZZZZZ	ZZZZZZZZZZZZZZ	ZZZZZZZZZZZZZZ	ZZZZZZZZZZZZZZ	ZZZZZZZZZZZZZZ	ZZZZZZZZZZZZZZ	ZZZZZZZZZZZZZZ	ZZZZZZZZZZZZZZ	ZZZZZZZZZZZZZZ	ZZZZZZZZZZZZZZ	ZZZZZZZZZZZZZZ	ZZZZZZZZZZZZZZ	ZZZZZZZZZZZZZZ	ZZZZZZZZZZZZZZ	ZZZZZZZZZZZZZZ	ZZZZZZZZZZZZZZ	ZZZZZZZZZZZZZZ	ZZZZZZZZZZZZZZ	ZZZZZZZZZZZZZZ	ZZZZZZZZZZZZZZ	ZZZZZZZZZZZZZZ
5471	Methyltestosterone	small molecule	approved	3	Cytochrome P450 19A1,Cytochrome P450 2B6,Cytochrome P450 3A4	2	Solute carrier organic anion transporter family member 1A2,Solute carrier family 22 member 8	US	1973-12-03	2	1	Androgen receptor	agonist	AR	ZZZZZZZZZZZZZZ	ZZZZZZZZZZZZZZ	ZZZZZZZZZZZZZZ	ZZZZZZZZZZZZZZ	ZZZZZZZZZZZZZZ	ZZZZZZZZZZZZZZ	ZZZZZZZZZZZZZZ	ZZZZZZZZZZZZZZ	ZZZZZZZZZZZZZZ	ZZZZZZZZZZZZZZ	ZZZZZZZZZZZZZZ	ZZZZZZZZZZZZZZ	ZZZZZZZZZZZZZZ	ZZZZZZZZZZZZZZ	ZZZZZZZZZZZZZZ	ZZZZZZZZZZZZZZ	ZZZZZZZZZZZZZZ	ZZZZZZZZZZZZZZ	ZZZZZZZZZZZZZZ	ZZZZZZZZZZZZZZ	ZZZZZZZZZZZZZZ	ZZZZZZZZZZZZZZ	ZZZZZZZZZZZZZZ	ZZZZZZZZZZZZZZ	ZZZZZZZZZZZZZZ	ZZZZZZZZZZZZZZ	ZZZZZZZZZZZZZZ	ZZZZZZZZZZZZZZ	ZZZZZZZZZZZZZZ	ZZZZZZZZZZZZZZ	ZZZZZZZZZZZZZZ	ZZZZZZZZZZZZZZ	ZZZZZZZZZZZZZZ	ZZZZZZZZZZZZZZ	ZZZZZZZZZZZZZZ
145	Ergocalciferol	small molecule	approved/nutraceutical	5	1,25-dihydroxyvitamin D(3) 24-hydroxylase, mitochondrial,25-hydroxyvitamin D-1 alpha hydroxylase, mitochondrial,Sterol 26-hydroxylase, mitochondrial,Cytochrome P450 3A4,Vitamin D 25-hydroxylase	0		US	1974-01-11	1	1	Vitamin D3 receptor	agonist	VDR	ZZZZZZZZZZZZZZ	ZZZZZZZZZZZZZZ	ZZZZZZZZZZZZZZ	ZZZZZZZZZZZZZZ	ZZZZZZZZZZZZZZ	ZZZZZZZZZZZZZZ	ZZZZZZZZZZZZZZ	ZZZZZZZZZZZZZZ	ZZZZZZZZZZZZZZ	ZZZZZZZZZZZZZZ	ZZZZZZZZZZZZZZ	ZZZZZZZZZZZZZZ	ZZZZZZZZZZZZZZ	ZZZZZZZZZZZZZZ	ZZZZZZZZZZZZZZ	ZZZZZZZZZZZZZZ	ZZZZZZZZZZZZZZ	ZZZZZZZZZZZZZZ	ZZZZZZZZZZZZZZ	ZZZZZZZZZZZZZZ	ZZZZZZZZZZZZZZ	ZZZZZZZZZZZZZZ	ZZZZZZZZZZZZZZ	ZZZZZZZZZZZZZZ	ZZZZZZZZZZZZZZ	ZZZZZZZZZZZZZZ	ZZZZZZZZZZZZZZ	ZZZZZZZZZZZZZZ	ZZZZZZZZZZZZZZ	ZZZZZZZZZZZZZZ	ZZZZZZZZZZZZZZ	ZZZZZZZZZZZZZZ	ZZZZZZZZZZZZZZ	ZZZZZZZZZZZZZZ	ZZZZZZZZZZZZZZ
7998	Glycerin	small molecule	approved/investigational	2	Retinal dehydrogenase 1,Cytochrome P450 2E1	2	Multidrug resistance protein 1,Multidrug resistance protein 1	US	1974-03-12	25	1	Peroxisome proliferator-activated receptor delta	agonist	PPARD	ZZZZZZZZZZZZZZ	ZZZZZZZZZZZZZZ	ZZZZZZZZZZZZZZ	ZZZZZZZZZZZZZZ	ZZZZZZZZZZZZZZ	ZZZZZZZZZZZZZZ	ZZZZZZZZZZZZZZ	ZZZZZZZZZZZZZZ	ZZZZZZZZZZZZZZ	ZZZZZZZZZZZZZZ	ZZZZZZZZZZZZZZ	ZZZZZZZZZZZZZZ	ZZZZZZZZZZZZZZ	ZZZZZZZZZZZZZZ	ZZZZZZZZZZZZZZ	ZZZZZZZZZZZZZZ	ZZZZZZZZZZZZZZ	ZZZZZZZZZZZZZZ	ZZZZZZZZZZZZZZ	ZZZZZZZZZZZZZZ	ZZZZZZZZZZZZZZ	ZZZZZZZZZZZZZZ	ZZZZZZZZZZZZZZ	ZZZZZZZZZZZZZZ	ZZZZZZZZZZZZZZ	ZZZZZZZZZZZZZZ	ZZZZZZZZZZZZZZ	ZZZZZZZZZZZZZZ	ZZZZZZZZZZZZZZ	ZZZZZZZZZZZZZZ	ZZZZZZZZZZZZZZ	ZZZZZZZZZZZZZZ	ZZZZZZZZZZZZZZ	ZZZZZZZZZZZZZZ	ZZZZZZZZZZZZZZ
963	Ethinyl Estradiol	small molecule	approved	2	Cytochrome P450 3A4,Cytochrome P450 2C8	4	Bile salt export pump,Sodium/bile acid cotransporter,Canalicular multispecific organic anion transporter 1,Multidrug resistance protein 1	US	1974-12-27	3	1	Estrogen receptor alpha	agonist	ESR1	ZZZZZZZZZZZZZZ	ZZZZZZZZZZZZZZ	ZZZZZZZZZZZZZZ	ZZZZZZZZZZZZZZ	ZZZZZZZZZZZZZZ	ZZZZZZZZZZZZZZ	ZZZZZZZZZZZZZZ	ZZZZZZZZZZZZZZ	ZZZZZZZZZZZZZZ	ZZZZZZZZZZZZZZ	ZZZZZZZZZZZZZZ	ZZZZZZZZZZZZZZ	ZZZZZZZZZZZZZZ	ZZZZZZZZZZZZZZ	ZZZZZZZZZZZZZZ	ZZZZZZZZZZZZZZ	ZZZZZZZZZZZZZZ	ZZZZZZZZZZZZZZ	ZZZZZZZZZZZZZZ	ZZZZZZZZZZZZZZ	ZZZZZZZZZZZZZZ	ZZZZZZZZZZZZZZ	ZZZZZZZZZZZZZZ	ZZZZZZZZZZZZZZ	ZZZZZZZZZZZZZZ	ZZZZZZZZZZZZZZ	ZZZZZZZZZZZZZZ	ZZZZZZZZZZZZZZ	ZZZZZZZZZZZZZZ	ZZZZZZZZZZZZZZ	ZZZZZZZZZZZZZZ	ZZZZZZZZZZZZZZ	ZZZZZZZZZZZZZZ	ZZZZZZZZZZZZZZ	ZZZZZZZZZZZZZZ
1144	Dinoprost Tromethamine	small molecule	approved/vet_approved	0		7	Solute carrier family 22 member 2,Solute carrier family 22 member 6,Solute carrier family 22 member 7,Solute carrier family 22 member 8,Solute carrier family 22 member 11,Solute carrier organic anion transporter family member 2A1,Solute carrier organic anion transporter family member 3A1	Canada	1974-12-31	2	1	Prostaglandin F2-alpha receptor	agonist	PTGFR	ZZZZZZZZZZZZZZ	ZZZZZZZZZZZZZZ	ZZZZZZZZZZZZZZ	ZZZZZZZZZZZZZZ	ZZZZZZZZZZZZZZ	ZZZZZZZZZZZZZZ	ZZZZZZZZZZZZZZ	ZZZZZZZZZZZZZZ	ZZZZZZZZZZZZZZ	ZZZZZZZZZZZZZZ	ZZZZZZZZZZZZZZ	ZZZZZZZZZZZZZZ	ZZZZZZZZZZZZZZ	ZZZZZZZZZZZZZZ	ZZZZZZZZZZZZZZ	ZZZZZZZZZZZZZZ	ZZZZZZZZZZZZZZ	ZZZZZZZZZZZZZZ	ZZZZZZZZZZZZZZ	ZZZZZZZZZZZZZZ	ZZZZZZZZZZZZZZ	ZZZZZZZZZZZZZZ	ZZZZZZZZZZZZZZ	ZZZZZZZZZZZZZZ	ZZZZZZZZZZZZZZ	ZZZZZZZZZZZZZZ	ZZZZZZZZZZZZZZ	ZZZZZZZZZZZZZZ	ZZZZZZZZZZZZZZ	ZZZZZZZZZZZZZZ	ZZZZZZZZZZZZZZ	ZZZZZZZZZZZZZZ	ZZZZZZZZZZZZZZ	ZZZZZZZZZZZZZZ	ZZZZZZZZZZZZZZ
181	Carbidopa	small molecule	approved	0		0		US	1975-05-02	1	1	Aromatic-L-amino-acid decarboxylase	inhibitor	DDC	ZZZZZZZZZZZZZZ	ZZZZZZZZZZZZZZ	ZZZZZZZZZZZZZZ	ZZZZZZZZZZZZZZ	ZZZZZZZZZZZZZZ	ZZZZZZZZZZZZZZ	ZZZZZZZZZZZZZZ	ZZZZZZZZZZZZZZ	ZZZZZZZZZZZZZZ	ZZZZZZZZZZZZZZ	ZZZZZZZZZZZZZZ	ZZZZZZZZZZZZZZ	ZZZZZZZZZZZZZZ	ZZZZZZZZZZZZZZ	ZZZZZZZZZZZZZZ	ZZZZZZZZZZZZZZ	ZZZZZZZZZZZZZZ	ZZZZZZZZZZZZZZ	ZZZZZZZZZZZZZZ	ZZZZZZZZZZZZZZ	ZZZZZZZZZZZZZZ	ZZZZZZZZZZZZZZ	ZZZZZZZZZZZZZZ	ZZZZZZZZZZZZZZ	ZZZZZZZZZZZZZZ	ZZZZZZZZZZZZZZ	ZZZZZZZZZZZZZZ	ZZZZZZZZZZZZZZ	ZZZZZZZZZZZZZZ	ZZZZZZZZZZZZZZ	ZZZZZZZZZZZZZZ	ZZZZZZZZZZZZZZ	ZZZZZZZZZZZZZZ	ZZZZZZZZZZZZZZ	ZZZZZZZZZZZZZZ
1098	Chlorphenamine	small molecule	approved	4	Cytochrome P450 3A7,Cytochrome P450 3A4,Cytochrome P450 2D6,Cytochrome P450 3A5	2	Solute carrier family 22 member 2,Solute carrier family 22 member 1	US	1975-12-31	4	1	Histamine H1 receptor	antagonist	HRH1	ZZZZZZZZZZZZZZ	ZZZZZZZZZZZZZZ	ZZZZZZZZZZZZZZ	ZZZZZZZZZZZZZZ	ZZZZZZZZZZZZZZ	ZZZZZZZZZZZZZZ	ZZZZZZZZZZZZZZ	ZZZZZZZZZZZZZZ	ZZZZZZZZZZZZZZ	ZZZZZZZZZZZZZZ	ZZZZZZZZZZZZZZ	ZZZZZZZZZZZZZZ	ZZZZZZZZZZZZZZ	ZZZZZZZZZZZZZZ	ZZZZZZZZZZZZZZ	ZZZZZZZZZZZZZZ	ZZZZZZZZZZZZZZ	ZZZZZZZZZZZZZZ	ZZZZZZZZZZZZZZ	ZZZZZZZZZZZZZZ	ZZZZZZZZZZZZZZ	ZZZZZZZZZZZZZZ	ZZZZZZZZZZZZZZ	ZZZZZZZZZZZZZZ	ZZZZZZZZZZZZZZ	ZZZZZZZZZZZZZZ	ZZZZZZZZZZZZZZ	ZZZZZZZZZZZZZZ	ZZZZZZZZZZZZZZ	ZZZZZZZZZZZZZZ	ZZZZZZZZZZZZZZ	ZZZZZZZZZZZZZZ	ZZZZZZZZZZZZZZ	ZZZZZZZZZZZZZZ	ZZZZZZZZZZZZZZ
705	Azatadine	small molecule	approved	1	Cytochrome P450 3A4	0		Canada	1976-12-31	1	1	Histamine H1 receptor	antagonist	HRH1	ZZZZZZZZZZZZZZ	ZZZZZZZZZZZZZZ	ZZZZZZZZZZZZZZ	ZZZZZZZZZZZZZZ	ZZZZZZZZZZZZZZ	ZZZZZZZZZZZZZZ	ZZZZZZZZZZZZZZ	ZZZZZZZZZZZZZZ	ZZZZZZZZZZZZZZ	ZZZZZZZZZZZZZZ	ZZZZZZZZZZZZZZ	ZZZZZZZZZZZZZZ	ZZZZZZZZZZZZZZ	ZZZZZZZZZZZZZZ	ZZZZZZZZZZZZZZ	ZZZZZZZZZZZZZZ	ZZZZZZZZZZZZZZ	ZZZZZZZZZZZZZZ	ZZZZZZZZZZZZZZ	ZZZZZZZZZZZZZZ	ZZZZZZZZZZZZZZ	ZZZZZZZZZZZZZZ	ZZZZZZZZZZZZZZ	ZZZZZZZZZZZZZZ	ZZZZZZZZZZZZZZ	ZZZZZZZZZZZZZZ	ZZZZZZZZZZZZZZ	ZZZZZZZZZZZZZZ	ZZZZZZZZZZZZZZ	ZZZZZZZZZZZZZZ	ZZZZZZZZZZZZZZ	ZZZZZZZZZZZZZZ	ZZZZZZZZZZZZZZ	ZZZZZZZZZZZZZZ	ZZZZZZZZZZZZZZ
7918	Scopolamine butylbromide	small molecule	approved/vet_approved	0		0		Canada	1976-12-31	2	1	Muscarinic acetylcholine receptor M3	antagonist	CHRM3	ZZZZZZZZZZZZZZ	ZZZZZZZZZZZZZZ	ZZZZZZZZZZZZZZ	ZZZZZZZZZZZZZZ	ZZZZZZZZZZZZZZ	ZZZZZZZZZZZZZZ	ZZZZZZZZZZZZZZ	ZZZZZZZZZZZZZZ	ZZZZZZZZZZZZZZ	ZZZZZZZZZZZZZZ	ZZZZZZZZZZZZZZ	ZZZZZZZZZZZZZZ	ZZZZZZZZZZZZZZ	ZZZZZZZZZZZZZZ	ZZZZZZZZZZZZZZ	ZZZZZZZZZZZZZZ	ZZZZZZZZZZZZZZ	ZZZZZZZZZZZZZZ	ZZZZZZZZZZZZZZ	ZZZZZZZZZZZZZZ	ZZZZZZZZZZZZZZ	ZZZZZZZZZZZZZZ	ZZZZZZZZZZZZZZ	ZZZZZZZZZZZZZZ	ZZZZZZZZZZZZZZ	ZZZZZZZZZZZZZZ	ZZZZZZZZZZZZZZ	ZZZZZZZZZZZZZZ	ZZZZZZZZZZZZZZ	ZZZZZZZZZZZZZZ	ZZZZZZZZZZZZZZ	ZZZZZZZZZZZZZZ	ZZZZZZZZZZZZZZ	ZZZZZZZZZZZZZZ	ZZZZZZZZZZZZZZ
824	Clocortolone	small molecule	approved	0		0		US	1977-08-22	1	1	Glucocorticoid receptor	agonist	NR3C1	ZZZZZZZZZZZZZZ	ZZZZZZZZZZZZZZ	ZZZZZZZZZZZZZZ	ZZZZZZZZZZZZZZ	ZZZZZZZZZZZZZZ	ZZZZZZZZZZZZZZ	ZZZZZZZZZZZZZZ	ZZZZZZZZZZZZZZ	ZZZZZZZZZZZZZZ	ZZZZZZZZZZZZZZ	ZZZZZZZZZZZZZZ	ZZZZZZZZZZZZZZ	ZZZZZZZZZZZZZZ	ZZZZZZZZZZZZZZ	ZZZZZZZZZZZZZZ	ZZZZZZZZZZZZZZ	ZZZZZZZZZZZZZZ	ZZZZZZZZZZZZZZ	ZZZZZZZZZZZZZZ	ZZZZZZZZZZZZZZ	ZZZZZZZZZZZZZZ	ZZZZZZZZZZZZZZ	ZZZZZZZZZZZZZZ	ZZZZZZZZZZZZZZ	ZZZZZZZZZZZZZZ	ZZZZZZZZZZZZZZ	ZZZZZZZZZZZZZZ	ZZZZZZZZZZZZZZ	ZZZZZZZZZZZZZZ	ZZZZZZZZZZZZZZ	ZZZZZZZZZZZZZZ	ZZZZZZZZZZZZZZ	ZZZZZZZZZZZZZZ	ZZZZZZZZZZZZZZ	ZZZZZZZZZZZZZZ
271	Disopyramide	small molecule	approved	1	Cytochrome P450 3A4	2	Solute carrier family 22 member 1,Solute carrier family 22 member 2	US	1977-09-01	8	1	Sodium channel protein type 5 subunit alpha	inhibitor	SCN5A	ZZZZZZZZZZZZZZ	ZZZZZZZZZZZZZZ	ZZZZZZZZZZZZZZ	ZZZZZZZZZZZZZZ	ZZZZZZZZZZZZZZ	ZZZZZZZZZZZZZZ	ZZZZZZZZZZZZZZ	ZZZZZZZZZZZZZZ	ZZZZZZZZZZZZZZ	ZZZZZZZZZZZZZZ	ZZZZZZZZZZZZZZ	ZZZZZZZZZZZZZZ	ZZZZZZZZZZZZZZ	ZZZZZZZZZZZZZZ	ZZZZZZZZZZZZZZ	ZZZZZZZZZZZZZZ	ZZZZZZZZZZZZZZ	ZZZZZZZZZZZZZZ	ZZZZZZZZZZZZZZ	ZZZZZZZZZZZZZZ	ZZZZZZZZZZZZZZ	ZZZZZZZZZZZZZZ	ZZZZZZZZZZZZZZ	ZZZZZZZZZZZZZZ	ZZZZZZZZZZZZZZ	ZZZZZZZZZZZZZZ	ZZZZZZZZZZZZZZ	ZZZZZZZZZZZZZZ	ZZZZZZZZZZZZZZ	ZZZZZZZZZZZZZZ	ZZZZZZZZZZZZZZ	ZZZZZZZZZZZZZZ	ZZZZZZZZZZZZZZ	ZZZZZZZZZZZZZZ	ZZZZZZZZZZZZZZ
1269	Fenoterol	small molecule	approved/investigational	0		0		Canada	1977-12-31	3	1	Beta-2 adrenergic receptor	agonist	ADRB2	ZZZZZZZZZZZZZZ	ZZZZZZZZZZZZZZ	ZZZZZZZZZZZZZZ	ZZZZZZZZZZZZZZ	ZZZZZZZZZZZZZZ	ZZZZZZZZZZZZZZ	ZZZZZZZZZZZZZZ	ZZZZZZZZZZZZZZ	ZZZZZZZZZZZZZZ	ZZZZZZZZZZZZZZ	ZZZZZZZZZZZZZZ	ZZZZZZZZZZZZZZ	ZZZZZZZZZZZZZZ	ZZZZZZZZZZZZZZ	ZZZZZZZZZZZZZZ	ZZZZZZZZZZZZZZ	ZZZZZZZZZZZZZZ	ZZZZZZZZZZZZZZ	ZZZZZZZZZZZZZZ	ZZZZZZZZZZZZZZ	ZZZZZZZZZZZZZZ	ZZZZZZZZZZZZZZ	ZZZZZZZZZZZZZZ	ZZZZZZZZZZZZZZ	ZZZZZZZZZZZZZZ	ZZZZZZZZZZZZZZ	ZZZZZZZZZZZZZZ	ZZZZZZZZZZZZZZ	ZZZZZZZZZZZZZZ	ZZZZZZZZZZZZZZ	ZZZZZZZZZZZZZZ	ZZZZZZZZZZZZZZ	ZZZZZZZZZZZZZZ	ZZZZZZZZZZZZZZ	ZZZZZZZZZZZZZZ
4567	Fluspirilene	small molecule	approved/investigational	0		0		Canada	1977-12-31	3	1	D(2) dopamine receptor	antagonist	DRD2	ZZZZZZZZZZZZZZ	ZZZZZZZZZZZZZZ	ZZZZZZZZZZZZZZ	ZZZZZZZZZZZZZZ	ZZZZZZZZZZZZZZ	ZZZZZZZZZZZZZZ	ZZZZZZZZZZZZZZ	ZZZZZZZZZZZZZZ	ZZZZZZZZZZZZZZ	ZZZZZZZZZZZZZZ	ZZZZZZZZZZZZZZ	ZZZZZZZZZZZZZZ	ZZZZZZZZZZZZZZ	ZZZZZZZZZZZZZZ	ZZZZZZZZZZZZZZ	ZZZZZZZZZZZZZZ	ZZZZZZZZZZZZZZ	ZZZZZZZZZZZZZZ	ZZZZZZZZZZZZZZ	ZZZZZZZZZZZZZZ	ZZZZZZZZZZZZZZ	ZZZZZZZZZZZZZZ	ZZZZZZZZZZZZZZ	ZZZZZZZZZZZZZZ	ZZZZZZZZZZZZZZ	ZZZZZZZZZZZZZZ	ZZZZZZZZZZZZZZ	ZZZZZZZZZZZZZZ	ZZZZZZZZZZZZZZ	ZZZZZZZZZZZZZZ	ZZZZZZZZZZZZZZ	ZZZZZZZZZZZZZZ	ZZZZZZZZZZZZZZ	ZZZZZZZZZZZZZZ	ZZZZZZZZZZZZZZ
255	Metoprolol	small molecule	approved/investigational	2	Cytochrome P450 2D6,Cytochrome P450 2C19	2	Solute carrier family 22 member 2,Multidrug resistance protein 1	US	1978-01-15	2	1	Beta-1 adrenergic receptor	antagonist	ADRB1	ZZZZZZZZZZZZZZ	ZZZZZZZZZZZZZZ	ZZZZZZZZZZZZZZ	ZZZZZZZZZZZZZZ	ZZZZZZZZZZZZZZ	ZZZZZZZZZZZZZZ	ZZZZZZZZZZZZZZ	ZZZZZZZZZZZZZZ	ZZZZZZZZZZZZZZ	ZZZZZZZZZZZZZZ	ZZZZZZZZZZZZZZ	ZZZZZZZZZZZZZZ	ZZZZZZZZZZZZZZ	ZZZZZZZZZZZZZZ	ZZZZZZZZZZZZZZ	ZZZZZZZZZZZZZZ	ZZZZZZZZZZZZZZ	ZZZZZZZZZZZZZZ	ZZZZZZZZZZZZZZ	ZZZZZZZZZZZZZZ	ZZZZZZZZZZZZZZ	ZZZZZZZZZZZZZZ	ZZZZZZZZZZZZZZ	ZZZZZZZZZZZZZZ	ZZZZZZZZZZZZZZ	ZZZZZZZZZZZZZZ	ZZZZZZZZZZZZZZ	ZZZZZZZZZZZZZZ	ZZZZZZZZZZZZZZ	ZZZZZZZZZZZZZZ	ZZZZZZZZZZZZZZ	ZZZZZZZZZZZZZZ	ZZZZZZZZZZZZZZ	ZZZZZZZZZZZZZZ	ZZZZZZZZZZZZZZ
356	Doxylamine	small molecule	approved/vet_approved	1	CYP2B protein	0		US	1978-10-18	3	1	Histamine H1 receptor	antagonist	HRH1	ZZZZZZZZZZZZZZ	ZZZZZZZZZZZZZZ	ZZZZZZZZZZZZZZ	ZZZZZZZZZZZZZZ	ZZZZZZZZZZZZZZ	ZZZZZZZZZZZZZZ	ZZZZZZZZZZZZZZ	ZZZZZZZZZZZZZZ	ZZZZZZZZZZZZZZ	ZZZZZZZZZZZZZZ	ZZZZZZZZZZZZZZ	ZZZZZZZZZZZZZZ	ZZZZZZZZZZZZZZ	ZZZZZZZZZZZZZZ	ZZZZZZZZZZZZZZ	ZZZZZZZZZZZZZZ	ZZZZZZZZZZZZZZ	ZZZZZZZZZZZZZZ	ZZZZZZZZZZZZZZ	ZZZZZZZZZZZZZZ	ZZZZZZZZZZZZZZ	ZZZZZZZZZZZZZZ	ZZZZZZZZZZZZZZ	ZZZZZZZZZZZZZZ	ZZZZZZZZZZZZZZ	ZZZZZZZZZZZZZZ	ZZZZZZZZZZZZZZ	ZZZZZZZZZZZZZZ	ZZZZZZZZZZZZZZ	ZZZZZZZZZZZZZZ	ZZZZZZZZZZZZZZ	ZZZZZZZZZZZZZZ	ZZZZZZZZZZZZZZ	ZZZZZZZZZZZZZZ	ZZZZZZZZZZZZZZ
869	Isosorbide Dinitrate	small molecule	approved	2	Cytochrome P450 3A4,Cytochrome P450 2E1	0		US	1978-12-01	1	1	Atrial natriuretic peptide receptor 1	agonist	NPR1	ZZZZZZZZZZZZZZ	ZZZZZZZZZZZZZZ	ZZZZZZZZZZZZZZ	ZZZZZZZZZZZZZZ	ZZZZZZZZZZZZZZ	ZZZZZZZZZZZZZZ	ZZZZZZZZZZZZZZ	ZZZZZZZZZZZZZZ	ZZZZZZZZZZZZZZ	ZZZZZZZZZZZZZZ	ZZZZZZZZZZZZZZ	ZZZZZZZZZZZZZZ	ZZZZZZZZZZZZZZ	ZZZZZZZZZZZZZZ	ZZZZZZZZZZZZZZ	ZZZZZZZZZZZZZZ	ZZZZZZZZZZZZZZ	ZZZZZZZZZZZZZZ	ZZZZZZZZZZZZZZ	ZZZZZZZZZZZZZZ	ZZZZZZZZZZZZZZ	ZZZZZZZZZZZZZZ	ZZZZZZZZZZZZZZ	ZZZZZZZZZZZZZZ	ZZZZZZZZZZZZZZ	ZZZZZZZZZZZZZZ	ZZZZZZZZZZZZZZ	ZZZZZZZZZZZZZZ	ZZZZZZZZZZZZZZ	ZZZZZZZZZZZZZZ	ZZZZZZZZZZZZZZ	ZZZZZZZZZZZZZZ	ZZZZZZZZZZZZZZ	ZZZZZZZZZZZZZZ	ZZZZZZZZZZZZZZ
1544	Amyl Nitrite	small molecule	approved	1	Aldehyde dehydrogenase, mitochondrial	0		US	1979-02-07	1	1	Atrial natriuretic peptide receptor 1	agonist	NPR1	ZZZZZZZZZZZZZZ	ZZZZZZZZZZZZZZ	ZZZZZZZZZZZZZZ	ZZZZZZZZZZZZZZ	ZZZZZZZZZZZZZZ	ZZZZZZZZZZZZZZ	ZZZZZZZZZZZZZZ	ZZZZZZZZZZZZZZ	ZZZZZZZZZZZZZZ	ZZZZZZZZZZZZZZ	ZZZZZZZZZZZZZZ	ZZZZZZZZZZZZZZ	ZZZZZZZZZZZZZZ	ZZZZZZZZZZZZZZ	ZZZZZZZZZZZZZZ	ZZZZZZZZZZZZZZ	ZZZZZZZZZZZZZZ	ZZZZZZZZZZZZZZ	ZZZZZZZZZZZZZZ	ZZZZZZZZZZZZZZ	ZZZZZZZZZZZZZZ	ZZZZZZZZZZZZZZ	ZZZZZZZZZZZZZZ	ZZZZZZZZZZZZZZ	ZZZZZZZZZZZZZZ	ZZZZZZZZZZZZZZ	ZZZZZZZZZZZZZZ	ZZZZZZZZZZZZZZ	ZZZZZZZZZZZZZZ	ZZZZZZZZZZZZZZ	ZZZZZZZZZZZZZZ	ZZZZZZZZZZZZZZ	ZZZZZZZZZZZZZZ	ZZZZZZZZZZZZZZ	ZZZZZZZZZZZZZZ
751	Metyrosine	small molecule	approved	0		0		US	1979-10-03	1	1	Tyrosine 3-monooxygenase	binder	TH	ZZZZZZZZZZZZZZ	ZZZZZZZZZZZZZZ	ZZZZZZZZZZZZZZ	ZZZZZZZZZZZZZZ	ZZZZZZZZZZZZZZ	ZZZZZZZZZZZZZZ	ZZZZZZZZZZZZZZ	ZZZZZZZZZZZZZZ	ZZZZZZZZZZZZZZ	ZZZZZZZZZZZZZZ	ZZZZZZZZZZZZZZ	ZZZZZZZZZZZZZZ	ZZZZZZZZZZZZZZ	ZZZZZZZZZZZZZZ	ZZZZZZZZZZZZZZ	ZZZZZZZZZZZZZZ	ZZZZZZZZZZZZZZ	ZZZZZZZZZZZZZZ	ZZZZZZZZZZZZZZ	ZZZZZZZZZZZZZZ	ZZZZZZZZZZZZZZ	ZZZZZZZZZZZZZZ	ZZZZZZZZZZZZZZ	ZZZZZZZZZZZZZZ	ZZZZZZZZZZZZZZ	ZZZZZZZZZZZZZZ	ZZZZZZZZZZZZZZ	ZZZZZZZZZZZZZZ	ZZZZZZZZZZZZZZ	ZZZZZZZZZZZZZZ	ZZZZZZZZZZZZZZ	ZZZZZZZZZZZZZZ	ZZZZZZZZZZZZZZ	ZZZZZZZZZZZZZZ	ZZZZZZZZZZZZZZ
5519	Tetryzoline	small molecule	approved	0		0		US	1979-11-30	1	1	Alpha-1A adrenergic receptor	agonist	ADRA1A	ZZZZZZZZZZZZZZ	ZZZZZZZZZZZZZZ	ZZZZZZZZZZZZZZ	ZZZZZZZZZZZZZZ	ZZZZZZZZZZZZZZ	ZZZZZZZZZZZZZZ	ZZZZZZZZZZZZZZ	ZZZZZZZZZZZZZZ	ZZZZZZZZZZZZZZ	ZZZZZZZZZZZZZZ	ZZZZZZZZZZZZZZ	ZZZZZZZZZZZZZZ	ZZZZZZZZZZZZZZ	ZZZZZZZZZZZZZZ	ZZZZZZZZZZZZZZ	ZZZZZZZZZZZZZZ	ZZZZZZZZZZZZZZ	ZZZZZZZZZZZZZZ	ZZZZZZZZZZZZZZ	ZZZZZZZZZZZZZZ	ZZZZZZZZZZZZZZ	ZZZZZZZZZZZZZZ	ZZZZZZZZZZZZZZ	ZZZZZZZZZZZZZZ	ZZZZZZZZZZZZZZ	ZZZZZZZZZZZZZZ	ZZZZZZZZZZZZZZ	ZZZZZZZZZZZZZZ	ZZZZZZZZZZZZZZ	ZZZZZZZZZZZZZZ	ZZZZZZZZZZZZZZ	ZZZZZZZZZZZZZZ	ZZZZZZZZZZZZZZ	ZZZZZZZZZZZZZZ	ZZZZZZZZZZZZZZ
1187	Nadolol	small molecule	approved	0		1	Multidrug resistance protein 1	US	1979-12-10	2	1	Beta-1 adrenergic receptor	antagonist	ADRB1	ZZZZZZZZZZZZZZ	ZZZZZZZZZZZZZZ	ZZZZZZZZZZZZZZ	ZZZZZZZZZZZZZZ	ZZZZZZZZZZZZZZ	ZZZZZZZZZZZZZZ	ZZZZZZZZZZZZZZ	ZZZZZZZZZZZZZZ	ZZZZZZZZZZZZZZ	ZZZZZZZZZZZZZZ	ZZZZZZZZZZZZZZ	ZZZZZZZZZZZZZZ	ZZZZZZZZZZZZZZ	ZZZZZZZZZZZZZZ	ZZZZZZZZZZZZZZ	ZZZZZZZZZZZZZZ	ZZZZZZZZZZZZZZ	ZZZZZZZZZZZZZZ	ZZZZZZZZZZZZZZ	ZZZZZZZZZZZZZZ	ZZZZZZZZZZZZZZ	ZZZZZZZZZZZZZZ	ZZZZZZZZZZZZZZ	ZZZZZZZZZZZZZZ	ZZZZZZZZZZZZZZ	ZZZZZZZZZZZZZZ	ZZZZZZZZZZZZZZ	ZZZZZZZZZZZZZZ	ZZZZZZZZZZZZZZ	ZZZZZZZZZZZZZZ	ZZZZZZZZZZZZZZ	ZZZZZZZZZZZZZZ	ZZZZZZZZZZZZZZ	ZZZZZZZZZZZZZZ	ZZZZZZZZZZZZZZ
10398	Clobetasone	small molecule	approved	0		0		Canada	1979-12-31	1	1	Glucocorticoid receptor	agonist	NR3C1	ZZZZZZZZZZZZZZ	ZZZZZZZZZZZZZZ	ZZZZZZZZZZZZZZ	ZZZZZZZZZZZZZZ	ZZZZZZZZZZZZZZ	ZZZZZZZZZZZZZZ	ZZZZZZZZZZZZZZ	ZZZZZZZZZZZZZZ	ZZZZZZZZZZZZZZ	ZZZZZZZZZZZZZZ	ZZZZZZZZZZZZZZ	ZZZZZZZZZZZZZZ	ZZZZZZZZZZZZZZ	ZZZZZZZZZZZZZZ	ZZZZZZZZZZZZZZ	ZZZZZZZZZZZZZZ	ZZZZZZZZZZZZZZ	ZZZZZZZZZZZZZZ	ZZZZZZZZZZZZZZ	ZZZZZZZZZZZZZZ	ZZZZZZZZZZZZZZ	ZZZZZZZZZZZZZZ	ZZZZZZZZZZZZZZ	ZZZZZZZZZZZZZZ	ZZZZZZZZZZZZZZ	ZZZZZZZZZZZZZZ	ZZZZZZZZZZZZZZ	ZZZZZZZZZZZZZZ	ZZZZZZZZZZZZZZ	ZZZZZZZZZZZZZZ	ZZZZZZZZZZZZZZ	ZZZZZZZZZZZZZZ	ZZZZZZZZZZZZZZ	ZZZZZZZZZZZZZZ	ZZZZZZZZZZZZZZ
1258	Hydralazine	small molecule	approved	1	Cytochrome P450 3A4	0		US	1980-02-27	2	1	Membrane primary amine oxidase	inhibitor	AOC3	ZZZZZZZZZZZZZZ	ZZZZZZZZZZZZZZ	ZZZZZZZZZZZZZZ	ZZZZZZZZZZZZZZ	ZZZZZZZZZZZZZZ	ZZZZZZZZZZZZZZ	ZZZZZZZZZZZZZZ	ZZZZZZZZZZZZZZ	ZZZZZZZZZZZZZZ	ZZZZZZZZZZZZZZ	ZZZZZZZZZZZZZZ	ZZZZZZZZZZZZZZ	ZZZZZZZZZZZZZZ	ZZZZZZZZZZZZZZ	ZZZZZZZZZZZZZZ	ZZZZZZZZZZZZZZ	ZZZZZZZZZZZZZZ	ZZZZZZZZZZZZZZ	ZZZZZZZZZZZZZZ	ZZZZZZZZZZZZZZ	ZZZZZZZZZZZZZZ	ZZZZZZZZZZZZZZ	ZZZZZZZZZZZZZZ	ZZZZZZZZZZZZZZ	ZZZZZZZZZZZZZZ	ZZZZZZZZZZZZZZ	ZZZZZZZZZZZZZZ	ZZZZZZZZZZZZZZ	ZZZZZZZZZZZZZZ	ZZZZZZZZZZZZZZ	ZZZZZZZZZZZZZZ	ZZZZZZZZZZZZZZ	ZZZZZZZZZZZZZZ	ZZZZZZZZZZZZZZ	ZZZZZZZZZZZZZZ
1514	Oxprenolol	small molecule	approved	1	Cytochrome P450 2D6	1	Solute carrier family 22 member 2	Canada	1980-12-31	3	1	Beta-1 adrenergic receptor	antagonist	ADRB1	ZZZZZZZZZZZZZZ	ZZZZZZZZZZZZZZ	ZZZZZZZZZZZZZZ	ZZZZZZZZZZZZZZ	ZZZZZZZZZZZZZZ	ZZZZZZZZZZZZZZ	ZZZZZZZZZZZZZZ	ZZZZZZZZZZZZZZ	ZZZZZZZZZZZZZZ	ZZZZZZZZZZZZZZ	ZZZZZZZZZZZZZZ	ZZZZZZZZZZZZZZ	ZZZZZZZZZZZZZZ	ZZZZZZZZZZZZZZ	ZZZZZZZZZZZZZZ	ZZZZZZZZZZZZZZ	ZZZZZZZZZZZZZZ	ZZZZZZZZZZZZZZ	ZZZZZZZZZZZZZZ	ZZZZZZZZZZZZZZ	ZZZZZZZZZZZZZZ	ZZZZZZZZZZZZZZ	ZZZZZZZZZZZZZZ	ZZZZZZZZZZZZZZ	ZZZZZZZZZZZZZZ	ZZZZZZZZZZZZZZ	ZZZZZZZZZZZZZZ	ZZZZZZZZZZZZZZ	ZZZZZZZZZZZZZZ	ZZZZZZZZZZZZZZ	ZZZZZZZZZZZZZZ	ZZZZZZZZZZZZZZ	ZZZZZZZZZZZZZZ	ZZZZZZZZZZZZZZ	ZZZZZZZZZZZZZZ
1142	Bretylium	small molecule	approved	0		0		Canada	1980-12-31	1	1	Sodium/potassium-transporting ATPase subunit alpha-1	inhibitor	ATP1A1	ZZZZZZZZZZZZZZ	ZZZZZZZZZZZZZZ	ZZZZZZZZZZZZZZ	ZZZZZZZZZZZZZZ	ZZZZZZZZZZZZZZ	ZZZZZZZZZZZZZZ	ZZZZZZZZZZZZZZ	ZZZZZZZZZZZZZZ	ZZZZZZZZZZZZZZ	ZZZZZZZZZZZZZZ	ZZZZZZZZZZZZZZ	ZZZZZZZZZZZZZZ	ZZZZZZZZZZZZZZ	ZZZZZZZZZZZZZZ	ZZZZZZZZZZZZZZ	ZZZZZZZZZZZZZZ	ZZZZZZZZZZZZZZ	ZZZZZZZZZZZZZZ	ZZZZZZZZZZZZZZ	ZZZZZZZZZZZZZZ	ZZZZZZZZZZZZZZ	ZZZZZZZZZZZZZZ	ZZZZZZZZZZZZZZ	ZZZZZZZZZZZZZZ	ZZZZZZZZZZZZZZ	ZZZZZZZZZZZZZZ	ZZZZZZZZZZZZZZ	ZZZZZZZZZZZZZZ	ZZZZZZZZZZZZZZ	ZZZZZZZZZZZZZZ	ZZZZZZZZZZZZZZ	ZZZZZZZZZZZZZZ	ZZZZZZZZZZZZZZ	ZZZZZZZZZZZZZZ	ZZZZZZZZZZZZZZ
1378	Alfacalcidol	small molecule	approved/nutraceutical	0		0		Canada	1980-12-31	3	1	Vitamin D3 receptor	agonist	VDR	ZZZZZZZZZZZZZZ	ZZZZZZZZZZZZZZ	ZZZZZZZZZZZZZZ	ZZZZZZZZZZZZZZ	ZZZZZZZZZZZZZZ	ZZZZZZZZZZZZZZ	ZZZZZZZZZZZZZZ	ZZZZZZZZZZZZZZ	ZZZZZZZZZZZZZZ	ZZZZZZZZZZZZZZ	ZZZZZZZZZZZZZZ	ZZZZZZZZZZZZZZ	ZZZZZZZZZZZZZZ	ZZZZZZZZZZZZZZ	ZZZZZZZZZZZZZZ	ZZZZZZZZZZZZZZ	ZZZZZZZZZZZZZZ	ZZZZZZZZZZZZZZ	ZZZZZZZZZZZZZZ	ZZZZZZZZZZZZZZ	ZZZZZZZZZZZZZZ	ZZZZZZZZZZZZZZ	ZZZZZZZZZZZZZZ	ZZZZZZZZZZZZZZ	ZZZZZZZZZZZZZZ	ZZZZZZZZZZZZZZ	ZZZZZZZZZZZZZZ	ZZZZZZZZZZZZZZ	ZZZZZZZZZZZZZZ	ZZZZZZZZZZZZZZ	ZZZZZZZZZZZZZZ	ZZZZZZZZZZZZZZ	ZZZZZZZZZZZZZZ	ZZZZZZZZZZZZZZ	ZZZZZZZZZZZZZZ
987	Salbutamol	small molecule	approved/vet_approved	1	Cytochrome P450 3A4	0		US	1981-01-01	3	1	Beta-2 adrenergic receptor	agonist	ADRB2	ZZZZZZZZZZZZZZ	ZZZZZZZZZZZZZZ	ZZZZZZZZZZZZZZ	ZZZZZZZZZZZZZZ	ZZZZZZZZZZZZZZ	ZZZZZZZZZZZZZZ	ZZZZZZZZZZZZZZ	ZZZZZZZZZZZZZZ	ZZZZZZZZZZZZZZ	ZZZZZZZZZZZZZZ	ZZZZZZZZZZZZZZ	ZZZZZZZZZZZZZZ	ZZZZZZZZZZZZZZ	ZZZZZZZZZZZZZZ	ZZZZZZZZZZZZZZ	ZZZZZZZZZZZZZZ	ZZZZZZZZZZZZZZ	ZZZZZZZZZZZZZZ	ZZZZZZZZZZZZZZ	ZZZZZZZZZZZZZZ	ZZZZZZZZZZZZZZ	ZZZZZZZZZZZZZZ	ZZZZZZZZZZZZZZ	ZZZZZZZZZZZZZZ	ZZZZZZZZZZZZZZ	ZZZZZZZZZZZZZZ	ZZZZZZZZZZZZZZ	ZZZZZZZZZZZZZZ	ZZZZZZZZZZZZZZ	ZZZZZZZZZZZZZZ	ZZZZZZZZZZZZZZ	ZZZZZZZZZZZZZZ	ZZZZZZZZZZZZZZ	ZZZZZZZZZZZZZZ	ZZZZZZZZZZZZZZ
301	Chlorthalidone	small molecule	approved	0		0		US	1981-02-26	1	1	Solute carrier family 12 member 1	inhibitor	SLC12A1	ZZZZZZZZZZZZZZ	ZZZZZZZZZZZZZZ	ZZZZZZZZZZZZZZ	ZZZZZZZZZZZZZZ	ZZZZZZZZZZZZZZ	ZZZZZZZZZZZZZZ	ZZZZZZZZZZZZZZ	ZZZZZZZZZZZZZZ	ZZZZZZZZZZZZZZ	ZZZZZZZZZZZZZZ	ZZZZZZZZZZZZZZ	ZZZZZZZZZZZZZZ	ZZZZZZZZZZZZZZ	ZZZZZZZZZZZZZZ	ZZZZZZZZZZZZZZ	ZZZZZZZZZZZZZZ	ZZZZZZZZZZZZZZ	ZZZZZZZZZZZZZZ	ZZZZZZZZZZZZZZ	ZZZZZZZZZZZZZZ	ZZZZZZZZZZZZZZ	ZZZZZZZZZZZZZZ	ZZZZZZZZZZZZZZ	ZZZZZZZZZZZZZZ	ZZZZZZZZZZZZZZ	ZZZZZZZZZZZZZZ	ZZZZZZZZZZZZZZ	ZZZZZZZZZZZZZZ	ZZZZZZZZZZZZZZ	ZZZZZZZZZZZZZZ	ZZZZZZZZZZZZZZ	ZZZZZZZZZZZZZZ	ZZZZZZZZZZZZZZ	ZZZZZZZZZZZZZZ	ZZZZZZZZZZZZZZ
723	Meclizine	small molecule	approved	1	Cytochrome P450 1A2	0		US	1981-06-03	2	1	Histamine H1 receptor	antagonist	HRH1	ZZZZZZZZZZZZZZ	ZZZZZZZZZZZZZZ	ZZZZZZZZZZZZZZ	ZZZZZZZZZZZZZZ	ZZZZZZZZZZZZZZ	ZZZZZZZZZZZZZZ	ZZZZZZZZZZZZZZ	ZZZZZZZZZZZZZZ	ZZZZZZZZZZZZZZ	ZZZZZZZZZZZZZZ	ZZZZZZZZZZZZZZ	ZZZZZZZZZZZZZZ	ZZZZZZZZZZZZZZ	ZZZZZZZZZZZZZZ	ZZZZZZZZZZZZZZ	ZZZZZZZZZZZZZZ	ZZZZZZZZZZZZZZ	ZZZZZZZZZZZZZZ	ZZZZZZZZZZZZZZ	ZZZZZZZZZZZZZZ	ZZZZZZZZZZZZZZ	ZZZZZZZZZZZZZZ	ZZZZZZZZZZZZZZ	ZZZZZZZZZZZZZZ	ZZZZZZZZZZZZZZ	ZZZZZZZZZZZZZZ	ZZZZZZZZZZZZZZ	ZZZZZZZZZZZZZZ	ZZZZZZZZZZZZZZ	ZZZZZZZZZZZZZZ	ZZZZZZZZZZZZZZ	ZZZZZZZZZZZZZZ	ZZZZZZZZZZZZZZ	ZZZZZZZZZZZZZZ	ZZZZZZZZZZZZZZ
768	Propantheline	small molecule	approved	0		0		US	1981-12-14	1	1	Muscarinic acetylcholine receptor M1	antagonist	CHRM1	ZZZZZZZZZZZZZZ	ZZZZZZZZZZZZZZ	ZZZZZZZZZZZZZZ	ZZZZZZZZZZZZZZ	ZZZZZZZZZZZZZZ	ZZZZZZZZZZZZZZ	ZZZZZZZZZZZZZZ	ZZZZZZZZZZZZZZ	ZZZZZZZZZZZZZZ	ZZZZZZZZZZZZZZ	ZZZZZZZZZZZZZZ	ZZZZZZZZZZZZZZ	ZZZZZZZZZZZZZZ	ZZZZZZZZZZZZZZ	ZZZZZZZZZZZZZZ	ZZZZZZZZZZZZZZ	ZZZZZZZZZZZZZZ	ZZZZZZZZZZZZZZ	ZZZZZZZZZZZZZZ	ZZZZZZZZZZZZZZ	ZZZZZZZZZZZZZZ	ZZZZZZZZZZZZZZ	ZZZZZZZZZZZZZZ	ZZZZZZZZZZZZZZ	ZZZZZZZZZZZZZZ	ZZZZZZZZZZZZZZ	ZZZZZZZZZZZZZZ	ZZZZZZZZZZZZZZ	ZZZZZZZZZZZZZZ	ZZZZZZZZZZZZZZ	ZZZZZZZZZZZZZZ	ZZZZZZZZZZZZZZ	ZZZZZZZZZZZZZZ	ZZZZZZZZZZZZZZ	ZZZZZZZZZZZZZZ
409	Promazine	small molecule	approved/vet_approved	5	Cytochrome P450 2C19,Cytochrome P450 1A2,Cytochrome P450 3A4,Cytochrome P450 2C9,Cytochrome P450 2D6	0		Canada	1981-12-31	14	1	D(2) dopamine receptor	antagonist	DRD2	ZZZZZZZZZZZZZZ	ZZZZZZZZZZZZZZ	ZZZZZZZZZZZZZZ	ZZZZZZZZZZZZZZ	ZZZZZZZZZZZZZZ	ZZZZZZZZZZZZZZ	ZZZZZZZZZZZZZZ	ZZZZZZZZZZZZZZ	ZZZZZZZZZZZZZZ	ZZZZZZZZZZZZZZ	ZZZZZZZZZZZZZZ	ZZZZZZZZZZZZZZ	ZZZZZZZZZZZZZZ	ZZZZZZZZZZZZZZ	ZZZZZZZZZZZZZZ	ZZZZZZZZZZZZZZ	ZZZZZZZZZZZZZZ	ZZZZZZZZZZZZZZ	ZZZZZZZZZZZZZZ	ZZZZZZZZZZZZZZ	ZZZZZZZZZZZZZZ	ZZZZZZZZZZZZZZ	ZZZZZZZZZZZZZZ	ZZZZZZZZZZZZZZ	ZZZZZZZZZZZZZZ	ZZZZZZZZZZZZZZ	ZZZZZZZZZZZZZZ	ZZZZZZZZZZZZZZ	ZZZZZZZZZZZZZZ	ZZZZZZZZZZZZZZ	ZZZZZZZZZZZZZZ	ZZZZZZZZZZZZZZ	ZZZZZZZZZZZZZZ	ZZZZZZZZZZZZZZ	ZZZZZZZZZZZZZZ
1145	Chloroprocaine	small molecule	approved	1	Cholinesterase	0		US	1982-04-16	5	1	Sodium channel protein type 10 subunit alpha	inhibitor	SCN10A	ZZZZZZZZZZZZZZ	ZZZZZZZZZZZZZZ	ZZZZZZZZZZZZZZ	ZZZZZZZZZZZZZZ	ZZZZZZZZZZZZZZ	ZZZZZZZZZZZZZZ	ZZZZZZZZZZZZZZ	ZZZZZZZZZZZZZZ	ZZZZZZZZZZZZZZ	ZZZZZZZZZZZZZZ	ZZZZZZZZZZZZZZ	ZZZZZZZZZZZZZZ	ZZZZZZZZZZZZZZ	ZZZZZZZZZZZZZZ	ZZZZZZZZZZZZZZ	ZZZZZZZZZZZZZZ	ZZZZZZZZZZZZZZ	ZZZZZZZZZZZZZZ	ZZZZZZZZZZZZZZ	ZZZZZZZZZZZZZZ	ZZZZZZZZZZZZZZ	ZZZZZZZZZZZZZZ	ZZZZZZZZZZZZZZ	ZZZZZZZZZZZZZZ	ZZZZZZZZZZZZZZ	ZZZZZZZZZZZZZZ	ZZZZZZZZZZZZZZ	ZZZZZZZZZZZZZZ	ZZZZZZZZZZZZZZ	ZZZZZZZZZZZZZZ	ZZZZZZZZZZZZZZ	ZZZZZZZZZZZZZZ	ZZZZZZZZZZZZZZ	ZZZZZZZZZZZZZZ	ZZZZZZZZZZZZZZ
697	Diethylcarbamazine	small molecule	approved/investigational/vet_approved	1	Cholinesterase	0		Canada	1982-05-31	2	1	Arachidonate 5-lipoxygenase	inhibitor	ALOX5	ZZZZZZZZZZZZZZ	ZZZZZZZZZZZZZZ	ZZZZZZZZZZZZZZ	ZZZZZZZZZZZZZZ	ZZZZZZZZZZZZZZ	ZZZZZZZZZZZZZZ	ZZZZZZZZZZZZZZ	ZZZZZZZZZZZZZZ	ZZZZZZZZZZZZZZ	ZZZZZZZZZZZZZZ	ZZZZZZZZZZZZZZ	ZZZZZZZZZZZZZZ	ZZZZZZZZZZZZZZ	ZZZZZZZZZZZZZZ	ZZZZZZZZZZZZZZ	ZZZZZZZZZZZZZZ	ZZZZZZZZZZZZZZ	ZZZZZZZZZZZZZZ	ZZZZZZZZZZZZZZ	ZZZZZZZZZZZZZZ	ZZZZZZZZZZZZZZ	ZZZZZZZZZZZZZZ	ZZZZZZZZZZZZZZ	ZZZZZZZZZZZZZZ	ZZZZZZZZZZZZZZ	ZZZZZZZZZZZZZZ	ZZZZZZZZZZZZZZ	ZZZZZZZZZZZZZZ	ZZZZZZZZZZZZZZ	ZZZZZZZZZZZZZZ	ZZZZZZZZZZZZZZ	ZZZZZZZZZZZZZZ	ZZZZZZZZZZZZZZ	ZZZZZZZZZZZZZZ	ZZZZZZZZZZZZZZ
758	Malathion	small molecule	approved/investigational	2	Cytochrome P450 1A2,Cytochrome P450 2B6	0		US	1982-08-02	1	1	Cholinesterase	inhibitor	BCHE	ZZZZZZZZZZZZZZ	ZZZZZZZZZZZZZZ	ZZZZZZZZZZZZZZ	ZZZZZZZZZZZZZZ	ZZZZZZZZZZZZZZ	ZZZZZZZZZZZZZZ	ZZZZZZZZZZZZZZ	ZZZZZZZZZZZZZZ	ZZZZZZZZZZZZZZ	ZZZZZZZZZZZZZZ	ZZZZZZZZZZZZZZ	ZZZZZZZZZZZZZZ	ZZZZZZZZZZZZZZ	ZZZZZZZZZZZZZZ	ZZZZZZZZZZZZZZ	ZZZZZZZZZZZZZZ	ZZZZZZZZZZZZZZ	ZZZZZZZZZZZZZZ	ZZZZZZZZZZZZZZ	ZZZZZZZZZZZZZZ	ZZZZZZZZZZZZZZ	ZZZZZZZZZZZZZZ	ZZZZZZZZZZZZZZ	ZZZZZZZZZZZZZZ	ZZZZZZZZZZZZZZ	ZZZZZZZZZZZZZZ	ZZZZZZZZZZZZZZ	ZZZZZZZZZZZZZZ	ZZZZZZZZZZZZZZ	ZZZZZZZZZZZZZZ	ZZZZZZZZZZZZZZ	ZZZZZZZZZZZZZZ	ZZZZZZZZZZZZZZ	ZZZZZZZZZZZZZZ	ZZZZZZZZZZZZZZ
223	Methyclothiazide	small molecule	approved	0		0		US	1982-08-17	4	1	Solute carrier family 12 member 1	inhibitor	SLC12A1	ZZZZZZZZZZZZZZ	ZZZZZZZZZZZZZZ	ZZZZZZZZZZZZZZ	ZZZZZZZZZZZZZZ	ZZZZZZZZZZZZZZ	ZZZZZZZZZZZZZZ	ZZZZZZZZZZZZZZ	ZZZZZZZZZZZZZZ	ZZZZZZZZZZZZZZ	ZZZZZZZZZZZZZZ	ZZZZZZZZZZZZZZ	ZZZZZZZZZZZZZZ	ZZZZZZZZZZZZZZ	ZZZZZZZZZZZZZZ	ZZZZZZZZZZZZZZ	ZZZZZZZZZZZZZZ	ZZZZZZZZZZZZZZ	ZZZZZZZZZZZZZZ	ZZZZZZZZZZZZZZ	ZZZZZZZZZZZZZZ	ZZZZZZZZZZZZZZ	ZZZZZZZZZZZZZZ	ZZZZZZZZZZZZZZ	ZZZZZZZZZZZZZZ	ZZZZZZZZZZZZZZ	ZZZZZZZZZZZZZZ	ZZZZZZZZZZZZZZ	ZZZZZZZZZZZZZZ	ZZZZZZZZZZZZZZ	ZZZZZZZZZZZZZZ	ZZZZZZZZZZZZZZ	ZZZZZZZZZZZZZZ	ZZZZZZZZZZZZZZ	ZZZZZZZZZZZZZZ	ZZZZZZZZZZZZZZ
713	Nitroglycerin	small molecule	approved/investigational	1	Aldehyde dehydrogenase, mitochondrial	0		US	1982-08-25	1	1	Atrial natriuretic peptide receptor 1	agonist	NPR1	ZZZZZZZZZZZZZZ	ZZZZZZZZZZZZZZ	ZZZZZZZZZZZZZZ	ZZZZZZZZZZZZZZ	ZZZZZZZZZZZZZZ	ZZZZZZZZZZZZZZ	ZZZZZZZZZZZZZZ	ZZZZZZZZZZZZZZ	ZZZZZZZZZZZZZZ	ZZZZZZZZZZZZZZ	ZZZZZZZZZZZZZZ	ZZZZZZZZZZZZZZ	ZZZZZZZZZZZZZZ	ZZZZZZZZZZZZZZ	ZZZZZZZZZZZZZZ	ZZZZZZZZZZZZZZ	ZZZZZZZZZZZZZZ	ZZZZZZZZZZZZZZ	ZZZZZZZZZZZZZZ	ZZZZZZZZZZZZZZ	ZZZZZZZZZZZZZZ	ZZZZZZZZZZZZZZ	ZZZZZZZZZZZZZZ	ZZZZZZZZZZZZZZ	ZZZZZZZZZZZZZZ	ZZZZZZZZZZZZZZ	ZZZZZZZZZZZZZZ	ZZZZZZZZZZZZZZ	ZZZZZZZZZZZZZZ	ZZZZZZZZZZZZZZ	ZZZZZZZZZZZZZZ	ZZZZZZZZZZZZZZ	ZZZZZZZZZZZZZZ	ZZZZZZZZZZZZZZ	ZZZZZZZZZZZZZZ
7970	Dexpanthenol	small molecule	approved	0		0		US	1983-04-06	1	1	Muscarinic acetylcholine receptor M3	antagonist	CHRM3	ZZZZZZZZZZZZZZ	ZZZZZZZZZZZZZZ	ZZZZZZZZZZZZZZ	ZZZZZZZZZZZZZZ	ZZZZZZZZZZZZZZ	ZZZZZZZZZZZZZZ	ZZZZZZZZZZZZZZ	ZZZZZZZZZZZZZZ	ZZZZZZZZZZZZZZ	ZZZZZZZZZZZZZZ	ZZZZZZZZZZZZZZ	ZZZZZZZZZZZZZZ	ZZZZZZZZZZZZZZ	ZZZZZZZZZZZZZZ	ZZZZZZZZZZZZZZ	ZZZZZZZZZZZZZZ	ZZZZZZZZZZZZZZ	ZZZZZZZZZZZZZZ	ZZZZZZZZZZZZZZ	ZZZZZZZZZZZZZZ	ZZZZZZZZZZZZZZ	ZZZZZZZZZZZZZZ	ZZZZZZZZZZZZZZ	ZZZZZZZZZZZZZZ	ZZZZZZZZZZZZZZ	ZZZZZZZZZZZZZZ	ZZZZZZZZZZZZZZ	ZZZZZZZZZZZZZZ	ZZZZZZZZZZZZZZ	ZZZZZZZZZZZZZZ	ZZZZZZZZZZZZZZ	ZZZZZZZZZZZZZZ	ZZZZZZZZZZZZZZ	ZZZZZZZZZZZZZZ	ZZZZZZZZZZZZZZ
558	Propranolol	small molecule	approved/investigational	7	Cytochrome P450 3A5,Cytochrome P450 2D6,Cytochrome P450 3A7,Cytochrome P450 1A2,Cytochrome P450 2C19,Cytochrome P450 3A4,Cytochrome P450 1A1	2	Solute carrier family 22 member 2,Multidrug resistance protein 1	US	1983-04-19	5	1	Beta-1 adrenergic receptor	antagonist	ADRB1	ZZZZZZZZZZZZZZ	ZZZZZZZZZZZZZZ	ZZZZZZZZZZZZZZ	ZZZZZZZZZZZZZZ	ZZZZZZZZZZZZZZ	ZZZZZZZZZZZZZZ	ZZZZZZZZZZZZZZ	ZZZZZZZZZZZZZZ	ZZZZZZZZZZZZZZ	ZZZZZZZZZZZZZZ	ZZZZZZZZZZZZZZ	ZZZZZZZZZZZZZZ	ZZZZZZZZZZZZZZ	ZZZZZZZZZZZZZZ	ZZZZZZZZZZZZZZ	ZZZZZZZZZZZZZZ	ZZZZZZZZZZZZZZ	ZZZZZZZZZZZZZZ	ZZZZZZZZZZZZZZ	ZZZZZZZZZZZZZZ	ZZZZZZZZZZZZZZ	ZZZZZZZZZZZZZZ	ZZZZZZZZZZZZZZ	ZZZZZZZZZZZZZZ	ZZZZZZZZZZZZZZ	ZZZZZZZZZZZZZZ	ZZZZZZZZZZZZZZ	ZZZZZZZZZZZZZZ	ZZZZZZZZZZZZZZ	ZZZZZZZZZZZZZZ	ZZZZZZZZZZZZZZ	ZZZZZZZZZZZZZZ	ZZZZZZZZZZZZZZ	ZZZZZZZZZZZZZZ	ZZZZZZZZZZZZZZ
8032	Dexchlorpheniramine maleate	small molecule	approved	2	Cytochrome P450 2D6,Cytochrome P450 3A4	0		US	1984-03-23	1	1	Histamine H1 receptor	antagonist	HRH1	ZZZZZZZZZZZZZZ	ZZZZZZZZZZZZZZ	ZZZZZZZZZZZZZZ	ZZZZZZZZZZZZZZ	ZZZZZZZZZZZZZZ	ZZZZZZZZZZZZZZ	ZZZZZZZZZZZZZZ	ZZZZZZZZZZZZZZ	ZZZZZZZZZZZZZZ	ZZZZZZZZZZZZZZ	ZZZZZZZZZZZZZZ	ZZZZZZZZZZZZZZ	ZZZZZZZZZZZZZZ	ZZZZZZZZZZZZZZ	ZZZZZZZZZZZZZZ	ZZZZZZZZZZZZZZ	ZZZZZZZZZZZZZZ	ZZZZZZZZZZZZZZ	ZZZZZZZZZZZZZZ	ZZZZZZZZZZZZZZ	ZZZZZZZZZZZZZZ	ZZZZZZZZZZZZZZ	ZZZZZZZZZZZZZZ	ZZZZZZZZZZZZZZ	ZZZZZZZZZZZZZZ	ZZZZZZZZZZZZZZ	ZZZZZZZZZZZZZZ	ZZZZZZZZZZZZZZ	ZZZZZZZZZZZZZZ	ZZZZZZZZZZZZZZ	ZZZZZZZZZZZZZZ	ZZZZZZZZZZZZZZ	ZZZZZZZZZZZZZZ	ZZZZZZZZZZZZZZ	ZZZZZZZZZZZZZZ
1002	Glyburide	small molecule	approved	3	Cytochrome P450 2C19,Cytochrome P450 3A4,Cytochrome P450 2C9	12	Canalicular multispecific organic anion transporter 2,Bile salt export pump,Multidrug resistance protein 1,Multidrug resistance-associated protein 1,Solute carrier family 15 member 1,Solute carrier organic anion transporter family member 1A2,Solute carrier family 15 member 2,Solute carrier family 22 member 6,Canalicular multispecific organic anion transporter 1,ATP-binding cassette sub-family G m…	US	1984-05-01	8	1	Sulfonylurea receptor 1, Kir6.2	blocker	ABCC8	ZZZZZZZZZZZZZZ	ZZZZZZZZZZZZZZ	ZZZZZZZZZZZZZZ	ZZZZZZZZZZZZZZ	ZZZZZZZZZZZZZZ	ZZZZZZZZZZZZZZ	ZZZZZZZZZZZZZZ	ZZZZZZZZZZZZZZ	ZZZZZZZZZZZZZZ	ZZZZZZZZZZZZZZ	ZZZZZZZZZZZZZZ	ZZZZZZZZZZZZZZ	ZZZZZZZZZZZZZZ	ZZZZZZZZZZZZZZ	ZZZZZZZZZZZZZZ	ZZZZZZZZZZZZZZ	ZZZZZZZZZZZZZZ	ZZZZZZZZZZZZZZ	ZZZZZZZZZZZZZZ	ZZZZZZZZZZZZZZ	ZZZZZZZZZZZZZZ	ZZZZZZZZZZZZZZ	ZZZZZZZZZZZZZZ	ZZZZZZZZZZZZZZ	ZZZZZZZZZZZZZZ	ZZZZZZZZZZZZZZ	ZZZZZZZZZZZZZZ	ZZZZZZZZZZZZZZ	ZZZZZZZZZZZZZZ	ZZZZZZZZZZZZZZ	ZZZZZZZZZZZZZZ	ZZZZZZZZZZZZZZ	ZZZZZZZZZZZZZZ	ZZZZZZZZZZZZZZ	ZZZZZZZZZZZZZZ
1051	Glipizide	small molecule	approved	2	Cytochrome P450 2C9,Cytochrome P450 3A4	0		US	1984-05-08	2	1	ATP-binding cassette sub-family C member 8	inhibitor	ABCC8	ZZZZZZZZZZZZZZ	ZZZZZZZZZZZZZZ	ZZZZZZZZZZZZZZ	ZZZZZZZZZZZZZZ	ZZZZZZZZZZZZZZ	ZZZZZZZZZZZZZZ	ZZZZZZZZZZZZZZ	ZZZZZZZZZZZZZZ	ZZZZZZZZZZZZZZ	ZZZZZZZZZZZZZZ	ZZZZZZZZZZZZZZ	ZZZZZZZZZZZZZZ	ZZZZZZZZZZZZZZ	ZZZZZZZZZZZZZZ	ZZZZZZZZZZZZZZ	ZZZZZZZZZZZZZZ	ZZZZZZZZZZZZZZ	ZZZZZZZZZZZZZZ	ZZZZZZZZZZZZZZ	ZZZZZZZZZZZZZZ	ZZZZZZZZZZZZZZ	ZZZZZZZZZZZZZZ	ZZZZZZZZZZZZZZ	ZZZZZZZZZZZZZZ	ZZZZZZZZZZZZZZ	ZZZZZZZZZZZZZZ	ZZZZZZZZZZZZZZ	ZZZZZZZZZZZZZZ	ZZZZZZZZZZZZZZ	ZZZZZZZZZZZZZZ	ZZZZZZZZZZZZZZ	ZZZZZZZZZZZZZZ	ZZZZZZZZZZZZZZ	ZZZZZZZZZZZZZZ	ZZZZZZZZZZZZZZ
658	Chlorpropamide	small molecule	approved	3	Cytochrome P450 2C9,Cytochrome P450 2C19,Prostaglandin G/H synthase 1	4	Multidrug resistance protein 1,Solute carrier family 15 member 1,Solute carrier family 15 member 2,Solute carrier family 22 member 6	US	1984-06-01	1	1	ATP-binding cassette sub-family C member 8	inhibitor	ABCC8	ZZZZZZZZZZZZZZ	ZZZZZZZZZZZZZZ	ZZZZZZZZZZZZZZ	ZZZZZZZZZZZZZZ	ZZZZZZZZZZZZZZ	ZZZZZZZZZZZZZZ	ZZZZZZZZZZZZZZ	ZZZZZZZZZZZZZZ	ZZZZZZZZZZZZZZ	ZZZZZZZZZZZZZZ	ZZZZZZZZZZZZZZ	ZZZZZZZZZZZZZZ	ZZZZZZZZZZZZZZ	ZZZZZZZZZZZZZZ	ZZZZZZZZZZZZZZ	ZZZZZZZZZZZZZZ	ZZZZZZZZZZZZZZ	ZZZZZZZZZZZZZZ	ZZZZZZZZZZZZZZ	ZZZZZZZZZZZZZZ	ZZZZZZZZZZZZZZ	ZZZZZZZZZZZZZZ	ZZZZZZZZZZZZZZ	ZZZZZZZZZZZZZZ	ZZZZZZZZZZZZZZ	ZZZZZZZZZZZZZZ	ZZZZZZZZZZZZZZ	ZZZZZZZZZZZZZZ	ZZZZZZZZZZZZZZ	ZZZZZZZZZZZZZZ	ZZZZZZZZZZZZZZ	ZZZZZZZZZZZZZZ	ZZZZZZZZZZZZZZ	ZZZZZZZZZZZZZZ	ZZZZZZZZZZZZZZ
1032	Fluocinonide	small molecule	approved/investigational	0		0		US	1984-06-26	2	1	Glucocorticoid receptor	agonist	NR3C1	ZZZZZZZZZZZZZZ	ZZZZZZZZZZZZZZ	ZZZZZZZZZZZZZZ	ZZZZZZZZZZZZZZ	ZZZZZZZZZZZZZZ	ZZZZZZZZZZZZZZ	ZZZZZZZZZZZZZZ	ZZZZZZZZZZZZZZ	ZZZZZZZZZZZZZZ	ZZZZZZZZZZZZZZ	ZZZZZZZZZZZZZZ	ZZZZZZZZZZZZZZ	ZZZZZZZZZZZZZZ	ZZZZZZZZZZZZZZ	ZZZZZZZZZZZZZZ	ZZZZZZZZZZZZZZ	ZZZZZZZZZZZZZZ	ZZZZZZZZZZZZZZ	ZZZZZZZZZZZZZZ	ZZZZZZZZZZZZZZ	ZZZZZZZZZZZZZZ	ZZZZZZZZZZZZZZ	ZZZZZZZZZZZZZZ	ZZZZZZZZZZZZZZ	ZZZZZZZZZZZZZZ	ZZZZZZZZZZZZZZ	ZZZZZZZZZZZZZZ	ZZZZZZZZZZZZZZ	ZZZZZZZZZZZZZZ	ZZZZZZZZZZZZZZ	ZZZZZZZZZZZZZZ	ZZZZZZZZZZZZZZ	ZZZZZZZZZZZZZZ	ZZZZZZZZZZZZZZ	ZZZZZZZZZZZZZZ
7992	Soybean oil	small molecule	approved	0		0		US	1984-08-27	1	1	Peroxisome proliferator-activated receptor alpha	activator	PPARA	ZZZZZZZZZZZZZZ	ZZZZZZZZZZZZZZ	ZZZZZZZZZZZZZZ	ZZZZZZZZZZZZZZ	ZZZZZZZZZZZZZZ	ZZZZZZZZZZZZZZ	ZZZZZZZZZZZZZZ	ZZZZZZZZZZZZZZ	ZZZZZZZZZZZZZZ	ZZZZZZZZZZZZZZ	ZZZZZZZZZZZZZZ	ZZZZZZZZZZZZZZ	ZZZZZZZZZZZZZZ	ZZZZZZZZZZZZZZ	ZZZZZZZZZZZZZZ	ZZZZZZZZZZZZZZ	ZZZZZZZZZZZZZZ	ZZZZZZZZZZZZZZ	ZZZZZZZZZZZZZZ	ZZZZZZZZZZZZZZ	ZZZZZZZZZZZZZZ	ZZZZZZZZZZZZZZ	ZZZZZZZZZZZZZZ	ZZZZZZZZZZZZZZ	ZZZZZZZZZZZZZZ	ZZZZZZZZZZZZZZ	ZZZZZZZZZZZZZZ	ZZZZZZZZZZZZZZ	ZZZZZZZZZZZZZZ	ZZZZZZZZZZZZZZ	ZZZZZZZZZZZZZZ	ZZZZZZZZZZZZZZ	ZZZZZZZZZZZZZZ	ZZZZZZZZZZZZZZ	ZZZZZZZZZZZZZZ
1243	Desonide	small molecule	approved/investigational	0		0		US	1984-12-14	1	1	Glucocorticoid receptor	agonist	NR3C1	ZZZZZZZZZZZZZZ	ZZZZZZZZZZZZZZ	ZZZZZZZZZZZZZZ	ZZZZZZZZZZZZZZ	ZZZZZZZZZZZZZZ	ZZZZZZZZZZZZZZ	ZZZZZZZZZZZZZZ	ZZZZZZZZZZZZZZ	ZZZZZZZZZZZZZZ	ZZZZZZZZZZZZZZ	ZZZZZZZZZZZZZZ	ZZZZZZZZZZZZZZ	ZZZZZZZZZZZZZZ	ZZZZZZZZZZZZZZ	ZZZZZZZZZZZZZZ	ZZZZZZZZZZZZZZ	ZZZZZZZZZZZZZZ	ZZZZZZZZZZZZZZ	ZZZZZZZZZZZZZZ	ZZZZZZZZZZZZZZ	ZZZZZZZZZZZZZZ	ZZZZZZZZZZZZZZ	ZZZZZZZZZZZZZZ	ZZZZZZZZZZZZZZ	ZZZZZZZZZZZZZZ	ZZZZZZZZZZZZZZ	ZZZZZZZZZZZZZZ	ZZZZZZZZZZZZZZ	ZZZZZZZZZZZZZZ	ZZZZZZZZZZZZZZ	ZZZZZZZZZZZZZZ	ZZZZZZZZZZZZZZ	ZZZZZZZZZZZZZZ	ZZZZZZZZZZZZZZ	ZZZZZZZZZZZZZZ
1177	Acebutolol	small molecule	approved	1	Cytochrome P450 2D6	2	Solute carrier family 22 member 1,Multidrug resistance protein 1	US	1984-12-28	2	1	Beta-1 adrenergic receptor	partial agonist	ADRB1	ZZZZZZZZZZZZZZ	ZZZZZZZZZZZZZZ	ZZZZZZZZZZZZZZ	ZZZZZZZZZZZZZZ	ZZZZZZZZZZZZZZ	ZZZZZZZZZZZZZZ	ZZZZZZZZZZZZZZ	ZZZZZZZZZZZZZZ	ZZZZZZZZZZZZZZ	ZZZZZZZZZZZZZZ	ZZZZZZZZZZZZZZ	ZZZZZZZZZZZZZZ	ZZZZZZZZZZZZZZ	ZZZZZZZZZZZZZZ	ZZZZZZZZZZZZZZ	ZZZZZZZZZZZZZZ	ZZZZZZZZZZZZZZ	ZZZZZZZZZZZZZZ	ZZZZZZZZZZZZZZ	ZZZZZZZZZZZZZZ	ZZZZZZZZZZZZZZ	ZZZZZZZZZZZZZZ	ZZZZZZZZZZZZZZ	ZZZZZZZZZZZZZZ	ZZZZZZZZZZZZZZ	ZZZZZZZZZZZZZZ	ZZZZZZZZZZZZZZ	ZZZZZZZZZZZZZZ	ZZZZZZZZZZZZZZ	ZZZZZZZZZZZZZZ	ZZZZZZZZZZZZZZ	ZZZZZZZZZZZZZZ	ZZZZZZZZZZZZZZ	ZZZZZZZZZZZZZZ	ZZZZZZZZZZZZZZ
853	Ritodrine	small molecule	approved/investigational	1	6-phosphogluconate dehydrogenase, decarboxylating	0		Canada	1984-12-31	1	1	Beta-2 adrenergic receptor	agonist	ADRB2	ZZZZZZZZZZZZZZ	ZZZZZZZZZZZZZZ	ZZZZZZZZZZZZZZ	ZZZZZZZZZZZZZZ	ZZZZZZZZZZZZZZ	ZZZZZZZZZZZZZZ	ZZZZZZZZZZZZZZ	ZZZZZZZZZZZZZZ	ZZZZZZZZZZZZZZ	ZZZZZZZZZZZZZZ	ZZZZZZZZZZZZZZ	ZZZZZZZZZZZZZZ	ZZZZZZZZZZZZZZ	ZZZZZZZZZZZZZZ	ZZZZZZZZZZZZZZ	ZZZZZZZZZZZZZZ	ZZZZZZZZZZZZZZ	ZZZZZZZZZZZZZZ	ZZZZZZZZZZZZZZ	ZZZZZZZZZZZZZZ	ZZZZZZZZZZZZZZ	ZZZZZZZZZZZZZZ	ZZZZZZZZZZZZZZ	ZZZZZZZZZZZZZZ	ZZZZZZZZZZZZZZ	ZZZZZZZZZZZZZZ	ZZZZZZZZZZZZZZ	ZZZZZZZZZZZZZZ	ZZZZZZZZZZZZZZ	ZZZZZZZZZZZZZZ	ZZZZZZZZZZZZZZ	ZZZZZZZZZZZZZZ	ZZZZZZZZZZZZZZ	ZZZZZZZZZZZZZZ	ZZZZZZZZZZZZZZ
1369	Amrinone	small molecule	approved	0		0		Canada	1984-12-31	4	1	cGMP-inhibited 3',5'-cyclic phosphodiesterase A	inhibitor	PDE3A	ZZZZZZZZZZZZZZ	ZZZZZZZZZZZZZZ	ZZZZZZZZZZZZZZ	ZZZZZZZZZZZZZZ	ZZZZZZZZZZZZZZ	ZZZZZZZZZZZZZZ	ZZZZZZZZZZZZZZ	ZZZZZZZZZZZZZZ	ZZZZZZZZZZZZZZ	ZZZZZZZZZZZZZZ	ZZZZZZZZZZZZZZ	ZZZZZZZZZZZZZZ	ZZZZZZZZZZZZZZ	ZZZZZZZZZZZZZZ	ZZZZZZZZZZZZZZ	ZZZZZZZZZZZZZZ	ZZZZZZZZZZZZZZ	ZZZZZZZZZZZZZZ	ZZZZZZZZZZZZZZ	ZZZZZZZZZZZZZZ	ZZZZZZZZZZZZZZ	ZZZZZZZZZZZZZZ	ZZZZZZZZZZZZZZ	ZZZZZZZZZZZZZZ	ZZZZZZZZZZZZZZ	ZZZZZZZZZZZZZZ	ZZZZZZZZZZZZZZ	ZZZZZZZZZZZZZZ	ZZZZZZZZZZZZZZ	ZZZZZZZZZZZZZZ	ZZZZZZZZZZZZZZ	ZZZZZZZZZZZZZZ	ZZZZZZZZZZZZZZ	ZZZZZZZZZZZZZZ	ZZZZZZZZZZZZZZ
656	Pirenzepine	small molecule	approved	0		0		Canada	1984-12-31	1	1	Muscarinic acetylcholine receptor M1	antagonist	CHRM1	ZZZZZZZZZZZZZZ	ZZZZZZZZZZZZZZ	ZZZZZZZZZZZZZZ	ZZZZZZZZZZZZZZ	ZZZZZZZZZZZZZZ	ZZZZZZZZZZZZZZ	ZZZZZZZZZZZZZZ	ZZZZZZZZZZZZZZ	ZZZZZZZZZZZZZZ	ZZZZZZZZZZZZZZ	ZZZZZZZZZZZZZZ	ZZZZZZZZZZZZZZ	ZZZZZZZZZZZZZZ	ZZZZZZZZZZZZZZ	ZZZZZZZZZZZZZZ	ZZZZZZZZZZZZZZ	ZZZZZZZZZZZZZZ	ZZZZZZZZZZZZZZ	ZZZZZZZZZZZZZZ	ZZZZZZZZZZZZZZ	ZZZZZZZZZZZZZZ	ZZZZZZZZZZZZZZ	ZZZZZZZZZZZZZZ	ZZZZZZZZZZZZZZ	ZZZZZZZZZZZZZZ	ZZZZZZZZZZZZZZ	ZZZZZZZZZZZZZZ	ZZZZZZZZZZZZZZ	ZZZZZZZZZZZZZZ	ZZZZZZZZZZZZZZ	ZZZZZZZZZZZZZZ	ZZZZZZZZZZZZZZ	ZZZZZZZZZZZZZZ	ZZZZZZZZZZZZZZ	ZZZZZZZZZZZZZZ
534	Desoximetasone	small molecule	approved	0		0		US	1985-01-17	1	1	Glucocorticoid receptor	agonist	NR3C1	ZZZZZZZZZZZZZZ	ZZZZZZZZZZZZZZ	ZZZZZZZZZZZZZZ	ZZZZZZZZZZZZZZ	ZZZZZZZZZZZZZZ	ZZZZZZZZZZZZZZ	ZZZZZZZZZZZZZZ	ZZZZZZZZZZZZZZ	ZZZZZZZZZZZZZZ	ZZZZZZZZZZZZZZ	ZZZZZZZZZZZZZZ	ZZZZZZZZZZZZZZ	ZZZZZZZZZZZZZZ	ZZZZZZZZZZZZZZ	ZZZZZZZZZZZZZZ	ZZZZZZZZZZZZZZ	ZZZZZZZZZZZZZZ	ZZZZZZZZZZZZZZ	ZZZZZZZZZZZZZZ	ZZZZZZZZZZZZZZ	ZZZZZZZZZZZZZZ	ZZZZZZZZZZZZZZ	ZZZZZZZZZZZZZZ	ZZZZZZZZZZZZZZ	ZZZZZZZZZZZZZZ	ZZZZZZZZZZZZZZ	ZZZZZZZZZZZZZZ	ZZZZZZZZZZZZZZ	ZZZZZZZZZZZZZZ	ZZZZZZZZZZZZZZ	ZZZZZZZZZZZZZZ	ZZZZZZZZZZZZZZ	ZZZZZZZZZZZZZZ	ZZZZZZZZZZZZZZ	ZZZZZZZZZZZZZZ
1529	Cilastatin	small molecule	approved	0		2	Solute carrier family 22 member 6,Solute carrier family 22 member 8	US	1985-11-26	1	1	Dipeptidase 1	inhibitor	DPEP1	ZZZZZZZZZZZZZZ	ZZZZZZZZZZZZZZ	ZZZZZZZZZZZZZZ	ZZZZZZZZZZZZZZ	ZZZZZZZZZZZZZZ	ZZZZZZZZZZZZZZ	ZZZZZZZZZZZZZZ	ZZZZZZZZZZZZZZ	ZZZZZZZZZZZZZZ	ZZZZZZZZZZZZZZ	ZZZZZZZZZZZZZZ	ZZZZZZZZZZZZZZ	ZZZZZZZZZZZZZZ	ZZZZZZZZZZZZZZ	ZZZZZZZZZZZZZZ	ZZZZZZZZZZZZZZ	ZZZZZZZZZZZZZZ	ZZZZZZZZZZZZZZ	ZZZZZZZZZZZZZZ	ZZZZZZZZZZZZZZ	ZZZZZZZZZZZZZZ	ZZZZZZZZZZZZZZ	ZZZZZZZZZZZZZZ	ZZZZZZZZZZZZZZ	ZZZZZZZZZZZZZZ	ZZZZZZZZZZZZZZ	ZZZZZZZZZZZZZZ	ZZZZZZZZZZZZZZ	ZZZZZZZZZZZZZZ	ZZZZZZZZZZZZZZ	ZZZZZZZZZZZZZZ	ZZZZZZZZZZZZZZ	ZZZZZZZZZZZZZZ	ZZZZZZZZZZZZZZ	ZZZZZZZZZZZZZZ
571	Enalapril	small molecule	approved/vet_approved	1	Cytochrome P450 3A4	6	Multidrug resistance protein 1,Solute carrier family 15 member 1,Solute carrier family 22 member 6,Solute carrier family 22 member 8,Solute carrier family 22 member 7,Solute carrier organic anion transporter family member 1A2	US	1985-12-24	1	1	Angiotensin-converting enzyme	inhibitor	ACE	ZZZZZZZZZZZZZZ	ZZZZZZZZZZZZZZ	ZZZZZZZZZZZZZZ	ZZZZZZZZZZZZZZ	ZZZZZZZZZZZZZZ	ZZZZZZZZZZZZZZ	ZZZZZZZZZZZZZZ	ZZZZZZZZZZZZZZ	ZZZZZZZZZZZZZZ	ZZZZZZZZZZZZZZ	ZZZZZZZZZZZZZZ	ZZZZZZZZZZZZZZ	ZZZZZZZZZZZZZZ	ZZZZZZZZZZZZZZ	ZZZZZZZZZZZZZZ	ZZZZZZZZZZZZZZ	ZZZZZZZZZZZZZZ	ZZZZZZZZZZZZZZ	ZZZZZZZZZZZZZZ	ZZZZZZZZZZZZZZ	ZZZZZZZZZZZZZZ	ZZZZZZZZZZZZZZ	ZZZZZZZZZZZZZZ	ZZZZZZZZZZZZZZ	ZZZZZZZZZZZZZZ	ZZZZZZZZZZZZZZ	ZZZZZZZZZZZZZZ	ZZZZZZZZZZZZZZ	ZZZZZZZZZZZZZZ	ZZZZZZZZZZZZZZ	ZZZZZZZZZZZZZZ	ZZZZZZZZZZZZZZ	ZZZZZZZZZZZZZZ	ZZZZZZZZZZZZZZ	ZZZZZZZZZZZZZZ
999	Clobetasol propionate	small molecule	approved	2	Cytochrome P450 1A1,Cytochrome P450 1A2	0		US	1985-12-27	1	1	Glucocorticoid receptor	agonist	NR3C1	ZZZZZZZZZZZZZZ	ZZZZZZZZZZZZZZ	ZZZZZZZZZZZZZZ	ZZZZZZZZZZZZZZ	ZZZZZZZZZZZZZZ	ZZZZZZZZZZZZZZ	ZZZZZZZZZZZZZZ	ZZZZZZZZZZZZZZ	ZZZZZZZZZZZZZZ	ZZZZZZZZZZZZZZ	ZZZZZZZZZZZZZZ	ZZZZZZZZZZZZZZ	ZZZZZZZZZZZZZZ	ZZZZZZZZZZZZZZ	ZZZZZZZZZZZZZZ	ZZZZZZZZZZZZZZ	ZZZZZZZZZZZZZZ	ZZZZZZZZZZZZZZ	ZZZZZZZZZZZZZZ	ZZZZZZZZZZZZZZ	ZZZZZZZZZZZZZZ	ZZZZZZZZZZZZZZ	ZZZZZZZZZZZZZZ	ZZZZZZZZZZZZZZ	ZZZZZZZZZZZZZZ	ZZZZZZZZZZZZZZ	ZZZZZZZZZZZZZZ	ZZZZZZZZZZZZZZ	ZZZZZZZZZZZZZZ	ZZZZZZZZZZZZZZ	ZZZZZZZZZZZZZZ	ZZZZZZZZZZZZZZ	ZZZZZZZZZZZZZZ	ZZZZZZZZZZZZZZ	ZZZZZZZZZZZZZZ
1040	Tocainide	small molecule	approved	1	Cytochrome P450 1A2	0		Canada	1985-12-31	1	1	Sodium channel protein type 5 subunit alpha	inhibitor	SCN5A	ZZZZZZZZZZZZZZ	ZZZZZZZZZZZZZZ	ZZZZZZZZZZZZZZ	ZZZZZZZZZZZZZZ	ZZZZZZZZZZZZZZ	ZZZZZZZZZZZZZZ	ZZZZZZZZZZZZZZ	ZZZZZZZZZZZZZZ	ZZZZZZZZZZZZZZ	ZZZZZZZZZZZZZZ	ZZZZZZZZZZZZZZ	ZZZZZZZZZZZZZZ	ZZZZZZZZZZZZZZ	ZZZZZZZZZZZZZZ	ZZZZZZZZZZZZZZ	ZZZZZZZZZZZZZZ	ZZZZZZZZZZZZZZ	ZZZZZZZZZZZZZZ	ZZZZZZZZZZZZZZ	ZZZZZZZZZZZZZZ	ZZZZZZZZZZZZZZ	ZZZZZZZZZZZZZZ	ZZZZZZZZZZZZZZ	ZZZZZZZZZZZZZZ	ZZZZZZZZZZZZZZ	ZZZZZZZZZZZZZZ	ZZZZZZZZZZZZZZ	ZZZZZZZZZZZZZZ	ZZZZZZZZZZZZZZ	ZZZZZZZZZZZZZZ	ZZZZZZZZZZZZZZ	ZZZZZZZZZZZZZZ	ZZZZZZZZZZZZZZ	ZZZZZZZZZZZZZZ	ZZZZZZZZZZZZZZ
7751	Chromic chloride	small molecule	approved	0		0		US	1986-06-26	1	1	Insulin receptor	activator	INSR	ZZZZZZZZZZZZZZ	ZZZZZZZZZZZZZZ	ZZZZZZZZZZZZZZ	ZZZZZZZZZZZZZZ	ZZZZZZZZZZZZZZ	ZZZZZZZZZZZZZZ	ZZZZZZZZZZZZZZ	ZZZZZZZZZZZZZZ	ZZZZZZZZZZZZZZ	ZZZZZZZZZZZZZZ	ZZZZZZZZZZZZZZ	ZZZZZZZZZZZZZZ	ZZZZZZZZZZZZZZ	ZZZZZZZZZZZZZZ	ZZZZZZZZZZZZZZ	ZZZZZZZZZZZZZZ	ZZZZZZZZZZZZZZ	ZZZZZZZZZZZZZZ	ZZZZZZZZZZZZZZ	ZZZZZZZZZZZZZZ	ZZZZZZZZZZZZZZ	ZZZZZZZZZZZZZZ	ZZZZZZZZZZZZZZ	ZZZZZZZZZZZZZZ	ZZZZZZZZZZZZZZ	ZZZZZZZZZZZZZZ	ZZZZZZZZZZZZZZ	ZZZZZZZZZZZZZZ	ZZZZZZZZZZZZZZ	ZZZZZZZZZZZZZZ	ZZZZZZZZZZZZZZ	ZZZZZZZZZZZZZZ	ZZZZZZZZZZZZZZ	ZZZZZZZZZZZZZZ	ZZZZZZZZZZZZZZ
1004	Guanfacine	small molecule	approved/investigational	3	Cytochrome P450 3A4,Cytochrome P450 2C9,Cytochrome P450 2C19	0		US	1986-10-27	2	1	Alpha-2A adrenergic receptor	agonist	ADRA2A	ZZZZZZZZZZZZZZ	ZZZZZZZZZZZZZZ	ZZZZZZZZZZZZZZ	ZZZZZZZZZZZZZZ	ZZZZZZZZZZZZZZ	ZZZZZZZZZZZZZZ	ZZZZZZZZZZZZZZ	ZZZZZZZZZZZZZZ	ZZZZZZZZZZZZZZ	ZZZZZZZZZZZZZZ	ZZZZZZZZZZZZZZ	ZZZZZZZZZZZZZZ	ZZZZZZZZZZZZZZ	ZZZZZZZZZZZZZZ	ZZZZZZZZZZZZZZ	ZZZZZZZZZZZZZZ	ZZZZZZZZZZZZZZ	ZZZZZZZZZZZZZZ	ZZZZZZZZZZZZZZ	ZZZZZZZZZZZZZZ	ZZZZZZZZZZZZZZ	ZZZZZZZZZZZZZZ	ZZZZZZZZZZZZZZ	ZZZZZZZZZZZZZZ	ZZZZZZZZZZZZZZ	ZZZZZZZZZZZZZZ	ZZZZZZZZZZZZZZ	ZZZZZZZZZZZZZZ	ZZZZZZZZZZZZZZ	ZZZZZZZZZZZZZZ	ZZZZZZZZZZZZZZ	ZZZZZZZZZZZZZZ	ZZZZZZZZZZZZZZ	ZZZZZZZZZZZZZZ	ZZZZZZZZZZZZZZ
293	Tranexamic Acid	small molecule	approved	0		1	Solute carrier family 15 member 2	US	1986-12-30	1	1	Plasminogen	inhibitor	PLG	ZZZZZZZZZZZZZZ	ZZZZZZZZZZZZZZ	ZZZZZZZZZZZZZZ	ZZZZZZZZZZZZZZ	ZZZZZZZZZZZZZZ	ZZZZZZZZZZZZZZ	ZZZZZZZZZZZZZZ	ZZZZZZZZZZZZZZ	ZZZZZZZZZZZZZZ	ZZZZZZZZZZZZZZ	ZZZZZZZZZZZZZZ	ZZZZZZZZZZZZZZ	ZZZZZZZZZZZZZZ	ZZZZZZZZZZZZZZ	ZZZZZZZZZZZZZZ	ZZZZZZZZZZZZZZ	ZZZZZZZZZZZZZZ	ZZZZZZZZZZZZZZ	ZZZZZZZZZZZZZZ	ZZZZZZZZZZZZZZ	ZZZZZZZZZZZZZZ	ZZZZZZZZZZZZZZ	ZZZZZZZZZZZZZZ	ZZZZZZZZZZZZZZ	ZZZZZZZZZZZZZZ	ZZZZZZZZZZZZZZ	ZZZZZZZZZZZZZZ	ZZZZZZZZZZZZZZ	ZZZZZZZZZZZZZZ	ZZZZZZZZZZZZZZ	ZZZZZZZZZZZZZZ	ZZZZZZZZZZZZZZ	ZZZZZZZZZZZZZZ	ZZZZZZZZZZZZZZ	ZZZZZZZZZZZZZZ
178	Esmolol	small molecule	approved	0		0		US	1986-12-31	1	1	Beta-1 adrenergic receptor	antagonist	ADRB1	ZZZZZZZZZZZZZZ	ZZZZZZZZZZZZZZ	ZZZZZZZZZZZZZZ	ZZZZZZZZZZZZZZ	ZZZZZZZZZZZZZZ	ZZZZZZZZZZZZZZ	ZZZZZZZZZZZZZZ	ZZZZZZZZZZZZZZ	ZZZZZZZZZZZZZZ	ZZZZZZZZZZZZZZ	ZZZZZZZZZZZZZZ	ZZZZZZZZZZZZZZ	ZZZZZZZZZZZZZZ	ZZZZZZZZZZZZZZ	ZZZZZZZZZZZZZZ	ZZZZZZZZZZZZZZ	ZZZZZZZZZZZZZZ	ZZZZZZZZZZZZZZ	ZZZZZZZZZZZZZZ	ZZZZZZZZZZZZZZ	ZZZZZZZZZZZZZZ	ZZZZZZZZZZZZZZ	ZZZZZZZZZZZZZZ	ZZZZZZZZZZZZZZ	ZZZZZZZZZZZZZZ	ZZZZZZZZZZZZZZ	ZZZZZZZZZZZZZZ	ZZZZZZZZZZZZZZ	ZZZZZZZZZZZZZZ	ZZZZZZZZZZZZZZ	ZZZZZZZZZZZZZZ	ZZZZZZZZZZZZZZ	ZZZZZZZZZZZZZZ	ZZZZZZZZZZZZZZ	ZZZZZZZZZZZZZZ
750	Mometasone	small molecule	approved/vet_approved	1	Cytochrome P450 2C8	0		US	1987-04-30	2	1	Glucocorticoid receptor	agonist	NR3C1	ZZZZZZZZZZZZZZ	ZZZZZZZZZZZZZZ	ZZZZZZZZZZZZZZ	ZZZZZZZZZZZZZZ	ZZZZZZZZZZZZZZ	ZZZZZZZZZZZZZZ	ZZZZZZZZZZZZZZ	ZZZZZZZZZZZZZZ	ZZZZZZZZZZZZZZ	ZZZZZZZZZZZZZZ	ZZZZZZZZZZZZZZ	ZZZZZZZZZZZZZZ	ZZZZZZZZZZZZZZ	ZZZZZZZZZZZZZZ	ZZZZZZZZZZZZZZ	ZZZZZZZZZZZZZZ	ZZZZZZZZZZZZZZ	ZZZZZZZZZZZZZZ	ZZZZZZZZZZZZZZ	ZZZZZZZZZZZZZZ	ZZZZZZZZZZZZZZ	ZZZZZZZZZZZZZZ	ZZZZZZZZZZZZZZ	ZZZZZZZZZZZZZZ	ZZZZZZZZZZZZZZ	ZZZZZZZZZZZZZZ	ZZZZZZZZZZZZZZ	ZZZZZZZZZZZZZZ	ZZZZZZZZZZZZZZ	ZZZZZZZZZZZZZZ	ZZZZZZZZZZZZZZ	ZZZZZZZZZZZZZZ	ZZZZZZZZZZZZZZ	ZZZZZZZZZZZZZZ	ZZZZZZZZZZZZZZ
218	Lovastatin	small molecule	approved/investigational	11	Cytochrome P450 3A4,Cytochrome P450 3A5,Cytochrome P450 3A7,Serum paraoxonase/lactonase 3,Cytochrome P450 2C8,Cytochrome P450 2C9,Cytochrome P450 2C19,Cytochrome P450 2D6,UDP-glucuronosyltransferase 1-1,UDP-glucuronosyltransferase 1-3,UDP-glucuronosyltransferase 2B7	4	Multidrug resistance protein 1,Solute carrier organic anion transporter family member 1A2,Solute carrier organic anion transporter family member 1B1,Canalicular multispecific organic anion transporter 1	US	1987-08-31	3	1	3-hydroxy-3-methylglutaryl-coenzyme A reductase	inhibitor	HMGCR	ZZZZZZZZZZZZZZ	ZZZZZZZZZZZZZZ	ZZZZZZZZZZZZZZ	ZZZZZZZZZZZZZZ	ZZZZZZZZZZZZZZ	ZZZZZZZZZZZZZZ	ZZZZZZZZZZZZZZ	ZZZZZZZZZZZZZZ	ZZZZZZZZZZZZZZ	ZZZZZZZZZZZZZZ	ZZZZZZZZZZZZZZ	ZZZZZZZZZZZZZZ	ZZZZZZZZZZZZZZ	ZZZZZZZZZZZZZZ	ZZZZZZZZZZZZZZ	ZZZZZZZZZZZZZZ	ZZZZZZZZZZZZZZ	ZZZZZZZZZZZZZZ	ZZZZZZZZZZZZZZ	ZZZZZZZZZZZZZZ	ZZZZZZZZZZZZZZ	ZZZZZZZZZZZZZZ	ZZZZZZZZZZZZZZ	ZZZZZZZZZZZZZZ	ZZZZZZZZZZZZZZ	ZZZZZZZZZZZZZZ	ZZZZZZZZZZZZZZ	ZZZZZZZZZZZZZZ	ZZZZZZZZZZZZZZ	ZZZZZZZZZZZZZZ	ZZZZZZZZZZZZZZ	ZZZZZZZZZZZZZZ	ZZZZZZZZZZZZZZ	ZZZZZZZZZZZZZZ	ZZZZZZZZZZZZZZ
366	Trihexyphenidyl	small molecule	approved	0		0		US	1987-11-01	5	1	Muscarinic acetylcholine receptor M1	antagonist	CHRM1	ZZZZZZZZZZZZZZ	ZZZZZZZZZZZZZZ	ZZZZZZZZZZZZZZ	ZZZZZZZZZZZZZZ	ZZZZZZZZZZZZZZ	ZZZZZZZZZZZZZZ	ZZZZZZZZZZZZZZ	ZZZZZZZZZZZZZZ	ZZZZZZZZZZZZZZ	ZZZZZZZZZZZZZZ	ZZZZZZZZZZZZZZ	ZZZZZZZZZZZZZZ	ZZZZZZZZZZZZZZ	ZZZZZZZZZZZZZZ	ZZZZZZZZZZZZZZ	ZZZZZZZZZZZZZZ	ZZZZZZZZZZZZZZ	ZZZZZZZZZZZZZZ	ZZZZZZZZZZZZZZ	ZZZZZZZZZZZZZZ	ZZZZZZZZZZZZZZ	ZZZZZZZZZZZZZZ	ZZZZZZZZZZZZZZ	ZZZZZZZZZZZZZZ	ZZZZZZZZZZZZZZ	ZZZZZZZZZZZZZZ	ZZZZZZZZZZZZZZ	ZZZZZZZZZZZZZZ	ZZZZZZZZZZZZZZ	ZZZZZZZZZZZZZZ	ZZZZZZZZZZZZZZ	ZZZZZZZZZZZZZZ	ZZZZZZZZZZZZZZ	ZZZZZZZZZZZZZZ	ZZZZZZZZZZZZZZ
708	Lisinopril	small molecule	approved/investigational	0		0		US	1987-12-29	1	1	Angiotensin-converting enzyme	inhibitor	ACE	ZZZZZZZZZZZZZZ	ZZZZZZZZZZZZZZ	ZZZZZZZZZZZZZZ	ZZZZZZZZZZZZZZ	ZZZZZZZZZZZZZZ	ZZZZZZZZZZZZZZ	ZZZZZZZZZZZZZZ	ZZZZZZZZZZZZZZ	ZZZZZZZZZZZZZZ	ZZZZZZZZZZZZZZ	ZZZZZZZZZZZZZZ	ZZZZZZZZZZZZZZ	ZZZZZZZZZZZZZZ	ZZZZZZZZZZZZZZ	ZZZZZZZZZZZZZZ	ZZZZZZZZZZZZZZ	ZZZZZZZZZZZZZZ	ZZZZZZZZZZZZZZ	ZZZZZZZZZZZZZZ	ZZZZZZZZZZZZZZ	ZZZZZZZZZZZZZZ	ZZZZZZZZZZZZZZ	ZZZZZZZZZZZZZZ	ZZZZZZZZZZZZZZ	ZZZZZZZZZZZZZZ	ZZZZZZZZZZZZZZ	ZZZZZZZZZZZZZZ	ZZZZZZZZZZZZZZ	ZZZZZZZZZZZZZZ	ZZZZZZZZZZZZZZ	ZZZZZZZZZZZZZZ	ZZZZZZZZZZZZZZ	ZZZZZZZZZZZZZZ	ZZZZZZZZZZZZZZ	ZZZZZZZZZZZZZZ
461	Fluoxetine	small molecule	approved/vet_approved	8	Cytochrome P450 2C19,Cytochrome P450 2D6,Cytochrome P450 2C9,CYP2B protein,Cytochrome P450 1A2,Cytochrome P450 3A4,Cytochrome P450 2B6,Cytochrome P450 3A5	1	Multidrug resistance protein 1	US	1987-12-29	4	1	Sodium-dependent serotonin transporter	inhibitor	SLC6A4	ZZZZZZZZZZZZZZ	ZZZZZZZZZZZZZZ	ZZZZZZZZZZZZZZ	ZZZZZZZZZZZZZZ	ZZZZZZZZZZZZZZ	ZZZZZZZZZZZZZZ	ZZZZZZZZZZZZZZ	ZZZZZZZZZZZZZZ	ZZZZZZZZZZZZZZ	ZZZZZZZZZZZZZZ	ZZZZZZZZZZZZZZ	ZZZZZZZZZZZZZZ	ZZZZZZZZZZZZZZ	ZZZZZZZZZZZZZZ	ZZZZZZZZZZZZZZ	ZZZZZZZZZZZZZZ	ZZZZZZZZZZZZZZ	ZZZZZZZZZZZZZZ	ZZZZZZZZZZZZZZ	ZZZZZZZZZZZZZZ	ZZZZZZZZZZZZZZ	ZZZZZZZZZZZZZZ	ZZZZZZZZZZZZZZ	ZZZZZZZZZZZZZZ	ZZZZZZZZZZZZZZ	ZZZZZZZZZZZZZZ	ZZZZZZZZZZZZZZ	ZZZZZZZZZZZZZZ	ZZZZZZZZZZZZZZ	ZZZZZZZZZZZZZZ	ZZZZZZZZZZZZZZ	ZZZZZZZZZZZZZZ	ZZZZZZZZZZZZZZ	ZZZZZZZZZZZZZZ	ZZZZZZZZZZZZZZ
1519	Ursodeoxycholic acid	small molecule	approved/investigational	1	Cytochrome P450 2E1	6	Bile salt export pump,Solute carrier organic anion transporter family member 1A2,Canalicular multispecific organic anion transporter 1,Multidrug resistance-associated protein 4,Ileal sodium/bile acid cotransporter,Sodium/bile acid cotransporter	US	1987-12-31	2	1	Aldo-keto reductase family 1 member C2	inducer	AKR1C2	ZZZZZZZZZZZZZZ	ZZZZZZZZZZZZZZ	ZZZZZZZZZZZZZZ	ZZZZZZZZZZZZZZ	ZZZZZZZZZZZZZZ	ZZZZZZZZZZZZZZ	ZZZZZZZZZZZZZZ	ZZZZZZZZZZZZZZ	ZZZZZZZZZZZZZZ	ZZZZZZZZZZZZZZ	ZZZZZZZZZZZZZZ	ZZZZZZZZZZZZZZ	ZZZZZZZZZZZZZZ	ZZZZZZZZZZZZZZ	ZZZZZZZZZZZZZZ	ZZZZZZZZZZZZZZ	ZZZZZZZZZZZZZZ	ZZZZZZZZZZZZZZ	ZZZZZZZZZZZZZZ	ZZZZZZZZZZZZZZ	ZZZZZZZZZZZZZZ	ZZZZZZZZZZZZZZ	ZZZZZZZZZZZZZZ	ZZZZZZZZZZZZZZ	ZZZZZZZZZZZZZZ	ZZZZZZZZZZZZZZ	ZZZZZZZZZZZZZZ	ZZZZZZZZZZZZZZ	ZZZZZZZZZZZZZZ	ZZZZZZZZZZZZZZ	ZZZZZZZZZZZZZZ	ZZZZZZZZZZZZZZ	ZZZZZZZZZZZZZZ	ZZZZZZZZZZZZZZ	ZZZZZZZZZZZZZZ
4564	Cyproterone acetate	small molecule	approved/investigational	2	Cytochrome P450 19A1,Cytochrome P450 2D6	0		Canada	1987-12-31	2	1	Androgen receptor	antagonist	AR	ZZZZZZZZZZZZZZ	ZZZZZZZZZZZZZZ	ZZZZZZZZZZZZZZ	ZZZZZZZZZZZZZZ	ZZZZZZZZZZZZZZ	ZZZZZZZZZZZZZZ	ZZZZZZZZZZZZZZ	ZZZZZZZZZZZZZZ	ZZZZZZZZZZZZZZ	ZZZZZZZZZZZZZZ	ZZZZZZZZZZZZZZ	ZZZZZZZZZZZZZZ	ZZZZZZZZZZZZZZ	ZZZZZZZZZZZZZZ	ZZZZZZZZZZZZZZ	ZZZZZZZZZZZZZZ	ZZZZZZZZZZZZZZ	ZZZZZZZZZZZZZZ	ZZZZZZZZZZZZZZ	ZZZZZZZZZZZZZZ	ZZZZZZZZZZZZZZ	ZZZZZZZZZZZZZZ	ZZZZZZZZZZZZZZ	ZZZZZZZZZZZZZZ	ZZZZZZZZZZZZZZ	ZZZZZZZZZZZZZZ	ZZZZZZZZZZZZZZ	ZZZZZZZZZZZZZZ	ZZZZZZZZZZZZZZ	ZZZZZZZZZZZZZZ	ZZZZZZZZZZZZZZ	ZZZZZZZZZZZZZZ	ZZZZZZZZZZZZZZ	ZZZZZZZZZZZZZZ	ZZZZZZZZZZZZZZ
910	Cyclobenzaprine	small molecule	approved	3	Cytochrome P450 1A2,Cytochrome P450 3A4,Cytochrome P450 2D6	0		US	1988-02-29	1	1	5-hydroxytryptamine receptor 2A	antagonist	HTR2A	ZZZZZZZZZZZZZZ	ZZZZZZZZZZZZZZ	ZZZZZZZZZZZZZZ	ZZZZZZZZZZZZZZ	ZZZZZZZZZZZZZZ	ZZZZZZZZZZZZZZ	ZZZZZZZZZZZZZZ	ZZZZZZZZZZZZZZ	ZZZZZZZZZZZZZZ	ZZZZZZZZZZZZZZ	ZZZZZZZZZZZZZZ	ZZZZZZZZZZZZZZ	ZZZZZZZZZZZZZZ	ZZZZZZZZZZZZZZ	ZZZZZZZZZZZZZZ	ZZZZZZZZZZZZZZ	ZZZZZZZZZZZZZZ	ZZZZZZZZZZZZZZ	ZZZZZZZZZZZZZZ	ZZZZZZZZZZZZZZ	ZZZZZZZZZZZZZZ	ZZZZZZZZZZZZZZ	ZZZZZZZZZZZZZZ	ZZZZZZZZZZZZZZ	ZZZZZZZZZZZZZZ	ZZZZZZZZZZZZZZ	ZZZZZZZZZZZZZZ	ZZZZZZZZZZZZZZ	ZZZZZZZZZZZZZZ	ZZZZZZZZZZZZZZ	ZZZZZZZZZZZZZZ	ZZZZZZZZZZZZZZ	ZZZZZZZZZZZZZZ	ZZZZZZZZZZZZZZ	ZZZZZZZZZZZZZZ
802	Orciprenaline	small molecule	approved	0		0		US	1988-06-28	1	1	Beta-2 adrenergic receptor	agonist	ADRB2	ZZZZZZZZZZZZZZ	ZZZZZZZZZZZZZZ	ZZZZZZZZZZZZZZ	ZZZZZZZZZZZZZZ	ZZZZZZZZZZZZZZ	ZZZZZZZZZZZZZZ	ZZZZZZZZZZZZZZ	ZZZZZZZZZZZZZZ	ZZZZZZZZZZZZZZ	ZZZZZZZZZZZZZZ	ZZZZZZZZZZZZZZ	ZZZZZZZZZZZZZZ	ZZZZZZZZZZZZZZ	ZZZZZZZZZZZZZZ	ZZZZZZZZZZZZZZ	ZZZZZZZZZZZZZZ	ZZZZZZZZZZZZZZ	ZZZZZZZZZZZZZZ	ZZZZZZZZZZZZZZ	ZZZZZZZZZZZZZZ	ZZZZZZZZZZZZZZ	ZZZZZZZZZZZZZZ	ZZZZZZZZZZZZZZ	ZZZZZZZZZZZZZZ	ZZZZZZZZZZZZZZ	ZZZZZZZZZZZZZZ	ZZZZZZZZZZZZZZ	ZZZZZZZZZZZZZZ	ZZZZZZZZZZZZZZ	ZZZZZZZZZZZZZZ	ZZZZZZZZZZZZZZ	ZZZZZZZZZZZZZZ	ZZZZZZZZZZZZZZ	ZZZZZZZZZZZZZZ	ZZZZZZZZZZZZZZ
331	Cetirizine	small molecule	approved	0		0		US	1988-07-15	1	1	Histamine H1 receptor	antagonist	HRH1	ZZZZZZZZZZZZZZ	ZZZZZZZZZZZZZZ	ZZZZZZZZZZZZZZ	ZZZZZZZZZZZZZZ	ZZZZZZZZZZZZZZ	ZZZZZZZZZZZZZZ	ZZZZZZZZZZZZZZ	ZZZZZZZZZZZZZZ	ZZZZZZZZZZZZZZ	ZZZZZZZZZZZZZZ	ZZZZZZZZZZZZZZ	ZZZZZZZZZZZZZZ	ZZZZZZZZZZZZZZ	ZZZZZZZZZZZZZZ	ZZZZZZZZZZZZZZ	ZZZZZZZZZZZZZZ	ZZZZZZZZZZZZZZ	ZZZZZZZZZZZZZZ	ZZZZZZZZZZZZZZ	ZZZZZZZZZZZZZZ	ZZZZZZZZZZZZZZ	ZZZZZZZZZZZZZZ	ZZZZZZZZZZZZZZ	ZZZZZZZZZZZZZZ	ZZZZZZZZZZZZZZ	ZZZZZZZZZZZZZZ	ZZZZZZZZZZZZZZ	ZZZZZZZZZZZZZZ	ZZZZZZZZZZZZZZ	ZZZZZZZZZZZZZZ	ZZZZZZZZZZZZZZ	ZZZZZZZZZZZZZZ	ZZZZZZZZZZZZZZ	ZZZZZZZZZZZZZZ	ZZZZZZZZZZZZZZ
316	Nitroprusside	small molecule	approved	2	Cytochrome P450 1A1,Cytochrome P450 1A2	0		US	1988-08-01	1	1	Atrial natriuretic peptide receptor 1	agonist	NPR1	ZZZZZZZZZZZZZZ	ZZZZZZZZZZZZZZ	ZZZZZZZZZZZZZZ	ZZZZZZZZZZZZZZ	ZZZZZZZZZZZZZZ	ZZZZZZZZZZZZZZ	ZZZZZZZZZZZZZZ	ZZZZZZZZZZZZZZ	ZZZZZZZZZZZZZZ	ZZZZZZZZZZZZZZ	ZZZZZZZZZZZZZZ	ZZZZZZZZZZZZZZ	ZZZZZZZZZZZZZZ	ZZZZZZZZZZZZZZ	ZZZZZZZZZZZZZZ	ZZZZZZZZZZZZZZ	ZZZZZZZZZZZZZZ	ZZZZZZZZZZZZZZ	ZZZZZZZZZZZZZZ	ZZZZZZZZZZZZZZ	ZZZZZZZZZZZZZZ	ZZZZZZZZZZZZZZ	ZZZZZZZZZZZZZZ	ZZZZZZZZZZZZZZ	ZZZZZZZZZZZZZZ	ZZZZZZZZZZZZZZ	ZZZZZZZZZZZZZZ	ZZZZZZZZZZZZZZ	ZZZZZZZZZZZZZZ	ZZZZZZZZZZZZZZ	ZZZZZZZZZZZZZZ	ZZZZZZZZZZZZZZ	ZZZZZZZZZZZZZZ	ZZZZZZZZZZZZZZ	ZZZZZZZZZZZZZZ
341	Megestrol acetate	small molecule	approved/vet_approved	0		1	Multidrug resistance protein 1	US	1988-08-08	2	1	Progesterone receptor	agonist	PGR	ZZZZZZZZZZZZZZ	ZZZZZZZZZZZZZZ	ZZZZZZZZZZZZZZ	ZZZZZZZZZZZZZZ	ZZZZZZZZZZZZZZ	ZZZZZZZZZZZZZZ	ZZZZZZZZZZZZZZ	ZZZZZZZZZZZZZZ	ZZZZZZZZZZZZZZ	ZZZZZZZZZZZZZZ	ZZZZZZZZZZZZZZ	ZZZZZZZZZZZZZZ	ZZZZZZZZZZZZZZ	ZZZZZZZZZZZZZZ	ZZZZZZZZZZZZZZ	ZZZZZZZZZZZZZZ	ZZZZZZZZZZZZZZ	ZZZZZZZZZZZZZZ	ZZZZZZZZZZZZZZ	ZZZZZZZZZZZZZZ	ZZZZZZZZZZZZZZ	ZZZZZZZZZZZZZZ	ZZZZZZZZZZZZZZ	ZZZZZZZZZZZZZZ	ZZZZZZZZZZZZZZ	ZZZZZZZZZZZZZZ	ZZZZZZZZZZZZZZ	ZZZZZZZZZZZZZZ	ZZZZZZZZZZZZZZ	ZZZZZZZZZZZZZZ	ZZZZZZZZZZZZZZ	ZZZZZZZZZZZZZZ	ZZZZZZZZZZZZZZ	ZZZZZZZZZZZZZZ	ZZZZZZZZZZZZZZ
920	Maprotiline	small molecule	approved	2	Cytochrome P450 2D6,Cytochrome P450 1A2	1	Multidrug resistance protein 1	US	1988-10-03	13	1	Sodium-dependent noradrenaline transporter	inhibitor	SLC6A2	ZZZZZZZZZZZZZZ	ZZZZZZZZZZZZZZ	ZZZZZZZZZZZZZZ	ZZZZZZZZZZZZZZ	ZZZZZZZZZZZZZZ	ZZZZZZZZZZZZZZ	ZZZZZZZZZZZZZZ	ZZZZZZZZZZZZZZ	ZZZZZZZZZZZZZZ	ZZZZZZZZZZZZZZ	ZZZZZZZZZZZZZZ	ZZZZZZZZZZZZZZ	ZZZZZZZZZZZZZZ	ZZZZZZZZZZZZZZ	ZZZZZZZZZZZZZZ	ZZZZZZZZZZZZZZ	ZZZZZZZZZZZZZZ	ZZZZZZZZZZZZZZ	ZZZZZZZZZZZZZZ	ZZZZZZZZZZZZZZ	ZZZZZZZZZZZZZZ	ZZZZZZZZZZZZZZ	ZZZZZZZZZZZZZZ	ZZZZZZZZZZZZZZ	ZZZZZZZZZZZZZZ	ZZZZZZZZZZZZZZ	ZZZZZZZZZZZZZZ	ZZZZZZZZZZZZZZ	ZZZZZZZZZZZZZZ	ZZZZZZZZZZZZZZ	ZZZZZZZZZZZZZZ	ZZZZZZZZZZZZZZ	ZZZZZZZZZZZZZZ	ZZZZZZZZZZZZZZ	ZZZZZZZZZZZZZZ
416	Triprolidine	small molecule	approved	1	Cytochrome P450 2D6	0		US	1988-10-05	1	1	Histamine H1 receptor	antagonist	HRH1	ZZZZZZZZZZZZZZ	ZZZZZZZZZZZZZZ	ZZZZZZZZZZZZZZ	ZZZZZZZZZZZZZZ	ZZZZZZZZZZZZZZ	ZZZZZZZZZZZZZZ	ZZZZZZZZZZZZZZ	ZZZZZZZZZZZZZZ	ZZZZZZZZZZZZZZ	ZZZZZZZZZZZZZZ	ZZZZZZZZZZZZZZ	ZZZZZZZZZZZZZZ	ZZZZZZZZZZZZZZ	ZZZZZZZZZZZZZZ	ZZZZZZZZZZZZZZ	ZZZZZZZZZZZZZZ	ZZZZZZZZZZZZZZ	ZZZZZZZZZZZZZZ	ZZZZZZZZZZZZZZ	ZZZZZZZZZZZZZZ	ZZZZZZZZZZZZZZ	ZZZZZZZZZZZZZZ	ZZZZZZZZZZZZZZ	ZZZZZZZZZZZZZZ	ZZZZZZZZZZZZZZ	ZZZZZZZZZZZZZZ	ZZZZZZZZZZZZZZ	ZZZZZZZZZZZZZZ	ZZZZZZZZZZZZZZ	ZZZZZZZZZZZZZZ	ZZZZZZZZZZZZZZ	ZZZZZZZZZZZZZZ	ZZZZZZZZZZZZZZ	ZZZZZZZZZZZZZZ	ZZZZZZZZZZZZZZ
340	Minoxidil	small molecule	approved	0		0		US	1988-11-14	3	1	ATP-sensitive inward rectifier potassium channel 1	inducer	KCNJ1	ZZZZZZZZZZZZZZ	ZZZZZZZZZZZZZZ	ZZZZZZZZZZZZZZ	ZZZZZZZZZZZZZZ	ZZZZZZZZZZZZZZ	ZZZZZZZZZZZZZZ	ZZZZZZZZZZZZZZ	ZZZZZZZZZZZZZZ	ZZZZZZZZZZZZZZ	ZZZZZZZZZZZZZZ	ZZZZZZZZZZZZZZ	ZZZZZZZZZZZZZZ	ZZZZZZZZZZZZZZ	ZZZZZZZZZZZZZZ	ZZZZZZZZZZZZZZ	ZZZZZZZZZZZZZZ	ZZZZZZZZZZZZZZ	ZZZZZZZZZZZZZZ	ZZZZZZZZZZZZZZ	ZZZZZZZZZZZZZZ	ZZZZZZZZZZZZZZ	ZZZZZZZZZZZZZZ	ZZZZZZZZZZZZZZ	ZZZZZZZZZZZZZZ	ZZZZZZZZZZZZZZ	ZZZZZZZZZZZZZZ	ZZZZZZZZZZZZZZ	ZZZZZZZZZZZZZZ	ZZZZZZZZZZZZZZ	ZZZZZZZZZZZZZZ	ZZZZZZZZZZZZZZ	ZZZZZZZZZZZZZZ	ZZZZZZZZZZZZZZ	ZZZZZZZZZZZZZZ	ZZZZZZZZZZZZZZ
1299	Pancuronium	small molecule	approved	1	Cholinesterase	2	Solute carrier family 22 member 1,Solute carrier family 22 member 2	US	1989-01-19	3	1	Neuronal acetylcholine receptor subunit alpha-2	antagonist	CHRNA2	ZZZZZZZZZZZZZZ	ZZZZZZZZZZZZZZ	ZZZZZZZZZZZZZZ	ZZZZZZZZZZZZZZ	ZZZZZZZZZZZZZZ	ZZZZZZZZZZZZZZ	ZZZZZZZZZZZZZZ	ZZZZZZZZZZZZZZ	ZZZZZZZZZZZZZZ	ZZZZZZZZZZZZZZ	ZZZZZZZZZZZZZZ	ZZZZZZZZZZZZZZ	ZZZZZZZZZZZZZZ	ZZZZZZZZZZZZZZ	ZZZZZZZZZZZZZZ	ZZZZZZZZZZZZZZ	ZZZZZZZZZZZZZZ	ZZZZZZZZZZZZZZ	ZZZZZZZZZZZZZZ	ZZZZZZZZZZZZZZ	ZZZZZZZZZZZZZZ	ZZZZZZZZZZZZZZ	ZZZZZZZZZZZZZZ	ZZZZZZZZZZZZZZ	ZZZZZZZZZZZZZZ	ZZZZZZZZZZZZZZ	ZZZZZZZZZZZZZZ	ZZZZZZZZZZZZZZ	ZZZZZZZZZZZZZZ	ZZZZZZZZZZZZZZ	ZZZZZZZZZZZZZZ	ZZZZZZZZZZZZZZ	ZZZZZZZZZZZZZZ	ZZZZZZZZZZZZZZ	ZZZZZZZZZZZZZZ
422	Prochlorperazine	small molecule	approved/vet_approved	2	Cytochrome P450 2D6,Cytochrome P450 3A4	0		US	1989-08-29	1	1	D(2) dopamine receptor	antagonist	DRD2	ZZZZZZZZZZZZZZ	ZZZZZZZZZZZZZZ	ZZZZZZZZZZZZZZ	ZZZZZZZZZZZZZZ	ZZZZZZZZZZZZZZ	ZZZZZZZZZZZZZZ	ZZZZZZZZZZZZZZ	ZZZZZZZZZZZZZZ	ZZZZZZZZZZZZZZ	ZZZZZZZZZZZZZZ	ZZZZZZZZZZZZZZ	ZZZZZZZZZZZZZZ	ZZZZZZZZZZZZZZ	ZZZZZZZZZZZZZZ	ZZZZZZZZZZZZZZ	ZZZZZZZZZZZZZZ	ZZZZZZZZZZZZZZ	ZZZZZZZZZZZZZZ	ZZZZZZZZZZZZZZ	ZZZZZZZZZZZZZZ	ZZZZZZZZZZZZZZ	ZZZZZZZZZZZZZZ	ZZZZZZZZZZZZZZ	ZZZZZZZZZZZZZZ	ZZZZZZZZZZZZZZ	ZZZZZZZZZZZZZZ	ZZZZZZZZZZZZZZ	ZZZZZZZZZZZZZZ	ZZZZZZZZZZZZZZ	ZZZZZZZZZZZZZZ	ZZZZZZZZZZZZZZ	ZZZZZZZZZZZZZZ	ZZZZZZZZZZZZZZ	ZZZZZZZZZZZZZZ	ZZZZZZZZZZZZZZ
383	Beclomethasone dipropionate	small molecule	approved/investigational	1	Cytochrome P450 3A5	0		US	1989-10-01	1	1	Glucocorticoid receptor	agonist	NR3C1	ZZZZZZZZZZZZZZ	ZZZZZZZZZZZZZZ	ZZZZZZZZZZZZZZ	ZZZZZZZZZZZZZZ	ZZZZZZZZZZZZZZ	ZZZZZZZZZZZZZZ	ZZZZZZZZZZZZZZ	ZZZZZZZZZZZZZZ	ZZZZZZZZZZZZZZ	ZZZZZZZZZZZZZZ	ZZZZZZZZZZZZZZ	ZZZZZZZZZZZZZZ	ZZZZZZZZZZZZZZ	ZZZZZZZZZZZZZZ	ZZZZZZZZZZZZZZ	ZZZZZZZZZZZZZZ	ZZZZZZZZZZZZZZ	ZZZZZZZZZZZZZZ	ZZZZZZZZZZZZZZ	ZZZZZZZZZZZZZZ	ZZZZZZZZZZZZZZ	ZZZZZZZZZZZZZZ	ZZZZZZZZZZZZZZ	ZZZZZZZZZZZZZZ	ZZZZZZZZZZZZZZ	ZZZZZZZZZZZZZZ	ZZZZZZZZZZZZZZ	ZZZZZZZZZZZZZZ	ZZZZZZZZZZZZZZ	ZZZZZZZZZZZZZZ	ZZZZZZZZZZZZZZ	ZZZZZZZZZZZZZZ	ZZZZZZZZZZZZZZ	ZZZZZZZZZZZZZZ	ZZZZZZZZZZZZZZ
1108	Tolbutamide	small molecule	approved	4	Cytochrome P450 2C9,Cytochrome P450 2C8,Cytochrome P450 2C19,Cytochrome P450 2C18	5	Solute carrier family 15 member 1,Solute carrier organic anion transporter family member 1A2,Solute carrier family 22 member 6,Solute carrier family 15 member 2,Solute carrier organic anion transporter family member 2B1	US	1989-11-01	2	1	ATP-binding cassette sub-family C member 8	inhibitor	ABCC8	ZZZZZZZZZZZZZZ	ZZZZZZZZZZZZZZ	ZZZZZZZZZZZZZZ	ZZZZZZZZZZZZZZ	ZZZZZZZZZZZZZZ	ZZZZZZZZZZZZZZ	ZZZZZZZZZZZZZZ	ZZZZZZZZZZZZZZ	ZZZZZZZZZZZZZZ	ZZZZZZZZZZZZZZ	ZZZZZZZZZZZZZZ	ZZZZZZZZZZZZZZ	ZZZZZZZZZZZZZZ	ZZZZZZZZZZZZZZ	ZZZZZZZZZZZZZZ	ZZZZZZZZZZZZZZ	ZZZZZZZZZZZZZZ	ZZZZZZZZZZZZZZ	ZZZZZZZZZZZZZZ	ZZZZZZZZZZZZZZ	ZZZZZZZZZZZZZZ	ZZZZZZZZZZZZZZ	ZZZZZZZZZZZZZZ	ZZZZZZZZZZZZZZ	ZZZZZZZZZZZZZZ	ZZZZZZZZZZZZZZ	ZZZZZZZZZZZZZZ	ZZZZZZZZZZZZZZ	ZZZZZZZZZZZZZZ	ZZZZZZZZZZZZZZ	ZZZZZZZZZZZZZZ	ZZZZZZZZZZZZZZ	ZZZZZZZZZZZZZZ	ZZZZZZZZZZZZZZ	ZZZZZZZZZZZZZZ
1323	Procaterol	small molecule	approved/investigational	0		0		Canada	1989-12-31	1	1	Beta-2 adrenergic receptor	agonist	ADRB2	ZZZZZZZZZZZZZZ	ZZZZZZZZZZZZZZ	ZZZZZZZZZZZZZZ	ZZZZZZZZZZZZZZ	ZZZZZZZZZZZZZZ	ZZZZZZZZZZZZZZ	ZZZZZZZZZZZZZZ	ZZZZZZZZZZZZZZ	ZZZZZZZZZZZZZZ	ZZZZZZZZZZZZZZ	ZZZZZZZZZZZZZZ	ZZZZZZZZZZZZZZ	ZZZZZZZZZZZZZZ	ZZZZZZZZZZZZZZ	ZZZZZZZZZZZZZZ	ZZZZZZZZZZZZZZ	ZZZZZZZZZZZZZZ	ZZZZZZZZZZZZZZ	ZZZZZZZZZZZZZZ	ZZZZZZZZZZZZZZ	ZZZZZZZZZZZZZZ	ZZZZZZZZZZZZZZ	ZZZZZZZZZZZZZZ	ZZZZZZZZZZZZZZ	ZZZZZZZZZZZZZZ	ZZZZZZZZZZZZZZ	ZZZZZZZZZZZZZZ	ZZZZZZZZZZZZZZ	ZZZZZZZZZZZZZZ	ZZZZZZZZZZZZZZ	ZZZZZZZZZZZZZZ	ZZZZZZZZZZZZZZ	ZZZZZZZZZZZZZZ	ZZZZZZZZZZZZZZ	ZZZZZZZZZZZZZZ
512	Tolnaftate	small molecule	approved/vet_approved	0		0		US	1990-08-14	1	1	Squalene monooxygenase	inhibitor	ERG1	ZZZZZZZZZZZZZZ	ZZZZZZZZZZZZZZ	ZZZZZZZZZZZZZZ	ZZZZZZZZZZZZZZ	ZZZZZZZZZZZZZZ	ZZZZZZZZZZZZZZ	ZZZZZZZZZZZZZZ	ZZZZZZZZZZZZZZ	ZZZZZZZZZZZZZZ	ZZZZZZZZZZZZZZ	ZZZZZZZZZZZZZZ	ZZZZZZZZZZZZZZ	ZZZZZZZZZZZZZZ	ZZZZZZZZZZZZZZ	ZZZZZZZZZZZZZZ	ZZZZZZZZZZZZZZ	ZZZZZZZZZZZZZZ	ZZZZZZZZZZZZZZ	ZZZZZZZZZZZZZZ	ZZZZZZZZZZZZZZ	ZZZZZZZZZZZZZZ	ZZZZZZZZZZZZZZ	ZZZZZZZZZZZZZZ	ZZZZZZZZZZZZZZ	ZZZZZZZZZZZZZZ	ZZZZZZZZZZZZZZ	ZZZZZZZZZZZZZZ	ZZZZZZZZZZZZZZ	ZZZZZZZZZZZZZZ	ZZZZZZZZZZZZZZ	ZZZZZZZZZZZZZZ	ZZZZZZZZZZZZZZ	ZZZZZZZZZZZZZZ	ZZZZZZZZZZZZZZ	ZZZZZZZZZZZZZZ
325	Atenolol	small molecule	approved	0		1	Multidrug resistance protein 1	US	1990-09-01	2	1	Beta-1 adrenergic receptor	antagonist	ADRB1	ZZZZZZZZZZZZZZ	ZZZZZZZZZZZZZZ	ZZZZZZZZZZZZZZ	ZZZZZZZZZZZZZZ	ZZZZZZZZZZZZZZ	ZZZZZZZZZZZZZZ	ZZZZZZZZZZZZZZ	ZZZZZZZZZZZZZZ	ZZZZZZZZZZZZZZ	ZZZZZZZZZZZZZZ	ZZZZZZZZZZZZZZ	ZZZZZZZZZZZZZZ	ZZZZZZZZZZZZZZ	ZZZZZZZZZZZZZZ	ZZZZZZZZZZZZZZ	ZZZZZZZZZZZZZZ	ZZZZZZZZZZZZZZ	ZZZZZZZZZZZZZZ	ZZZZZZZZZZZZZZ	ZZZZZZZZZZZZZZ	ZZZZZZZZZZZZZZ	ZZZZZZZZZZZZZZ	ZZZZZZZZZZZZZZ	ZZZZZZZZZZZZZZ	ZZZZZZZZZZZZZZ	ZZZZZZZZZZZZZZ	ZZZZZZZZZZZZZZ	ZZZZZZZZZZZZZZ	ZZZZZZZZZZZZZZ	ZZZZZZZZZZZZZZ	ZZZZZZZZZZZZZZ	ZZZZZZZZZZZZZZ	ZZZZZZZZZZZZZZ	ZZZZZZZZZZZZZZ	ZZZZZZZZZZZZZZ
328	Omeprazole	small molecule	approved/investigational/vet_approved	10	Cytochrome P450 2C19,Cytochrome P450 3A4,Cytochrome P450 1A2,Cytochrome P450 2C9,Cytochrome P450 2C18,Cytochrome P450 2C8,Cytochrome P450 2D6,Cholesterol side-chain cleavage enzyme, mitochondrial,Cytochrome P450 1A1,Cytochrome P450 1B1	3	Canalicular multispecific organic anion transporter 2,Multidrug resistance protein 1,ATP-binding cassette sub-family G member 2	US	1990-10-01	2	1	Potassium-transporting ATPase alpha chain 1	inhibitor	ATP4A	ZZZZZZZZZZZZZZ	ZZZZZZZZZZZZZZ	ZZZZZZZZZZZZZZ	ZZZZZZZZZZZZZZ	ZZZZZZZZZZZZZZ	ZZZZZZZZZZZZZZ	ZZZZZZZZZZZZZZ	ZZZZZZZZZZZZZZ	ZZZZZZZZZZZZZZ	ZZZZZZZZZZZZZZ	ZZZZZZZZZZZZZZ	ZZZZZZZZZZZZZZ	ZZZZZZZZZZZZZZ	ZZZZZZZZZZZZZZ	ZZZZZZZZZZZZZZ	ZZZZZZZZZZZZZZ	ZZZZZZZZZZZZZZ	ZZZZZZZZZZZZZZ	ZZZZZZZZZZZZZZ	ZZZZZZZZZZZZZZ	ZZZZZZZZZZZZZZ	ZZZZZZZZZZZZZZ	ZZZZZZZZZZZZZZ	ZZZZZZZZZZZZZZ	ZZZZZZZZZZZZZZ	ZZZZZZZZZZZZZZ	ZZZZZZZZZZZZZZ	ZZZZZZZZZZZZZZ	ZZZZZZZZZZZZZZ	ZZZZZZZZZZZZZZ	ZZZZZZZZZZZZZZ	ZZZZZZZZZZZZZZ	ZZZZZZZZZZZZZZ	ZZZZZZZZZZZZZZ	ZZZZZZZZZZZZZZ
721	Naftifine	small molecule	approved	0		0		US	1990-10-01	1	1	Squalene monooxygenase	inhibitor	SQLE	ZZZZZZZZZZZZZZ	ZZZZZZZZZZZZZZ	ZZZZZZZZZZZZZZ	ZZZZZZZZZZZZZZ	ZZZZZZZZZZZZZZ	ZZZZZZZZZZZZZZ	ZZZZZZZZZZZZZZ	ZZZZZZZZZZZZZZ	ZZZZZZZZZZZZZZ	ZZZZZZZZZZZZZZ	ZZZZZZZZZZZZZZ	ZZZZZZZZZZZZZZ	ZZZZZZZZZZZZZZ	ZZZZZZZZZZZZZZ	ZZZZZZZZZZZZZZ	ZZZZZZZZZZZZZZ	ZZZZZZZZZZZZZZ	ZZZZZZZZZZZZZZ	ZZZZZZZZZZZZZZ	ZZZZZZZZZZZZZZ	ZZZZZZZZZZZZZZ	ZZZZZZZZZZZZZZ	ZZZZZZZZZZZZZZ	ZZZZZZZZZZZZZZ	ZZZZZZZZZZZZZZ	ZZZZZZZZZZZZZZ	ZZZZZZZZZZZZZZ	ZZZZZZZZZZZZZZ	ZZZZZZZZZZZZZZ	ZZZZZZZZZZZZZZ	ZZZZZZZZZZZZZZ	ZZZZZZZZZZZZZZ	ZZZZZZZZZZZZZZ	ZZZZZZZZZZZZZZ	ZZZZZZZZZZZZZZ
575	Fluticasone propionate	small molecule	approved	3	Cytochrome P450 3A4,Cytochrome P450 3A5,Cytochrome P450 3A7	0		US	1990-12-18	4	1	Glucocorticoid receptor	agonist	NR3C1	ZZZZZZZZZZZZZZ	ZZZZZZZZZZZZZZ	ZZZZZZZZZZZZZZ	ZZZZZZZZZZZZZZ	ZZZZZZZZZZZZZZ	ZZZZZZZZZZZZZZ	ZZZZZZZZZZZZZZ	ZZZZZZZZZZZZZZ	ZZZZZZZZZZZZZZ	ZZZZZZZZZZZZZZ	ZZZZZZZZZZZZZZ	ZZZZZZZZZZZZZZ	ZZZZZZZZZZZZZZ	ZZZZZZZZZZZZZZ	ZZZZZZZZZZZZZZ	ZZZZZZZZZZZZZZ	ZZZZZZZZZZZZZZ	ZZZZZZZZZZZZZZ	ZZZZZZZZZZZZZZ	ZZZZZZZZZZZZZZ	ZZZZZZZZZZZZZZ	ZZZZZZZZZZZZZZ	ZZZZZZZZZZZZZZ	ZZZZZZZZZZZZZZ	ZZZZZZZZZZZZZZ	ZZZZZZZZZZZZZZ	ZZZZZZZZZZZZZZ	ZZZZZZZZZZZZZZ	ZZZZZZZZZZZZZZ	ZZZZZZZZZZZZZZ	ZZZZZZZZZZZZZZ	ZZZZZZZZZZZZZZ	ZZZZZZZZZZZZZZ	ZZZZZZZZZZZZZZ	ZZZZZZZZZZZZZZ
1104	Gliclazide	small molecule	approved	2	Cytochrome P450 2C9,Cytochrome P450 2C19	0		Canada	1990-12-31	2	1	ATP-binding cassette sub-family C member 8	binder	ABCC8	ZZZZZZZZZZZZZZ	ZZZZZZZZZZZZZZ	ZZZZZZZZZZZZZZ	ZZZZZZZZZZZZZZ	ZZZZZZZZZZZZZZ	ZZZZZZZZZZZZZZ	ZZZZZZZZZZZZZZ	ZZZZZZZZZZZZZZ	ZZZZZZZZZZZZZZ	ZZZZZZZZZZZZZZ	ZZZZZZZZZZZZZZ	ZZZZZZZZZZZZZZ	ZZZZZZZZZZZZZZ	ZZZZZZZZZZZZZZ	ZZZZZZZZZZZZZZ	ZZZZZZZZZZZZZZ	ZZZZZZZZZZZZZZ	ZZZZZZZZZZZZZZ	ZZZZZZZZZZZZZZ	ZZZZZZZZZZZZZZ	ZZZZZZZZZZZZZZ	ZZZZZZZZZZZZZZ	ZZZZZZZZZZZZZZ	ZZZZZZZZZZZZZZ	ZZZZZZZZZZZZZZ	ZZZZZZZZZZZZZZ	ZZZZZZZZZZZZZZ	ZZZZZZZZZZZZZZ	ZZZZZZZZZZZZZZ	ZZZZZZZZZZZZZZ	ZZZZZZZZZZZZZZ	ZZZZZZZZZZZZZZ	ZZZZZZZZZZZZZZ	ZZZZZZZZZZZZZZ	ZZZZZZZZZZZZZZ
169	Ramipril	small molecule	approved	1	Cholinesterase	2	Solute carrier family 15 member 1,Solute carrier family 15 member 2	US	1991-01-28	2	1	Angiotensin-converting enzyme	inhibitor	ACE	ZZZZZZZZZZZZZZ	ZZZZZZZZZZZZZZ	ZZZZZZZZZZZZZZ	ZZZZZZZZZZZZZZ	ZZZZZZZZZZZZZZ	ZZZZZZZZZZZZZZ	ZZZZZZZZZZZZZZ	ZZZZZZZZZZZZZZ	ZZZZZZZZZZZZZZ	ZZZZZZZZZZZZZZ	ZZZZZZZZZZZZZZ	ZZZZZZZZZZZZZZ	ZZZZZZZZZZZZZZ	ZZZZZZZZZZZZZZ	ZZZZZZZZZZZZZZ	ZZZZZZZZZZZZZZ	ZZZZZZZZZZZZZZ	ZZZZZZZZZZZZZZ	ZZZZZZZZZZZZZZ	ZZZZZZZZZZZZZZ	ZZZZZZZZZZZZZZ	ZZZZZZZZZZZZZZ	ZZZZZZZZZZZZZZ	ZZZZZZZZZZZZZZ	ZZZZZZZZZZZZZZ	ZZZZZZZZZZZZZZ	ZZZZZZZZZZZZZZ	ZZZZZZZZZZZZZZ	ZZZZZZZZZZZZZZ	ZZZZZZZZZZZZZZ	ZZZZZZZZZZZZZZ	ZZZZZZZZZZZZZZ	ZZZZZZZZZZZZZZ	ZZZZZZZZZZZZZZ	ZZZZZZZZZZZZZZ
890	Ondansetron	small molecule	approved	7	Cytochrome P450 3A4,Cytochrome P450 1A2,Cytochrome P450 2D6,Cytochrome P450 3A5,Cytochrome P450 3A7,Cytochrome P450 2C9,Cytochrome P450 2E1	0		US	1991-02-04	5	1	5-hydroxytryptamine receptor 3A	antagonist	HTR3A	ZZZZZZZZZZZZZZ	ZZZZZZZZZZZZZZ	ZZZZZZZZZZZZZZ	ZZZZZZZZZZZZZZ	ZZZZZZZZZZZZZZ	ZZZZZZZZZZZZZZ	ZZZZZZZZZZZZZZ	ZZZZZZZZZZZZZZ	ZZZZZZZZZZZZZZ	ZZZZZZZZZZZZZZ	ZZZZZZZZZZZZZZ	ZZZZZZZZZZZZZZ	ZZZZZZZZZZZZZZ	ZZZZZZZZZZZZZZ	ZZZZZZZZZZZZZZ	ZZZZZZZZZZZZZZ	ZZZZZZZZZZZZZZ	ZZZZZZZZZZZZZZ	ZZZZZZZZZZZZZZ	ZZZZZZZZZZZZZZ	ZZZZZZZZZZZZZZ	ZZZZZZZZZZZZZZ	ZZZZZZZZZZZZZZ	ZZZZZZZZZZZZZZ	ZZZZZZZZZZZZZZ	ZZZZZZZZZZZZZZ	ZZZZZZZZZZZZZZ	ZZZZZZZZZZZZZZ	ZZZZZZZZZZZZZZ	ZZZZZZZZZZZZZZ	ZZZZZZZZZZZZZZ	ZZZZZZZZZZZZZZ	ZZZZZZZZZZZZZZ	ZZZZZZZZZZZZZZ	ZZZZZZZZZZZZZZ
529	Benazepril	small molecule	approved/investigational	1	Methylenetetrahydrofolate reductase	2	Solute carrier family 15 member 1,Solute carrier family 15 member 2	US	1991-06-21	1	1	Angiotensin-converting enzyme	inhibitor	ACE	ZZZZZZZZZZZZZZ	ZZZZZZZZZZZZZZ	ZZZZZZZZZZZZZZ	ZZZZZZZZZZZZZZ	ZZZZZZZZZZZZZZ	ZZZZZZZZZZZZZZ	ZZZZZZZZZZZZZZ	ZZZZZZZZZZZZZZ	ZZZZZZZZZZZZZZ	ZZZZZZZZZZZZZZ	ZZZZZZZZZZZZZZ	ZZZZZZZZZZZZZZ	ZZZZZZZZZZZZZZ	ZZZZZZZZZZZZZZ	ZZZZZZZZZZZZZZ	ZZZZZZZZZZZZZZ	ZZZZZZZZZZZZZZ	ZZZZZZZZZZZZZZ	ZZZZZZZZZZZZZZ	ZZZZZZZZZZZZZZ	ZZZZZZZZZZZZZZ	ZZZZZZZZZZZZZZ	ZZZZZZZZZZZZZZ	ZZZZZZZZZZZZZZ	ZZZZZZZZZZZZZZ	ZZZZZZZZZZZZZZ	ZZZZZZZZZZZZZZ	ZZZZZZZZZZZZZZ	ZZZZZZZZZZZZZZ	ZZZZZZZZZZZZZZ	ZZZZZZZZZZZZZZ	ZZZZZZZZZZZZZZ	ZZZZZZZZZZZZZZ	ZZZZZZZZZZZZZZ	ZZZZZZZZZZZZZZ
539	Pentostatin	small molecule	approved/investigational	0		0		US	1991-10-11	1	1	Adenosine deaminase	inhibitor	ADA	ZZZZZZZZZZZZZZ	ZZZZZZZZZZZZZZ	ZZZZZZZZZZZZZZ	ZZZZZZZZZZZZZZ	ZZZZZZZZZZZZZZ	ZZZZZZZZZZZZZZ	ZZZZZZZZZZZZZZ	ZZZZZZZZZZZZZZ	ZZZZZZZZZZZZZZ	ZZZZZZZZZZZZZZ	ZZZZZZZZZZZZZZ	ZZZZZZZZZZZZZZ	ZZZZZZZZZZZZZZ	ZZZZZZZZZZZZZZ	ZZZZZZZZZZZZZZ	ZZZZZZZZZZZZZZ	ZZZZZZZZZZZZZZ	ZZZZZZZZZZZZZZ	ZZZZZZZZZZZZZZ	ZZZZZZZZZZZZZZ	ZZZZZZZZZZZZZZ	ZZZZZZZZZZZZZZ	ZZZZZZZZZZZZZZ	ZZZZZZZZZZZZZZ	ZZZZZZZZZZZZZZ	ZZZZZZZZZZZZZZ	ZZZZZZZZZZZZZZ	ZZZZZZZZZZZZZZ	ZZZZZZZZZZZZZZ	ZZZZZZZZZZZZZZ	ZZZZZZZZZZZZZZ	ZZZZZZZZZZZZZZ	ZZZZZZZZZZZZZZ	ZZZZZZZZZZZZZZ	ZZZZZZZZZZZZZZ
867	Quinapril	small molecule	approved/investigational	0		2	Solute carrier family 15 member 1,Solute carrier family 15 member 2	US	1991-11-19	1	1	Angiotensin-converting enzyme	inhibitor	ACE	ZZZZZZZZZZZZZZ	ZZZZZZZZZZZZZZ	ZZZZZZZZZZZZZZ	ZZZZZZZZZZZZZZ	ZZZZZZZZZZZZZZ	ZZZZZZZZZZZZZZ	ZZZZZZZZZZZZZZ	ZZZZZZZZZZZZZZ	ZZZZZZZZZZZZZZ	ZZZZZZZZZZZZZZ	ZZZZZZZZZZZZZZ	ZZZZZZZZZZZZZZ	ZZZZZZZZZZZZZZ	ZZZZZZZZZZZZZZ	ZZZZZZZZZZZZZZ	ZZZZZZZZZZZZZZ	ZZZZZZZZZZZZZZ	ZZZZZZZZZZZZZZ	ZZZZZZZZZZZZZZ	ZZZZZZZZZZZZZZ	ZZZZZZZZZZZZZZ	ZZZZZZZZZZZZZZ	ZZZZZZZZZZZZZZ	ZZZZZZZZZZZZZZ	ZZZZZZZZZZZZZZ	ZZZZZZZZZZZZZZ	ZZZZZZZZZZZZZZ	ZZZZZZZZZZZZZZ	ZZZZZZZZZZZZZZ	ZZZZZZZZZZZZZZ	ZZZZZZZZZZZZZZ	ZZZZZZZZZZZZZZ	ZZZZZZZZZZZZZZ	ZZZZZZZZZZZZZZ	ZZZZZZZZZZZZZZ
628	Simvastatin	small molecule	approved	11	Cytochrome P450 3A4,Cytochrome P450 3A5,Cytochrome P450 3A7,Cytochrome P450 2C8,Cytochrome P450 2C9,Cytochrome P450 2C19,Cytochrome P450 2D6,Cytochrome P450 2B6,UDP-glucuronosyltransferase 1-1,UDP-glucuronosyltransferase 1-3,UDP-glucuronosyltransferase 2B7	4	Multidrug resistance protein 1,Solute carrier organic anion transporter family member 1A2,Solute carrier organic anion transporter family member 1B1,Canalicular multispecific organic anion transporter 1	US	1991-12-23	3	1	3-hydroxy-3-methylglutaryl-coenzyme A reductase	inhibitor	HMGCR	ZZZZZZZZZZZZZZ	ZZZZZZZZZZZZZZ	ZZZZZZZZZZZZZZ	ZZZZZZZZZZZZZZ	ZZZZZZZZZZZZZZ	ZZZZZZZZZZZZZZ	ZZZZZZZZZZZZZZ	ZZZZZZZZZZZZZZ	ZZZZZZZZZZZZZZ	ZZZZZZZZZZZZZZ	ZZZZZZZZZZZZZZ	ZZZZZZZZZZZZZZ	ZZZZZZZZZZZZZZ	ZZZZZZZZZZZZZZ	ZZZZZZZZZZZZZZ	ZZZZZZZZZZZZZZ	ZZZZZZZZZZZZZZ	ZZZZZZZZZZZZZZ	ZZZZZZZZZZZZZZ	ZZZZZZZZZZZZZZ	ZZZZZZZZZZZZZZ	ZZZZZZZZZZZZZZ	ZZZZZZZZZZZZZZ	ZZZZZZZZZZZZZZ	ZZZZZZZZZZZZZZ	ZZZZZZZZZZZZZZ	ZZZZZZZZZZZZZZ	ZZZZZZZZZZZZZZ	ZZZZZZZZZZZZZZ	ZZZZZZZZZZZZZZ	ZZZZZZZZZZZZZZ	ZZZZZZZZZZZZZZ	ZZZZZZZZZZZZZZ	ZZZZZZZZZZZZZZ	ZZZZZZZZZZZZZZ
1088	Sertraline	small molecule	approved	9	Cytochrome P450 3A4,Cytochrome P450 2D6,Cytochrome P450 2C19,Cytochrome P450 2C9,Cytochrome P450 2B6,Cytochrome P450 1A2,Amine oxidase [flavin-containing] B,Amine oxidase [flavin-containing] A,CYP2B protein	1	Multidrug resistance protein 1	US	1992-02-11	2	1	Sodium-dependent serotonin transporter	inhibitor	SLC6A4	ZZZZZZZZZZZZZZ	ZZZZZZZZZZZZZZ	ZZZZZZZZZZZZZZ	ZZZZZZZZZZZZZZ	ZZZZZZZZZZZZZZ	ZZZZZZZZZZZZZZ	ZZZZZZZZZZZZZZ	ZZZZZZZZZZZZZZ	ZZZZZZZZZZZZZZ	ZZZZZZZZZZZZZZ	ZZZZZZZZZZZZZZ	ZZZZZZZZZZZZZZ	ZZZZZZZZZZZZZZ	ZZZZZZZZZZZZZZ	ZZZZZZZZZZZZZZ	ZZZZZZZZZZZZZZ	ZZZZZZZZZZZZZZ	ZZZZZZZZZZZZZZ	ZZZZZZZZZZZZZZ	ZZZZZZZZZZZZZZ	ZZZZZZZZZZZZZZ	ZZZZZZZZZZZZZZ	ZZZZZZZZZZZZZZ	ZZZZZZZZZZZZZZ	ZZZZZZZZZZZZZZ	ZZZZZZZZZZZZZZ	ZZZZZZZZZZZZZZ	ZZZZZZZZZZZZZZ	ZZZZZZZZZZZZZZ	ZZZZZZZZZZZZZZ	ZZZZZZZZZZZZZZ	ZZZZZZZZZZZZZZ	ZZZZZZZZZZZZZZ	ZZZZZZZZZZZZZZ	ZZZZZZZZZZZZZZ
333	Diltiazem	small molecule	approved	7	Cytochrome P450 3A4,Cytochrome P450 3A5,Cytochrome P450 3A7,Cytochrome P450 2C19,Cytochrome P450 2D6,Cytochrome P450 2C8,Cytochrome P450 2C9	1	Multidrug resistance protein 1	US	1992-03-16	1	1	Voltage-dependent calcium channel gamma-1 subunit	inhibitor	CACNG1	ZZZZZZZZZZZZZZ	ZZZZZZZZZZZZZZ	ZZZZZZZZZZZZZZ	ZZZZZZZZZZZZZZ	ZZZZZZZZZZZZZZ	ZZZZZZZZZZZZZZ	ZZZZZZZZZZZZZZ	ZZZZZZZZZZZZZZ	ZZZZZZZZZZZZZZ	ZZZZZZZZZZZZZZ	ZZZZZZZZZZZZZZ	ZZZZZZZZZZZZZZ	ZZZZZZZZZZZZZZ	ZZZZZZZZZZZZZZ	ZZZZZZZZZZZZZZ	ZZZZZZZZZZZZZZ	ZZZZZZZZZZZZZZ	ZZZZZZZZZZZZZZ	ZZZZZZZZZZZZZZ	ZZZZZZZZZZZZZZ	ZZZZZZZZZZZZZZ	ZZZZZZZZZZZZZZ	ZZZZZZZZZZZZZZ	ZZZZZZZZZZZZZZ	ZZZZZZZZZZZZZZ	ZZZZZZZZZZZZZZ	ZZZZZZZZZZZZZZ	ZZZZZZZZZZZZZZ	ZZZZZZZZZZZZZZ	ZZZZZZZZZZZZZZ	ZZZZZZZZZZZZZZ	ZZZZZZZZZZZZZZ	ZZZZZZZZZZZZZZ	ZZZZZZZZZZZZZZ	ZZZZZZZZZZZZZZ
274	Clemastine	small molecule	approved	2	Cytochrome P450 2D6,Cytochrome P450 3A4	0		US	1992-04-01	1	1	Histamine H1 receptor	antagonist	HRH1	ZZZZZZZZZZZZZZ	ZZZZZZZZZZZZZZ	ZZZZZZZZZZZZZZ	ZZZZZZZZZZZZZZ	ZZZZZZZZZZZZZZ	ZZZZZZZZZZZZZZ	ZZZZZZZZZZZZZZ	ZZZZZZZZZZZZZZ	ZZZZZZZZZZZZZZ	ZZZZZZZZZZZZZZ	ZZZZZZZZZZZZZZ	ZZZZZZZZZZZZZZ	ZZZZZZZZZZZZZZ	ZZZZZZZZZZZZZZ	ZZZZZZZZZZZZZZ	ZZZZZZZZZZZZZZ	ZZZZZZZZZZZZZZ	ZZZZZZZZZZZZZZ	ZZZZZZZZZZZZZZ	ZZZZZZZZZZZZZZ	ZZZZZZZZZZZZZZ	ZZZZZZZZZZZZZZ	ZZZZZZZZZZZZZZ	ZZZZZZZZZZZZZZ	ZZZZZZZZZZZZZZ	ZZZZZZZZZZZZZZ	ZZZZZZZZZZZZZZ	ZZZZZZZZZZZZZZ	ZZZZZZZZZZZZZZ	ZZZZZZZZZZZZZZ	ZZZZZZZZZZZZZZ	ZZZZZZZZZZZZZZ	ZZZZZZZZZZZZZZ	ZZZZZZZZZZZZZZ	ZZZZZZZZZZZZZZ
1200	Finasteride	small molecule	approved	3	Cytochrome P450 3A5,Cytochrome P450 3A7,Cytochrome P450 3A4	0		US	1992-06-19	3	1	3-oxo-5-alpha-steroid 4-dehydrogenase 2	inhibitor	SRD5A2	ZZZZZZZZZZZZZZ	ZZZZZZZZZZZZZZ	ZZZZZZZZZZZZZZ	ZZZZZZZZZZZZZZ	ZZZZZZZZZZZZZZ	ZZZZZZZZZZZZZZ	ZZZZZZZZZZZZZZ	ZZZZZZZZZZZZZZ	ZZZZZZZZZZZZZZ	ZZZZZZZZZZZZZZ	ZZZZZZZZZZZZZZ	ZZZZZZZZZZZZZZ	ZZZZZZZZZZZZZZ	ZZZZZZZZZZZZZZ	ZZZZZZZZZZZZZZ	ZZZZZZZZZZZZZZ	ZZZZZZZZZZZZZZ	ZZZZZZZZZZZZZZ	ZZZZZZZZZZZZZZ	ZZZZZZZZZZZZZZ	ZZZZZZZZZZZZZZ	ZZZZZZZZZZZZZZ	ZZZZZZZZZZZZZZ	ZZZZZZZZZZZZZZ	ZZZZZZZZZZZZZZ	ZZZZZZZZZZZZZZ	ZZZZZZZZZZZZZZ	ZZZZZZZZZZZZZZ	ZZZZZZZZZZZZZZ	ZZZZZZZZZZZZZZ	ZZZZZZZZZZZZZZ	ZZZZZZZZZZZZZZ	ZZZZZZZZZZZZZZ	ZZZZZZZZZZZZZZ	ZZZZZZZZZZZZZZ
599	Bisoprolol	small molecule	approved	2	Cytochrome P450 3A4,Cytochrome P450 2D6	0		US	1992-07-31	2	1	Beta-1 adrenergic receptor	antagonist	ADRB1	ZZZZZZZZZZZZZZ	ZZZZZZZZZZZZZZ	ZZZZZZZZZZZZZZ	ZZZZZZZZZZZZZZ	ZZZZZZZZZZZZZZ	ZZZZZZZZZZZZZZ	ZZZZZZZZZZZZZZ	ZZZZZZZZZZZZZZ	ZZZZZZZZZZZZZZ	ZZZZZZZZZZZZZZ	ZZZZZZZZZZZZZZ	ZZZZZZZZZZZZZZ	ZZZZZZZZZZZZZZ	ZZZZZZZZZZZZZZ	ZZZZZZZZZZZZZZ	ZZZZZZZZZZZZZZ	ZZZZZZZZZZZZZZ	ZZZZZZZZZZZZZZ	ZZZZZZZZZZZZZZ	ZZZZZZZZZZZZZZ	ZZZZZZZZZZZZZZ	ZZZZZZZZZZZZZZ	ZZZZZZZZZZZZZZ	ZZZZZZZZZZZZZZ	ZZZZZZZZZZZZZZ	ZZZZZZZZZZZZZZ	ZZZZZZZZZZZZZZ	ZZZZZZZZZZZZZZ	ZZZZZZZZZZZZZZ	ZZZZZZZZZZZZZZ	ZZZZZZZZZZZZZZ	ZZZZZZZZZZZZZZ	ZZZZZZZZZZZZZZ	ZZZZZZZZZZZZZZ	ZZZZZZZZZZZZZZ
530	Amoxapine	small molecule	approved	1	Cytochrome P450 2D6	0		US	1992-08-28	25	1	Sodium-dependent serotonin transporter	inhibitor	SLC6A4	ZZZZZZZZZZZZZZ	ZZZZZZZZZZZZZZ	ZZZZZZZZZZZZZZ	ZZZZZZZZZZZZZZ	ZZZZZZZZZZZZZZ	ZZZZZZZZZZZZZZ	ZZZZZZZZZZZZZZ	ZZZZZZZZZZZZZZ	ZZZZZZZZZZZZZZ	ZZZZZZZZZZZZZZ	ZZZZZZZZZZZZZZ	ZZZZZZZZZZZZZZ	ZZZZZZZZZZZZZZ	ZZZZZZZZZZZZZZ	ZZZZZZZZZZZZZZ	ZZZZZZZZZZZZZZ	ZZZZZZZZZZZZZZ	ZZZZZZZZZZZZZZ	ZZZZZZZZZZZZZZ	ZZZZZZZZZZZZZZ	ZZZZZZZZZZZZZZ	ZZZZZZZZZZZZZZ	ZZZZZZZZZZZZZZ	ZZZZZZZZZZZZZZ	ZZZZZZZZZZZZZZ	ZZZZZZZZZZZZZZ	ZZZZZZZZZZZZZZ	ZZZZZZZZZZZZZZ	ZZZZZZZZZZZZZZ	ZZZZZZZZZZZZZZ	ZZZZZZZZZZZZZZ	ZZZZZZZZZZZZZZ	ZZZZZZZZZZZZZZ	ZZZZZZZZZZZZZZ	ZZZZZZZZZZZZZZ
971	Dimenhydrinate	small molecule	approved	0		0		US	1992-12-01	1	1	Histamine H1 receptor	antagonist	HRH1	ZZZZZZZZZZZZZZ	ZZZZZZZZZZZZZZ	ZZZZZZZZZZZZZZ	ZZZZZZZZZZZZZZ	ZZZZZZZZZZZZZZ	ZZZZZZZZZZZZZZ	ZZZZZZZZZZZZZZ	ZZZZZZZZZZZZZZ	ZZZZZZZZZZZZZZ	ZZZZZZZZZZZZZZ	ZZZZZZZZZZZZZZ	ZZZZZZZZZZZZZZ	ZZZZZZZZZZZZZZ	ZZZZZZZZZZZZZZ	ZZZZZZZZZZZZZZ	ZZZZZZZZZZZZZZ	ZZZZZZZZZZZZZZ	ZZZZZZZZZZZZZZ	ZZZZZZZZZZZZZZ	ZZZZZZZZZZZZZZ	ZZZZZZZZZZZZZZ	ZZZZZZZZZZZZZZ	ZZZZZZZZZZZZZZ	ZZZZZZZZZZZZZZ	ZZZZZZZZZZZZZZ	ZZZZZZZZZZZZZZ	ZZZZZZZZZZZZZZ	ZZZZZZZZZZZZZZ	ZZZZZZZZZZZZZZ	ZZZZZZZZZZZZZZ	ZZZZZZZZZZZZZZ	ZZZZZZZZZZZZZZ	ZZZZZZZZZZZZZZ	ZZZZZZZZZZZZZZ	ZZZZZZZZZZZZZZ
1155	Moclobemide	small molecule	approved	6	Amine oxidase [flavin-containing] A,Amine oxidase [flavin-containing] B,Cytochrome P450 2C19,Cytochrome P450 2D6,Cytochrome P450 1A2,Cytochrome P450 2C9	0		Canada	1992-12-31	1	1	Amine oxidase [flavin-containing] A	inhibitor	MAOA	ZZZZZZZZZZZZZZ	ZZZZZZZZZZZZZZ	ZZZZZZZZZZZZZZ	ZZZZZZZZZZZZZZ	ZZZZZZZZZZZZZZ	ZZZZZZZZZZZZZZ	ZZZZZZZZZZZZZZ	ZZZZZZZZZZZZZZ	ZZZZZZZZZZZZZZ	ZZZZZZZZZZZZZZ	ZZZZZZZZZZZZZZ	ZZZZZZZZZZZZZZ	ZZZZZZZZZZZZZZ	ZZZZZZZZZZZZZZ	ZZZZZZZZZZZZZZ	ZZZZZZZZZZZZZZ	ZZZZZZZZZZZZZZ	ZZZZZZZZZZZZZZ	ZZZZZZZZZZZZZZ	ZZZZZZZZZZZZZZ	ZZZZZZZZZZZZZZ	ZZZZZZZZZZZZZZ	ZZZZZZZZZZZZZZ	ZZZZZZZZZZZZZZ	ZZZZZZZZZZZZZZ	ZZZZZZZZZZZZZZ	ZZZZZZZZZZZZZZ	ZZZZZZZZZZZZZZ	ZZZZZZZZZZZZZZ	ZZZZZZZZZZZZZZ	ZZZZZZZZZZZZZZ	ZZZZZZZZZZZZZZ	ZZZZZZZZZZZZZZ	ZZZZZZZZZZZZZZ	ZZZZZZZZZZZZZZ
1119	Doxacurium chloride	small molecule	approved	1	Cholinesterase	0		Canada	1992-12-31	2	1	Neuronal acetylcholine receptor subunit alpha-2	antagonist	CHRNA2	ZZZZZZZZZZZZZZ	ZZZZZZZZZZZZZZ	ZZZZZZZZZZZZZZ	ZZZZZZZZZZZZZZ	ZZZZZZZZZZZZZZ	ZZZZZZZZZZZZZZ	ZZZZZZZZZZZZZZ	ZZZZZZZZZZZZZZ	ZZZZZZZZZZZZZZ	ZZZZZZZZZZZZZZ	ZZZZZZZZZZZZZZ	ZZZZZZZZZZZZZZ	ZZZZZZZZZZZZZZ	ZZZZZZZZZZZZZZ	ZZZZZZZZZZZZZZ	ZZZZZZZZZZZZZZ	ZZZZZZZZZZZZZZ	ZZZZZZZZZZZZZZ	ZZZZZZZZZZZZZZ	ZZZZZZZZZZZZZZ	ZZZZZZZZZZZZZZ	ZZZZZZZZZZZZZZ	ZZZZZZZZZZZZZZ	ZZZZZZZZZZZZZZ	ZZZZZZZZZZZZZZ	ZZZZZZZZZZZZZZ	ZZZZZZZZZZZZZZ	ZZZZZZZZZZZZZZ	ZZZZZZZZZZZZZZ	ZZZZZZZZZZZZZZ	ZZZZZZZZZZZZZZ	ZZZZZZZZZZZZZZ	ZZZZZZZZZZZZZZ	ZZZZZZZZZZZZZZ	ZZZZZZZZZZZZZZ
444	Loratadine	small molecule	approved	5	Cytochrome P450 2C8,Cytochrome P450 3A4,Cytochrome P450 2C19,Cytochrome P450 2D6,Cytochrome P450 2C9	1	Multidrug resistance protein 1	US	1993-04-12	2	1	Histamine H1 receptor	antagonist	HRH1	ZZZZZZZZZZZZZZ	ZZZZZZZZZZZZZZ	ZZZZZZZZZZZZZZ	ZZZZZZZZZZZZZZ	ZZZZZZZZZZZZZZ	ZZZZZZZZZZZZZZ	ZZZZZZZZZZZZZZ	ZZZZZZZZZZZZZZ	ZZZZZZZZZZZZZZ	ZZZZZZZZZZZZZZ	ZZZZZZZZZZZZZZ	ZZZZZZZZZZZZZZ	ZZZZZZZZZZZZZZ	ZZZZZZZZZZZZZZ	ZZZZZZZZZZZZZZ	ZZZZZZZZZZZZZZ	ZZZZZZZZZZZZZZ	ZZZZZZZZZZZZZZ	ZZZZZZZZZZZZZZ	ZZZZZZZZZZZZZZ	ZZZZZZZZZZZZZZ	ZZZZZZZZZZZZZZ	ZZZZZZZZZZZZZZ	ZZZZZZZZZZZZZZ	ZZZZZZZZZZZZZZ	ZZZZZZZZZZZZZZ	ZZZZZZZZZZZZZZ	ZZZZZZZZZZZZZZ	ZZZZZZZZZZZZZZ	ZZZZZZZZZZZZZZ	ZZZZZZZZZZZZZZ	ZZZZZZZZZZZZZZ	ZZZZZZZZZZZZZZ	ZZZZZZZZZZZZZZ	ZZZZZZZZZZZZZZ
827	Dobutamine	small molecule	approved	1	Catechol O-methyltransferase	0		US	1993-09-23	4	1	Beta-1 adrenergic receptor	agonist	ADRB1	ZZZZZZZZZZZZZZ	ZZZZZZZZZZZZZZ	ZZZZZZZZZZZZZZ	ZZZZZZZZZZZZZZ	ZZZZZZZZZZZZZZ	ZZZZZZZZZZZZZZ	ZZZZZZZZZZZZZZ	ZZZZZZZZZZZZZZ	ZZZZZZZZZZZZZZ	ZZZZZZZZZZZZZZ	ZZZZZZZZZZZZZZ	ZZZZZZZZZZZZZZ	ZZZZZZZZZZZZZZ	ZZZZZZZZZZZZZZ	ZZZZZZZZZZZZZZ	ZZZZZZZZZZZZZZ	ZZZZZZZZZZZZZZ	ZZZZZZZZZZZZZZ	ZZZZZZZZZZZZZZ	ZZZZZZZZZZZZZZ	ZZZZZZZZZZZZZZ	ZZZZZZZZZZZZZZ	ZZZZZZZZZZZZZZ	ZZZZZZZZZZZZZZ	ZZZZZZZZZZZZZZ	ZZZZZZZZZZZZZZ	ZZZZZZZZZZZZZZ	ZZZZZZZZZZZZZZ	ZZZZZZZZZZZZZZ	ZZZZZZZZZZZZZZ	ZZZZZZZZZZZZZZ	ZZZZZZZZZZZZZZ	ZZZZZZZZZZZZZZ	ZZZZZZZZZZZZZZ	ZZZZZZZZZZZZZZ
4308	Estrone sulfate	small molecule	approved	3	Cytochrome P450 3A4,Cytochrome P450 1A2,Cytochrome P450 2C9	1	Solute carrier family 22 member 1	US	1993-09-23	2	1	Estrogen receptor alpha	agonist	ESR1	ZZZZZZZZZZZZZZ	ZZZZZZZZZZZZZZ	ZZZZZZZZZZZZZZ	ZZZZZZZZZZZZZZ	ZZZZZZZZZZZZZZ	ZZZZZZZZZZZZZZ	ZZZZZZZZZZZZZZ	ZZZZZZZZZZZZZZ	ZZZZZZZZZZZZZZ	ZZZZZZZZZZZZZZ	ZZZZZZZZZZZZZZ	ZZZZZZZZZZZZZZ	ZZZZZZZZZZZZZZ	ZZZZZZZZZZZZZZ	ZZZZZZZZZZZZZZ	ZZZZZZZZZZZZZZ	ZZZZZZZZZZZZZZ	ZZZZZZZZZZZZZZ	ZZZZZZZZZZZZZZ	ZZZZZZZZZZZZZZ	ZZZZZZZZZZZZZZ	ZZZZZZZZZZZZZZ	ZZZZZZZZZZZZZZ	ZZZZZZZZZZZZZZ	ZZZZZZZZZZZZZZ	ZZZZZZZZZZZZZZ	ZZZZZZZZZZZZZZ	ZZZZZZZZZZZZZZ	ZZZZZZZZZZZZZZ	ZZZZZZZZZZZZZZ	ZZZZZZZZZZZZZZ	ZZZZZZZZZZZZZZ	ZZZZZZZZZZZZZZ	ZZZZZZZZZZZZZZ	ZZZZZZZZZZZZZZ
1075	Butenafine	small molecule	approved	0		0		US	1993-09-23	1	1	Squalene monooxygenase	inhibitor	SQLE	ZZZZZZZZZZZZZZ	ZZZZZZZZZZZZZZ	ZZZZZZZZZZZZZZ	ZZZZZZZZZZZZZZ	ZZZZZZZZZZZZZZ	ZZZZZZZZZZZZZZ	ZZZZZZZZZZZZZZ	ZZZZZZZZZZZZZZ	ZZZZZZZZZZZZZZ	ZZZZZZZZZZZZZZ	ZZZZZZZZZZZZZZ	ZZZZZZZZZZZZZZ	ZZZZZZZZZZZZZZ	ZZZZZZZZZZZZZZ	ZZZZZZZZZZZZZZ	ZZZZZZZZZZZZZZ	ZZZZZZZZZZZZZZ	ZZZZZZZZZZZZZZ	ZZZZZZZZZZZZZZ	ZZZZZZZZZZZZZZ	ZZZZZZZZZZZZZZ	ZZZZZZZZZZZZZZ	ZZZZZZZZZZZZZZ	ZZZZZZZZZZZZZZ	ZZZZZZZZZZZZZZ	ZZZZZZZZZZZZZZ	ZZZZZZZZZZZZZZ	ZZZZZZZZZZZZZZ	ZZZZZZZZZZZZZZ	ZZZZZZZZZZZZZZ	ZZZZZZZZZZZZZZ	ZZZZZZZZZZZZZZ	ZZZZZZZZZZZZZZ	ZZZZZZZZZZZZZZ	ZZZZZZZZZZZZZZ
1225	Gemfibrozil	small molecule	approved	5	Cytochrome P450 2C8,Cytochrome P450 1A2,Cytochrome P450 3A4,Cytochrome P450 2C19,Cytochrome P450 2C9	1	Solute carrier organic anion transporter family member 1B1	US	1993-09-27	1	1	Peroxisome proliferator-activated receptor alpha	agonist	PPARA	ZZZZZZZZZZZZZZ	ZZZZZZZZZZZZZZ	ZZZZZZZZZZZZZZ	ZZZZZZZZZZZZZZ	ZZZZZZZZZZZZZZ	ZZZZZZZZZZZZZZ	ZZZZZZZZZZZZZZ	ZZZZZZZZZZZZZZ	ZZZZZZZZZZZZZZ	ZZZZZZZZZZZZZZ	ZZZZZZZZZZZZZZ	ZZZZZZZZZZZZZZ	ZZZZZZZZZZZZZZ	ZZZZZZZZZZZZZZ	ZZZZZZZZZZZZZZ	ZZZZZZZZZZZZZZ	ZZZZZZZZZZZZZZ	ZZZZZZZZZZZZZZ	ZZZZZZZZZZZZZZ	ZZZZZZZZZZZZZZ	ZZZZZZZZZZZZZZ	ZZZZZZZZZZZZZZ	ZZZZZZZZZZZZZZ	ZZZZZZZZZZZZZZ	ZZZZZZZZZZZZZZ	ZZZZZZZZZZZZZZ	ZZZZZZZZZZZZZZ	ZZZZZZZZZZZZZZ	ZZZZZZZZZZZZZZ	ZZZZZZZZZZZZZZ	ZZZZZZZZZZZZZZ	ZZZZZZZZZZZZZZ	ZZZZZZZZZZZZZZ	ZZZZZZZZZZZZZZ	ZZZZZZZZZZZZZZ
1114	Prednicarbate	small molecule	approved	0		0		US	1993-10-29	1	1	Glucocorticoid receptor	agonist	NR3C1	ZZZZZZZZZZZZZZ	ZZZZZZZZZZZZZZ	ZZZZZZZZZZZZZZ	ZZZZZZZZZZZZZZ	ZZZZZZZZZZZZZZ	ZZZZZZZZZZZZZZ	ZZZZZZZZZZZZZZ	ZZZZZZZZZZZZZZ	ZZZZZZZZZZZZZZ	ZZZZZZZZZZZZZZ	ZZZZZZZZZZZZZZ	ZZZZZZZZZZZZZZ	ZZZZZZZZZZZZZZ	ZZZZZZZZZZZZZZ	ZZZZZZZZZZZZZZ	ZZZZZZZZZZZZZZ	ZZZZZZZZZZZZZZ	ZZZZZZZZZZZZZZ	ZZZZZZZZZZZZZZ	ZZZZZZZZZZZZZZ	ZZZZZZZZZZZZZZ	ZZZZZZZZZZZZZZ	ZZZZZZZZZZZZZZ	ZZZZZZZZZZZZZZ	ZZZZZZZZZZZZZZ	ZZZZZZZZZZZZZZ	ZZZZZZZZZZZZZZ	ZZZZZZZZZZZZZZ	ZZZZZZZZZZZZZZ	ZZZZZZZZZZZZZZ	ZZZZZZZZZZZZZZ	ZZZZZZZZZZZZZZ	ZZZZZZZZZZZZZZ	ZZZZZZZZZZZZZZ	ZZZZZZZZZZZZZZ
1079	Fluvastatin	small molecule	approved	12	Cytochrome P450 1A1,Cytochrome P450 1A2,Cytochrome P450 3A4,Cytochrome P450 3A5,Cytochrome P450 2B6,Cytochrome P450 2C8,Cytochrome P450 2C9,Cytochrome P450 2C19,Cytochrome P450 2D6,UDP-glucuronosyltransferase 1-1,UDP-glucuronosyltransferase 1-3,UDP-glucuronosyltransferase 2B7	5	Solute carrier organic anion transporter family member 1B1,Solute carrier organic anion transporter family member 1B3,Solute carrier organic anion transporter family member 2B1,Solute carrier family 15 member 1,Canalicular multispecific organic anion transporter 1	US	1993-12-30	1	1	3-hydroxy-3-methylglutaryl-coenzyme A reductase	inhibitor	HMGCR	ZZZZZZZZZZZZZZ	ZZZZZZZZZZZZZZ	ZZZZZZZZZZZZZZ	ZZZZZZZZZZZZZZ	ZZZZZZZZZZZZZZ	ZZZZZZZZZZZZZZ	ZZZZZZZZZZZZZZ	ZZZZZZZZZZZZZZ	ZZZZZZZZZZZZZZ	ZZZZZZZZZZZZZZ	ZZZZZZZZZZZZZZ	ZZZZZZZZZZZZZZ	ZZZZZZZZZZZZZZ	ZZZZZZZZZZZZZZ	ZZZZZZZZZZZZZZ	ZZZZZZZZZZZZZZ	ZZZZZZZZZZZZZZ	ZZZZZZZZZZZZZZ	ZZZZZZZZZZZZZZ	ZZZZZZZZZZZZZZ	ZZZZZZZZZZZZZZ	ZZZZZZZZZZZZZZ	ZZZZZZZZZZZZZZ	ZZZZZZZZZZZZZZ	ZZZZZZZZZZZZZZ	ZZZZZZZZZZZZZZ	ZZZZZZZZZZZZZZ	ZZZZZZZZZZZZZZ	ZZZZZZZZZZZZZZ	ZZZZZZZZZZZZZZ	ZZZZZZZZZZZZZZ	ZZZZZZZZZZZZZZ	ZZZZZZZZZZZZZZ	ZZZZZZZZZZZZZZ	ZZZZZZZZZZZZZZ
776	Perindopril	small molecule	approved	1	Cholinesterase	3	Multidrug resistance protein 1,Solute carrier family 15 member 1,Solute carrier family 15 member 2	US	1993-12-30	2	1	Angiotensin-converting enzyme	inhibitor	ACE	ZZZZZZZZZZZZZZ	ZZZZZZZZZZZZZZ	ZZZZZZZZZZZZZZ	ZZZZZZZZZZZZZZ	ZZZZZZZZZZZZZZ	ZZZZZZZZZZZZZZ	ZZZZZZZZZZZZZZ	ZZZZZZZZZZZZZZ	ZZZZZZZZZZZZZZ	ZZZZZZZZZZZZZZ	ZZZZZZZZZZZZZZ	ZZZZZZZZZZZZZZ	ZZZZZZZZZZZZZZ	ZZZZZZZZZZZZZZ	ZZZZZZZZZZZZZZ	ZZZZZZZZZZZZZZ	ZZZZZZZZZZZZZZ	ZZZZZZZZZZZZZZ	ZZZZZZZZZZZZZZ	ZZZZZZZZZZZZZZ	ZZZZZZZZZZZZZZ	ZZZZZZZZZZZZZZ	ZZZZZZZZZZZZZZ	ZZZZZZZZZZZZZZ	ZZZZZZZZZZZZZZ	ZZZZZZZZZZZZZZ	ZZZZZZZZZZZZZZ	ZZZZZZZZZZZZZZ	ZZZZZZZZZZZZZZ	ZZZZZZZZZZZZZZ	ZZZZZZZZZZZZZZ	ZZZZZZZZZZZZZZ	ZZZZZZZZZZZZZZ	ZZZZZZZZZZZZZZ	ZZZZZZZZZZZZZZ
1302	Cilazapril	small molecule	approved	0		3	Multidrug resistance protein 1,Solute carrier family 15 member 1,Solute carrier family 15 member 2	Canada	1993-12-31	1	1	Angiotensin-converting enzyme	inhibitor	ACE	ZZZZZZZZZZZZZZ	ZZZZZZZZZZZZZZ	ZZZZZZZZZZZZZZ	ZZZZZZZZZZZZZZ	ZZZZZZZZZZZZZZ	ZZZZZZZZZZZZZZ	ZZZZZZZZZZZZZZ	ZZZZZZZZZZZZZZ	ZZZZZZZZZZZZZZ	ZZZZZZZZZZZZZZ	ZZZZZZZZZZZZZZ	ZZZZZZZZZZZZZZ	ZZZZZZZZZZZZZZ	ZZZZZZZZZZZZZZ	ZZZZZZZZZZZZZZ	ZZZZZZZZZZZZZZ	ZZZZZZZZZZZZZZ	ZZZZZZZZZZZZZZ	ZZZZZZZZZZZZZZ	ZZZZZZZZZZZZZZ	ZZZZZZZZZZZZZZ	ZZZZZZZZZZZZZZ	ZZZZZZZZZZZZZZ	ZZZZZZZZZZZZZZ	ZZZZZZZZZZZZZZ	ZZZZZZZZZZZZZZ	ZZZZZZZZZZZZZZ	ZZZZZZZZZZZZZZ	ZZZZZZZZZZZZZZ	ZZZZZZZZZZZZZZ	ZZZZZZZZZZZZZZ	ZZZZZZZZZZZZZZ	ZZZZZZZZZZZZZZ	ZZZZZZZZZZZZZZ	ZZZZZZZZZZZZZZ
1556	Isopropamide	small molecule	approved/vet_approved	0		0		Canada	1993-12-31	2	1	Muscarinic acetylcholine receptor M3	antagonist	CHRM3	ZZZZZZZZZZZZZZ	ZZZZZZZZZZZZZZ	ZZZZZZZZZZZZZZ	ZZZZZZZZZZZZZZ	ZZZZZZZZZZZZZZ	ZZZZZZZZZZZZZZ	ZZZZZZZZZZZZZZ	ZZZZZZZZZZZZZZ	ZZZZZZZZZZZZZZ	ZZZZZZZZZZZZZZ	ZZZZZZZZZZZZZZ	ZZZZZZZZZZZZZZ	ZZZZZZZZZZZZZZ	ZZZZZZZZZZZZZZ	ZZZZZZZZZZZZZZ	ZZZZZZZZZZZZZZ	ZZZZZZZZZZZZZZ	ZZZZZZZZZZZZZZ	ZZZZZZZZZZZZZZ	ZZZZZZZZZZZZZZ	ZZZZZZZZZZZZZZ	ZZZZZZZZZZZZZZ	ZZZZZZZZZZZZZZ	ZZZZZZZZZZZZZZ	ZZZZZZZZZZZZZZ	ZZZZZZZZZZZZZZ	ZZZZZZZZZZZZZZ	ZZZZZZZZZZZZZZ	ZZZZZZZZZZZZZZ	ZZZZZZZZZZZZZZ	ZZZZZZZZZZZZZZ	ZZZZZZZZZZZZZZ	ZZZZZZZZZZZZZZ	ZZZZZZZZZZZZZZ	ZZZZZZZZZZZZZZ
7713	Pinaverium	small molecule	approved	0		0		Canada	1993-12-31	1	1	Voltage-dependent L-type calcium channel subunit alpha-1S	antagonist,inhibitor	CACNA1S	ZZZZZZZZZZZZZZ	ZZZZZZZZZZZZZZ	ZZZZZZZZZZZZZZ	ZZZZZZZZZZZZZZ	ZZZZZZZZZZZZZZ	ZZZZZZZZZZZZZZ	ZZZZZZZZZZZZZZ	ZZZZZZZZZZZZZZ	ZZZZZZZZZZZZZZ	ZZZZZZZZZZZZZZ	ZZZZZZZZZZZZZZ	ZZZZZZZZZZZZZZ	ZZZZZZZZZZZZZZ	ZZZZZZZZZZZZZZ	ZZZZZZZZZZZZZZ	ZZZZZZZZZZZZZZ	ZZZZZZZZZZZZZZ	ZZZZZZZZZZZZZZ	ZZZZZZZZZZZZZZ	ZZZZZZZZZZZZZZ	ZZZZZZZZZZZZZZ	ZZZZZZZZZZZZZZ	ZZZZZZZZZZZZZZ	ZZZZZZZZZZZZZZ	ZZZZZZZZZZZZZZ	ZZZZZZZZZZZZZZ	ZZZZZZZZZZZZZZ	ZZZZZZZZZZZZZZ	ZZZZZZZZZZZZZZ	ZZZZZZZZZZZZZZ	ZZZZZZZZZZZZZZ	ZZZZZZZZZZZZZZ	ZZZZZZZZZZZZZZ	ZZZZZZZZZZZZZZ	ZZZZZZZZZZZZZZ
850	Tacrolimus	small molecule	approved/investigational	3	Cytochrome P450 3A7,Cytochrome P450 3A5,Cytochrome P450 3A4	2	Multidrug resistance protein 1,ATP-binding cassette sub-family A member 5	US	1994-04-08	1	1	Peptidyl-prolyl cis-trans isomerase FKBP1A	inhibitor	FKBP1A	ZZZZZZZZZZZZZZ	ZZZZZZZZZZZZZZ	ZZZZZZZZZZZZZZ	ZZZZZZZZZZZZZZ	ZZZZZZZZZZZZZZ	ZZZZZZZZZZZZZZ	ZZZZZZZZZZZZZZ	ZZZZZZZZZZZZZZ	ZZZZZZZZZZZZZZ	ZZZZZZZZZZZZZZ	ZZZZZZZZZZZZZZ	ZZZZZZZZZZZZZZ	ZZZZZZZZZZZZZZ	ZZZZZZZZZZZZZZ	ZZZZZZZZZZZZZZ	ZZZZZZZZZZZZZZ	ZZZZZZZZZZZZZZ	ZZZZZZZZZZZZZZ	ZZZZZZZZZZZZZZ	ZZZZZZZZZZZZZZ	ZZZZZZZZZZZZZZ	ZZZZZZZZZZZZZZ	ZZZZZZZZZZZZZZ	ZZZZZZZZZZZZZZ	ZZZZZZZZZZZZZZ	ZZZZZZZZZZZZZZ	ZZZZZZZZZZZZZZ	ZZZZZZZZZZZZZZ	ZZZZZZZZZZZZZZ	ZZZZZZZZZZZZZZ	ZZZZZZZZZZZZZZ	ZZZZZZZZZZZZZZ	ZZZZZZZZZZZZZZ	ZZZZZZZZZZZZZZ	ZZZZZZZZZZZZZZ
580	Ethosuximide	small molecule	approved	5	Cytochrome P450 2E1,Cytochrome P450 3A4,Cytochrome P450 3A43,Cytochrome P450 3A5,Cytochrome P450 3A7	0		US	1994-07-01	1	1	Voltage-dependent T-type calcium channel subunit alpha-1G	inhibitor	CACNA1G	ZZZZZZZZZZZZZZ	ZZZZZZZZZZZZZZ	ZZZZZZZZZZZZZZ	ZZZZZZZZZZZZZZ	ZZZZZZZZZZZZZZ	ZZZZZZZZZZZZZZ	ZZZZZZZZZZZZZZ	ZZZZZZZZZZZZZZ	ZZZZZZZZZZZZZZ	ZZZZZZZZZZZZZZ	ZZZZZZZZZZZZZZ	ZZZZZZZZZZZZZZ	ZZZZZZZZZZZZZZ	ZZZZZZZZZZZZZZ	ZZZZZZZZZZZZZZ	ZZZZZZZZZZZZZZ	ZZZZZZZZZZZZZZ	ZZZZZZZZZZZZZZ	ZZZZZZZZZZZZZZ	ZZZZZZZZZZZZZZ	ZZZZZZZZZZZZZZ	ZZZZZZZZZZZZZZ	ZZZZZZZZZZZZZZ	ZZZZZZZZZZZZZZ	ZZZZZZZZZZZZZZ	ZZZZZZZZZZZZZZ	ZZZZZZZZZZZZZZ	ZZZZZZZZZZZZZZ	ZZZZZZZZZZZZZZ	ZZZZZZZZZZZZZZ	ZZZZZZZZZZZZZZ	ZZZZZZZZZZZZZZ	ZZZZZZZZZZZZZZ	ZZZZZZZZZZZZZZ	ZZZZZZZZZZZZZZ
1322	Mephentermine	small molecule	approved	0		0		Canada	1994-12-31	2	1	Alpha adrenergic receptor	agonist	ADRA1A	ZZZZZZZZZZZZZZ	ZZZZZZZZZZZZZZ	ZZZZZZZZZZZZZZ	ZZZZZZZZZZZZZZ	ZZZZZZZZZZZZZZ	ZZZZZZZZZZZZZZ	ZZZZZZZZZZZZZZ	ZZZZZZZZZZZZZZ	ZZZZZZZZZZZZZZ	ZZZZZZZZZZZZZZ	ZZZZZZZZZZZZZZ	ZZZZZZZZZZZZZZ	ZZZZZZZZZZZZZZ	ZZZZZZZZZZZZZZ	ZZZZZZZZZZZZZZ	ZZZZZZZZZZZZZZ	ZZZZZZZZZZZZZZ	ZZZZZZZZZZZZZZ	ZZZZZZZZZZZZZZ	ZZZZZZZZZZZZZZ	ZZZZZZZZZZZZZZ	ZZZZZZZZZZZZZZ	ZZZZZZZZZZZZZZ	ZZZZZZZZZZZZZZ	ZZZZZZZZZZZZZZ	ZZZZZZZZZZZZZZ	ZZZZZZZZZZZZZZ	ZZZZZZZZZZZZZZ	ZZZZZZZZZZZZZZ	ZZZZZZZZZZZZZZ	ZZZZZZZZZZZZZZ	ZZZZZZZZZZZZZZ	ZZZZZZZZZZZZZZ	ZZZZZZZZZZZZZZ	ZZZZZZZZZZZZZZ
878	Oxybuprocaine	small molecule	approved	1	Cholinesterase	0		US	1995-01-01	1	1	Sodium channel protein type 10 subunit alpha	inhibitor	SCN10A	ZZZZZZZZZZZZZZ	ZZZZZZZZZZZZZZ	ZZZZZZZZZZZZZZ	ZZZZZZZZZZZZZZ	ZZZZZZZZZZZZZZ	ZZZZZZZZZZZZZZ	ZZZZZZZZZZZZZZ	ZZZZZZZZZZZZZZ	ZZZZZZZZZZZZZZ	ZZZZZZZZZZZZZZ	ZZZZZZZZZZZZZZ	ZZZZZZZZZZZZZZ	ZZZZZZZZZZZZZZ	ZZZZZZZZZZZZZZ	ZZZZZZZZZZZZZZ	ZZZZZZZZZZZZZZ	ZZZZZZZZZZZZZZ	ZZZZZZZZZZZZZZ	ZZZZZZZZZZZZZZ	ZZZZZZZZZZZZZZ	ZZZZZZZZZZZZZZ	ZZZZZZZZZZZZZZ	ZZZZZZZZZZZZZZ	ZZZZZZZZZZZZZZ	ZZZZZZZZZZZZZZ	ZZZZZZZZZZZZZZ	ZZZZZZZZZZZZZZ	ZZZZZZZZZZZZZZ	ZZZZZZZZZZZZZZ	ZZZZZZZZZZZZZZ	ZZZZZZZZZZZZZZ	ZZZZZZZZZZZZZZ	ZZZZZZZZZZZZZZ	ZZZZZZZZZZZZZZ	ZZZZZZZZZZZZZZ
989	Cromoglicic acid	small molecule	approved	0		0		US	1995-01-30	2	1	Calcium-activated potassium channel subunit alpha-1	inhibitor	KCNMA1	ZZZZZZZZZZZZZZ	ZZZZZZZZZZZZZZ	ZZZZZZZZZZZZZZ	ZZZZZZZZZZZZZZ	ZZZZZZZZZZZZZZ	ZZZZZZZZZZZZZZ	ZZZZZZZZZZZZZZ	ZZZZZZZZZZZZZZ	ZZZZZZZZZZZZZZ	ZZZZZZZZZZZZZZ	ZZZZZZZZZZZZZZ	ZZZZZZZZZZZZZZ	ZZZZZZZZZZZZZZ	ZZZZZZZZZZZZZZ	ZZZZZZZZZZZZZZ	ZZZZZZZZZZZZZZ	ZZZZZZZZZZZZZZ	ZZZZZZZZZZZZZZ	ZZZZZZZZZZZZZZ	ZZZZZZZZZZZZZZ	ZZZZZZZZZZZZZZ	ZZZZZZZZZZZZZZ	ZZZZZZZZZZZZZZ	ZZZZZZZZZZZZZZ	ZZZZZZZZZZZZZZ	ZZZZZZZZZZZZZZ	ZZZZZZZZZZZZZZ	ZZZZZZZZZZZZZZ	ZZZZZZZZZZZZZZ	ZZZZZZZZZZZZZZ	ZZZZZZZZZZZZZZ	ZZZZZZZZZZZZZZ	ZZZZZZZZZZZZZZ	ZZZZZZZZZZZZZZ	ZZZZZZZZZZZZZZ
641	Latanoprost	small molecule	approved/investigational	0		2	Solute carrier organic anion transporter family member 2B1,Solute carrier family 22 member 1	US	1995-03-20	1	1	Prostaglandin F2-alpha receptor	agonist	PTGFR	ZZZZZZZZZZZZZZ	ZZZZZZZZZZZZZZ	ZZZZZZZZZZZZZZ	ZZZZZZZZZZZZZZ	ZZZZZZZZZZZZZZ	ZZZZZZZZZZZZZZ	ZZZZZZZZZZZZZZ	ZZZZZZZZZZZZZZ	ZZZZZZZZZZZZZZ	ZZZZZZZZZZZZZZ	ZZZZZZZZZZZZZZ	ZZZZZZZZZZZZZZ	ZZZZZZZZZZZZZZ	ZZZZZZZZZZZZZZ	ZZZZZZZZZZZZZZ	ZZZZZZZZZZZZZZ	ZZZZZZZZZZZZZZ	ZZZZZZZZZZZZZZ	ZZZZZZZZZZZZZZ	ZZZZZZZZZZZZZZ	ZZZZZZZZZZZZZZ	ZZZZZZZZZZZZZZ	ZZZZZZZZZZZZZZ	ZZZZZZZZZZZZZZ	ZZZZZZZZZZZZZZ	ZZZZZZZZZZZZZZ	ZZZZZZZZZZZZZZ	ZZZZZZZZZZZZZZ	ZZZZZZZZZZZZZZ	ZZZZZZZZZZZZZZ	ZZZZZZZZZZZZZZ	ZZZZZZZZZZZZZZ	ZZZZZZZZZZZZZZ	ZZZZZZZZZZZZZZ	ZZZZZZZZZZZZZZ
664	Losartan	small molecule	approved	11	Cytochrome P450 2C9,Cytochrome P450 3A4,Cytochrome P450 3A5,Cytochrome P450 2C8,Cytochrome P450 2C19,Cytochrome P450 1A2,UDP-glucuronosyltransferase 1-1,UDP-glucuronosyltransferase 1-3,UDP-glucuronosyltransferase 1-10,UDP-glucuronosyltransferase 2B7,UDP-glucuronosyltransferase 2B17	4	Multidrug resistance protein 1,Solute carrier family 22 member 6,Solute carrier family 22 member 12,Solute carrier family 2, facilitated glucose transporter member 9	US	1995-04-14	1	1	Type-1 angiotensin II receptor	antagonist	AGTR1	ZZZZZZZZZZZZZZ	ZZZZZZZZZZZZZZ	ZZZZZZZZZZZZZZ	ZZZZZZZZZZZZZZ	ZZZZZZZZZZZZZZ	ZZZZZZZZZZZZZZ	ZZZZZZZZZZZZZZ	ZZZZZZZZZZZZZZ	ZZZZZZZZZZZZZZ	ZZZZZZZZZZZZZZ	ZZZZZZZZZZZZZZ	ZZZZZZZZZZZZZZ	ZZZZZZZZZZZZZZ	ZZZZZZZZZZZZZZ	ZZZZZZZZZZZZZZ	ZZZZZZZZZZZZZZ	ZZZZZZZZZZZZZZ	ZZZZZZZZZZZZZZ	ZZZZZZZZZZZZZZ	ZZZZZZZZZZZZZZ	ZZZZZZZZZZZZZZ	ZZZZZZZZZZZZZZ	ZZZZZZZZZZZZZZ	ZZZZZZZZZZZZZZ	ZZZZZZZZZZZZZZ	ZZZZZZZZZZZZZZ	ZZZZZZZZZZZZZZ	ZZZZZZZZZZZZZZ	ZZZZZZZZZZZZZZ	ZZZZZZZZZZZZZZ	ZZZZZZZZZZZZZZ	ZZZZZZZZZZZZZZ	ZZZZZZZZZZZZZZ	ZZZZZZZZZZZZZZ	ZZZZZZZZZZZZZZ
437	Lansoprazole	small molecule	approved/investigational	10	Cytochrome P450 3A4,Cytochrome P450 2C19,Cytochrome P450 2C9,Cytochrome P450 1A1,Cytochrome P450 1A2,Cytochrome P450 1B1,Cytochrome P450 2C18,Cytochrome P450 2C8,Cytochrome P450 2D6,Cytochrome P450 4A11	2	Multidrug resistance protein 1,ATP-binding cassette sub-family G member 2	US	1995-05-10	2	1	Potassium-transporting ATPase alpha chain 1	inhibitor	ATP4A	ZZZZZZZZZZZZZZ	ZZZZZZZZZZZZZZ	ZZZZZZZZZZZZZZ	ZZZZZZZZZZZZZZ	ZZZZZZZZZZZZZZ	ZZZZZZZZZZZZZZ	ZZZZZZZZZZZZZZ	ZZZZZZZZZZZZZZ	ZZZZZZZZZZZZZZ	ZZZZZZZZZZZZZZ	ZZZZZZZZZZZZZZ	ZZZZZZZZZZZZZZ	ZZZZZZZZZZZZZZ	ZZZZZZZZZZZZZZ	ZZZZZZZZZZZZZZ	ZZZZZZZZZZZZZZ	ZZZZZZZZZZZZZZ	ZZZZZZZZZZZZZZ	ZZZZZZZZZZZZZZ	ZZZZZZZZZZZZZZ	ZZZZZZZZZZZZZZ	ZZZZZZZZZZZZZZ	ZZZZZZZZZZZZZZ	ZZZZZZZZZZZZZZ	ZZZZZZZZZZZZZZ	ZZZZZZZZZZZZZZ	ZZZZZZZZZZZZZZ	ZZZZZZZZZZZZZZ	ZZZZZZZZZZZZZZ	ZZZZZZZZZZZZZZ	ZZZZZZZZZZZZZZ	ZZZZZZZZZZZZZZ	ZZZZZZZZZZZZZZ	ZZZZZZZZZZZZZZ	ZZZZZZZZZZZZZZ
369	Mexiletine	small molecule	approved	5	Cytochrome P450 1A2,Cytochrome P450 2D6,Cytochrome P450 2B6,Cytochrome P450 2E1,Cytochrome P450 3A4	0		US	1995-06-05	2	1	Sodium channel protein type 5 subunit alpha	inhibitor	SCN5A	ZZZZZZZZZZZZZZ	ZZZZZZZZZZZZZZ	ZZZZZZZZZZZZZZ	ZZZZZZZZZZZZZZ	ZZZZZZZZZZZZZZ	ZZZZZZZZZZZZZZ	ZZZZZZZZZZZZZZ	ZZZZZZZZZZZZZZ	ZZZZZZZZZZZZZZ	ZZZZZZZZZZZZZZ	ZZZZZZZZZZZZZZ	ZZZZZZZZZZZZZZ	ZZZZZZZZZZZZZZ	ZZZZZZZZZZZZZZ	ZZZZZZZZZZZZZZ	ZZZZZZZZZZZZZZ	ZZZZZZZZZZZZZZ	ZZZZZZZZZZZZZZ	ZZZZZZZZZZZZZZ	ZZZZZZZZZZZZZZ	ZZZZZZZZZZZZZZ	ZZZZZZZZZZZZZZ	ZZZZZZZZZZZZZZ	ZZZZZZZZZZZZZZ	ZZZZZZZZZZZZZZ	ZZZZZZZZZZZZZZ	ZZZZZZZZZZZZZZ	ZZZZZZZZZZZZZZ	ZZZZZZZZZZZZZZ	ZZZZZZZZZZZZZZ	ZZZZZZZZZZZZZZ	ZZZZZZZZZZZZZZ	ZZZZZZZZZZZZZZ	ZZZZZZZZZZZZZZ	ZZZZZZZZZZZZZZ
1097	Papaverine	small molecule	approved	0		0		US	1995-09-01	2	1	cAMP-specific 3',5'-cyclic phosphodiesterase 4B	inhibitor	PDE4B	ZZZZZZZZZZZZZZ	ZZZZZZZZZZZZZZ	ZZZZZZZZZZZZZZ	ZZZZZZZZZZZZZZ	ZZZZZZZZZZZZZZ	ZZZZZZZZZZZZZZ	ZZZZZZZZZZZZZZ	ZZZZZZZZZZZZZZ	ZZZZZZZZZZZZZZ	ZZZZZZZZZZZZZZ	ZZZZZZZZZZZZZZ	ZZZZZZZZZZZZZZ	ZZZZZZZZZZZZZZ	ZZZZZZZZZZZZZZ	ZZZZZZZZZZZZZZ	ZZZZZZZZZZZZZZ	ZZZZZZZZZZZZZZ	ZZZZZZZZZZZZZZ	ZZZZZZZZZZZZZZ	ZZZZZZZZZZZZZZ	ZZZZZZZZZZZZZZ	ZZZZZZZZZZZZZZ	ZZZZZZZZZZZZZZ	ZZZZZZZZZZZZZZ	ZZZZZZZZZZZZZZ	ZZZZZZZZZZZZZZ	ZZZZZZZZZZZZZZ	ZZZZZZZZZZZZZZ	ZZZZZZZZZZZZZZ	ZZZZZZZZZZZZZZ	ZZZZZZZZZZZZZZ	ZZZZZZZZZZZZZZ	ZZZZZZZZZZZZZZ	ZZZZZZZZZZZZZZ	ZZZZZZZZZZZZZZ
882	Rimexolone	small molecule	approved	0		0		US	1995-09-15	1	1	Glucocorticoid receptor	agonist	NR3C1	ZZZZZZZZZZZZZZ	ZZZZZZZZZZZZZZ	ZZZZZZZZZZZZZZ	ZZZZZZZZZZZZZZ	ZZZZZZZZZZZZZZ	ZZZZZZZZZZZZZZ	ZZZZZZZZZZZZZZ	ZZZZZZZZZZZZZZ	ZZZZZZZZZZZZZZ	ZZZZZZZZZZZZZZ	ZZZZZZZZZZZZZZ	ZZZZZZZZZZZZZZ	ZZZZZZZZZZZZZZ	ZZZZZZZZZZZZZZ	ZZZZZZZZZZZZZZ	ZZZZZZZZZZZZZZ	ZZZZZZZZZZZZZZ	ZZZZZZZZZZZZZZ	ZZZZZZZZZZZZZZ	ZZZZZZZZZZZZZZ	ZZZZZZZZZZZZZZ	ZZZZZZZZZZZZZZ	ZZZZZZZZZZZZZZ	ZZZZZZZZZZZZZZ	ZZZZZZZZZZZZZZ	ZZZZZZZZZZZZZZ	ZZZZZZZZZZZZZZ	ZZZZZZZZZZZZZZ	ZZZZZZZZZZZZZZ	ZZZZZZZZZZZZZZ	ZZZZZZZZZZZZZZ	ZZZZZZZZZZZZZZ	ZZZZZZZZZZZZZZ	ZZZZZZZZZZZZZZ	ZZZZZZZZZZZZZZ
1112	Bicalutamide	small molecule	approved	4	Cytochrome P450 3A4,Cytochrome P450 2C19,Cytochrome P450 2C9,Cytochrome P450 2D6	0		US	1995-10-16	1	1	Androgen receptor	antagonist	AR	ZZZZZZZZZZZZZZ	ZZZZZZZZZZZZZZ	ZZZZZZZZZZZZZZ	ZZZZZZZZZZZZZZ	ZZZZZZZZZZZZZZ	ZZZZZZZZZZZZZZ	ZZZZZZZZZZZZZZ	ZZZZZZZZZZZZZZ	ZZZZZZZZZZZZZZ	ZZZZZZZZZZZZZZ	ZZZZZZZZZZZZZZ	ZZZZZZZZZZZZZZ	ZZZZZZZZZZZZZZ	ZZZZZZZZZZZZZZ	ZZZZZZZZZZZZZZ	ZZZZZZZZZZZZZZ	ZZZZZZZZZZZZZZ	ZZZZZZZZZZZZZZ	ZZZZZZZZZZZZZZ	ZZZZZZZZZZZZZZ	ZZZZZZZZZZZZZZ	ZZZZZZZZZZZZZZ	ZZZZZZZZZZZZZZ	ZZZZZZZZZZZZZZ	ZZZZZZZZZZZZZZ	ZZZZZZZZZZZZZZ	ZZZZZZZZZZZZZZ	ZZZZZZZZZZZZZZ	ZZZZZZZZZZZZZZ	ZZZZZZZZZZZZZZ	ZZZZZZZZZZZZZZ	ZZZZZZZZZZZZZZ	ZZZZZZZZZZZZZZ	ZZZZZZZZZZZZZZ	ZZZZZZZZZZZZZZ
906	Ketotifen	small molecule	approved	0		0		US	1995-12-12	2	1	Histamine H1 receptor	antagonist	HRH1	ZZZZZZZZZZZZZZ	ZZZZZZZZZZZZZZ	ZZZZZZZZZZZZZZ	ZZZZZZZZZZZZZZ	ZZZZZZZZZZZZZZ	ZZZZZZZZZZZZZZ	ZZZZZZZZZZZZZZ	ZZZZZZZZZZZZZZ	ZZZZZZZZZZZZZZ	ZZZZZZZZZZZZZZ	ZZZZZZZZZZZZZZ	ZZZZZZZZZZZZZZ	ZZZZZZZZZZZZZZ	ZZZZZZZZZZZZZZ	ZZZZZZZZZZZZZZ	ZZZZZZZZZZZZZZ	ZZZZZZZZZZZZZZ	ZZZZZZZZZZZZZZ	ZZZZZZZZZZZZZZ	ZZZZZZZZZZZZZZ	ZZZZZZZZZZZZZZ	ZZZZZZZZZZZZZZ	ZZZZZZZZZZZZZZ	ZZZZZZZZZZZZZZ	ZZZZZZZZZZZZZZ	ZZZZZZZZZZZZZZ	ZZZZZZZZZZZZZZ	ZZZZZZZZZZZZZZ	ZZZZZZZZZZZZZZ	ZZZZZZZZZZZZZZ	ZZZZZZZZZZZZZZ	ZZZZZZZZZZZZZZ	ZZZZZZZZZZZZZZ	ZZZZZZZZZZZZZZ	ZZZZZZZZZZZZZZ
694	Sufentanil	small molecule	approved/investigational	1	Cytochrome P450 3A4	0		US	1995-12-15	3	1	Mu-type opioid receptor	agonist	OPRM1	ZZZZZZZZZZZZZZ	ZZZZZZZZZZZZZZ	ZZZZZZZZZZZZZZ	ZZZZZZZZZZZZZZ	ZZZZZZZZZZZZZZ	ZZZZZZZZZZZZZZ	ZZZZZZZZZZZZZZ	ZZZZZZZZZZZZZZ	ZZZZZZZZZZZZZZ	ZZZZZZZZZZZZZZ	ZZZZZZZZZZZZZZ	ZZZZZZZZZZZZZZ	ZZZZZZZZZZZZZZ	ZZZZZZZZZZZZZZ	ZZZZZZZZZZZZZZ	ZZZZZZZZZZZZZZ	ZZZZZZZZZZZZZZ	ZZZZZZZZZZZZZZ	ZZZZZZZZZZZZZZ	ZZZZZZZZZZZZZZ	ZZZZZZZZZZZZZZ	ZZZZZZZZZZZZZZ	ZZZZZZZZZZZZZZ	ZZZZZZZZZZZZZZ	ZZZZZZZZZZZZZZ	ZZZZZZZZZZZZZZ	ZZZZZZZZZZZZZZ	ZZZZZZZZZZZZZZ	ZZZZZZZZZZZZZZ	ZZZZZZZZZZZZZZ	ZZZZZZZZZZZZZZ	ZZZZZZZZZZZZZZ	ZZZZZZZZZZZZZZ	ZZZZZZZZZZZZZZ	ZZZZZZZZZZZZZZ
552	Cisatracurium besylate	small molecule	approved	0		0		US	1995-12-15	1	1	Neuronal acetylcholine receptor subunit alpha-2	inhibitor	CHRNA2	ZZZZZZZZZZZZZZ	ZZZZZZZZZZZZZZ	ZZZZZZZZZZZZZZ	ZZZZZZZZZZZZZZ	ZZZZZZZZZZZZZZ	ZZZZZZZZZZZZZZ	ZZZZZZZZZZZZZZ	ZZZZZZZZZZZZZZ	ZZZZZZZZZZZZZZ	ZZZZZZZZZZZZZZ	ZZZZZZZZZZZZZZ	ZZZZZZZZZZZZZZ	ZZZZZZZZZZZZZZ	ZZZZZZZZZZZZZZ	ZZZZZZZZZZZZZZ	ZZZZZZZZZZZZZZ	ZZZZZZZZZZZZZZ	ZZZZZZZZZZZZZZ	ZZZZZZZZZZZZZZ	ZZZZZZZZZZZZZZ	ZZZZZZZZZZZZZZ	ZZZZZZZZZZZZZZ	ZZZZZZZZZZZZZZ	ZZZZZZZZZZZZZZ	ZZZZZZZZZZZZZZ	ZZZZZZZZZZZZZZ	ZZZZZZZZZZZZZZ	ZZZZZZZZZZZZZZ	ZZZZZZZZZZZZZZ	ZZZZZZZZZZZZZZ	ZZZZZZZZZZZZZZ	ZZZZZZZZZZZZZZ	ZZZZZZZZZZZZZZ	ZZZZZZZZZZZZZZ	ZZZZZZZZZZZZZZ
1531	Probucol	small molecule	approved/investigational	0		0		Canada	1995-12-31	2	1	ATP-binding cassette sub-family A member 1	inhibitor	ABCA1	ZZZZZZZZZZZZZZ	ZZZZZZZZZZZZZZ	ZZZZZZZZZZZZZZ	ZZZZZZZZZZZZZZ	ZZZZZZZZZZZZZZ	ZZZZZZZZZZZZZZ	ZZZZZZZZZZZZZZ	ZZZZZZZZZZZZZZ	ZZZZZZZZZZZZZZ	ZZZZZZZZZZZZZZ	ZZZZZZZZZZZZZZ	ZZZZZZZZZZZZZZ	ZZZZZZZZZZZZZZ	ZZZZZZZZZZZZZZ	ZZZZZZZZZZZZZZ	ZZZZZZZZZZZZZZ	ZZZZZZZZZZZZZZ	ZZZZZZZZZZZZZZ	ZZZZZZZZZZZZZZ	ZZZZZZZZZZZZZZ	ZZZZZZZZZZZZZZ	ZZZZZZZZZZZZZZ	ZZZZZZZZZZZZZZ	ZZZZZZZZZZZZZZ	ZZZZZZZZZZZZZZ	ZZZZZZZZZZZZZZ	ZZZZZZZZZZZZZZ	ZZZZZZZZZZZZZZ	ZZZZZZZZZZZZZZ	ZZZZZZZZZZZZZZ	ZZZZZZZZZZZZZZ	ZZZZZZZZZZZZZZ	ZZZZZZZZZZZZZZ	ZZZZZZZZZZZZZZ	ZZZZZZZZZZZZZZ
186	Betaxolol	small molecule	approved	2	Cytochrome P450 1A2,Cytochrome P450 2D6	0		US	1996-01-15	2	1	Beta-1 adrenergic receptor	antagonist	ADRB1	ZZZZZZZZZZZZZZ	ZZZZZZZZZZZZZZ	ZZZZZZZZZZZZZZ	ZZZZZZZZZZZZZZ	ZZZZZZZZZZZZZZ	ZZZZZZZZZZZZZZ	ZZZZZZZZZZZZZZ	ZZZZZZZZZZZZZZ	ZZZZZZZZZZZZZZ	ZZZZZZZZZZZZZZ	ZZZZZZZZZZZZZZ	ZZZZZZZZZZZZZZ	ZZZZZZZZZZZZZZ	ZZZZZZZZZZZZZZ	ZZZZZZZZZZZZZZ	ZZZZZZZZZZZZZZ	ZZZZZZZZZZZZZZ	ZZZZZZZZZZZZZZ	ZZZZZZZZZZZZZZ	ZZZZZZZZZZZZZZ	ZZZZZZZZZZZZZZ	ZZZZZZZZZZZZZZ	ZZZZZZZZZZZZZZ	ZZZZZZZZZZZZZZ	ZZZZZZZZZZZZZZ	ZZZZZZZZZZZZZZ	ZZZZZZZZZZZZZZ	ZZZZZZZZZZZZZZ	ZZZZZZZZZZZZZZ	ZZZZZZZZZZZZZZ	ZZZZZZZZZZZZZZ	ZZZZZZZZZZZZZZ	ZZZZZZZZZZZZZZ	ZZZZZZZZZZZZZZ	ZZZZZZZZZZZZZZ
1201	Anastrozole	small molecule	approved/investigational	4	Cytochrome P450 19A1,Cytochrome P450 1A2,Cytochrome P450 2C9,Cytochrome P450 3A4	0		US	1996-01-16	1	1	Cytochrome P450 19A1	inhibitor	CYP19A1	ZZZZZZZZZZZZZZ	ZZZZZZZZZZZZZZ	ZZZZZZZZZZZZZZ	ZZZZZZZZZZZZZZ	ZZZZZZZZZZZZZZ	ZZZZZZZZZZZZZZ	ZZZZZZZZZZZZZZ	ZZZZZZZZZZZZZZ	ZZZZZZZZZZZZZZ	ZZZZZZZZZZZZZZ	ZZZZZZZZZZZZZZ	ZZZZZZZZZZZZZZ	ZZZZZZZZZZZZZZ	ZZZZZZZZZZZZZZ	ZZZZZZZZZZZZZZ	ZZZZZZZZZZZZZZ	ZZZZZZZZZZZZZZ	ZZZZZZZZZZZZZZ	ZZZZZZZZZZZZZZ	ZZZZZZZZZZZZZZ	ZZZZZZZZZZZZZZ	ZZZZZZZZZZZZZZ	ZZZZZZZZZZZZZZ	ZZZZZZZZZZZZZZ	ZZZZZZZZZZZZZZ	ZZZZZZZZZZZZZZ	ZZZZZZZZZZZZZZ	ZZZZZZZZZZZZZZ	ZZZZZZZZZZZZZZ	ZZZZZZZZZZZZZZ	ZZZZZZZZZZZZZZ	ZZZZZZZZZZZZZZ	ZZZZZZZZZZZZZZ	ZZZZZZZZZZZZZZ	ZZZZZZZZZZZZZZ
1181	Captopril	small molecule	approved	1	Cytochrome P450 2D6	3	Multidrug resistance protein 1,Solute carrier family 15 member 1,Solute carrier family 22 member 6	US	1996-02-13	5	1	Angiotensin-converting enzyme	inhibitor	ACE	ZZZZZZZZZZZZZZ	ZZZZZZZZZZZZZZ	ZZZZZZZZZZZZZZ	ZZZZZZZZZZZZZZ	ZZZZZZZZZZZZZZ	ZZZZZZZZZZZZZZ	ZZZZZZZZZZZZZZ	ZZZZZZZZZZZZZZ	ZZZZZZZZZZZZZZ	ZZZZZZZZZZZZZZ	ZZZZZZZZZZZZZZ	ZZZZZZZZZZZZZZ	ZZZZZZZZZZZZZZ	ZZZZZZZZZZZZZZ	ZZZZZZZZZZZZZZ	ZZZZZZZZZZZZZZ	ZZZZZZZZZZZZZZ	ZZZZZZZZZZZZZZ	ZZZZZZZZZZZZZZ	ZZZZZZZZZZZZZZ	ZZZZZZZZZZZZZZ	ZZZZZZZZZZZZZZ	ZZZZZZZZZZZZZZ	ZZZZZZZZZZZZZZ	ZZZZZZZZZZZZZZ	ZZZZZZZZZZZZZZ	ZZZZZZZZZZZZZZ	ZZZZZZZZZZZZZZ	ZZZZZZZZZZZZZZ	ZZZZZZZZZZZZZZ	ZZZZZZZZZZZZZZ	ZZZZZZZZZZZZZZ	ZZZZZZZZZZZZZZ	ZZZZZZZZZZZZZZ	ZZZZZZZZZZZZZZ
506	Trandolapril	small molecule	approved	1	Liver carboxylesterase 1	2	Solute carrier family 15 member 1,Solute carrier family 15 member 2	US	1996-04-26	1	1	Angiotensin-converting enzyme	inhibitor	ACE	ZZZZZZZZZZZZZZ	ZZZZZZZZZZZZZZ	ZZZZZZZZZZZZZZ	ZZZZZZZZZZZZZZ	ZZZZZZZZZZZZZZ	ZZZZZZZZZZZZZZ	ZZZZZZZZZZZZZZ	ZZZZZZZZZZZZZZ	ZZZZZZZZZZZZZZ	ZZZZZZZZZZZZZZ	ZZZZZZZZZZZZZZ	ZZZZZZZZZZZZZZ	ZZZZZZZZZZZZZZ	ZZZZZZZZZZZZZZ	ZZZZZZZZZZZZZZ	ZZZZZZZZZZZZZZ	ZZZZZZZZZZZZZZ	ZZZZZZZZZZZZZZ	ZZZZZZZZZZZZZZ	ZZZZZZZZZZZZZZ	ZZZZZZZZZZZZZZ	ZZZZZZZZZZZZZZ	ZZZZZZZZZZZZZZ	ZZZZZZZZZZZZZZ	ZZZZZZZZZZZZZZ	ZZZZZZZZZZZZZZ	ZZZZZZZZZZZZZZ	ZZZZZZZZZZZZZZ	ZZZZZZZZZZZZZZ	ZZZZZZZZZZZZZZ	ZZZZZZZZZZZZZZ	ZZZZZZZZZZZZZZ	ZZZZZZZZZZZZZZ	ZZZZZZZZZZZZZZ	ZZZZZZZZZZZZZZ
843	Terbinafine	small molecule	approved/investigational/vet_approved	9	Cytochrome P450 2C9,Cytochrome P450 1A2,Cytochrome P450 3A4,Cytochrome P450 2C8,Cytochrome P450 2C19,Cytochrome P450 2D6,Prostaglandin G/H synthase 1,Cholesterol side-chain cleavage enzyme, mitochondrial,Cytochrome P450 19A1	0		US	1996-05-10	1	1	Squalene monooxygenase	inhibitor	SQLE	ZZZZZZZZZZZZZZ	ZZZZZZZZZZZZZZ	ZZZZZZZZZZZZZZ	ZZZZZZZZZZZZZZ	ZZZZZZZZZZZZZZ	ZZZZZZZZZZZZZZ	ZZZZZZZZZZZZZZ	ZZZZZZZZZZZZZZ	ZZZZZZZZZZZZZZ	ZZZZZZZZZZZZZZ	ZZZZZZZZZZZZZZ	ZZZZZZZZZZZZZZ	ZZZZZZZZZZZZZZ	ZZZZZZZZZZZZZZ	ZZZZZZZZZZZZZZ	ZZZZZZZZZZZZZZ	ZZZZZZZZZZZZZZ	ZZZZZZZZZZZZZZ	ZZZZZZZZZZZZZZ	ZZZZZZZZZZZZZZ	ZZZZZZZZZZZZZZ	ZZZZZZZZZZZZZZ	ZZZZZZZZZZZZZZ	ZZZZZZZZZZZZZZ	ZZZZZZZZZZZZZZ	ZZZZZZZZZZZZZZ	ZZZZZZZZZZZZZZ	ZZZZZZZZZZZZZZ	ZZZZZZZZZZZZZZ	ZZZZZZZZZZZZZZ	ZZZZZZZZZZZZZZ	ZZZZZZZZZZZZZZ	ZZZZZZZZZZZZZZ	ZZZZZZZZZZZZZZ	ZZZZZZZZZZZZZZ
7690	Corticorelin ovine triflutate	small molecule	approved	0		0		US	1996-05-23	1	1	Corticotropin-releasing factor receptor 1	ligand	CRHR1	ZZZZZZZZZZZZZZ	ZZZZZZZZZZZZZZ	ZZZZZZZZZZZZZZ	ZZZZZZZZZZZZZZ	ZZZZZZZZZZZZZZ	ZZZZZZZZZZZZZZ	ZZZZZZZZZZZZZZ	ZZZZZZZZZZZZZZ	ZZZZZZZZZZZZZZ	ZZZZZZZZZZZZZZ	ZZZZZZZZZZZZZZ	ZZZZZZZZZZZZZZ	ZZZZZZZZZZZZZZ	ZZZZZZZZZZZZZZ	ZZZZZZZZZZZZZZ	ZZZZZZZZZZZZZZ	ZZZZZZZZZZZZZZ	ZZZZZZZZZZZZZZ	ZZZZZZZZZZZZZZ	ZZZZZZZZZZZZZZ	ZZZZZZZZZZZZZZ	ZZZZZZZZZZZZZZ	ZZZZZZZZZZZZZZ	ZZZZZZZZZZZZZZ	ZZZZZZZZZZZZZZ	ZZZZZZZZZZZZZZ	ZZZZZZZZZZZZZZ	ZZZZZZZZZZZZZZ	ZZZZZZZZZZZZZZ	ZZZZZZZZZZZZZZ	ZZZZZZZZZZZZZZ	ZZZZZZZZZZZZZZ	ZZZZZZZZZZZZZZ	ZZZZZZZZZZZZZZ	ZZZZZZZZZZZZZZ
1205	Ketamine	small molecule	approved/vet_approved	5	Cytochrome P450 2C9,Cytochrome P450 3A4,Cytochrome P450 2B6,Prostaglandin G/H synthase 1,Cytochrome P450 2C8	1	Multidrug resistance protein 1	US	1996-06-27	10	1	Glutamate receptor ionotropic, NMDA 3A	antagonist	GRIN3A	ZZZZZZZZZZZZZZ	ZZZZZZZZZZZZZZ	ZZZZZZZZZZZZZZ	ZZZZZZZZZZZZZZ	ZZZZZZZZZZZZZZ	ZZZZZZZZZZZZZZ	ZZZZZZZZZZZZZZ	ZZZZZZZZZZZZZZ	ZZZZZZZZZZZZZZ	ZZZZZZZZZZZZZZ	ZZZZZZZZZZZZZZ	ZZZZZZZZZZZZZZ	ZZZZZZZZZZZZZZ	ZZZZZZZZZZZZZZ	ZZZZZZZZZZZZZZ	ZZZZZZZZZZZZZZ	ZZZZZZZZZZZZZZ	ZZZZZZZZZZZZZZ	ZZZZZZZZZZZZZZ	ZZZZZZZZZZZZZZ	ZZZZZZZZZZZZZZ	ZZZZZZZZZZZZZZ	ZZZZZZZZZZZZZZ	ZZZZZZZZZZZZZZ	ZZZZZZZZZZZZZZ	ZZZZZZZZZZZZZZ	ZZZZZZZZZZZZZZ	ZZZZZZZZZZZZZZ	ZZZZZZZZZZZZZZ	ZZZZZZZZZZZZZZ	ZZZZZZZZZZZZZZ	ZZZZZZZZZZZZZZ	ZZZZZZZZZZZZZZ	ZZZZZZZZZZZZZZ	ZZZZZZZZZZZZZZ
701	Paroxetine	small molecule	approved/investigational	5	Cytochrome P450 2D6,Cytochrome P450 2C9,Cytochrome P450 2B6,Cytochrome P450 2C8,Cytochrome P450 1A2	1	Multidrug resistance protein 1	US	1996-07-10	8	1	Sodium-dependent serotonin transporter	inhibitor	SLC6A4	ZZZZZZZZZZZZZZ	ZZZZZZZZZZZZZZ	ZZZZZZZZZZZZZZ	ZZZZZZZZZZZZZZ	ZZZZZZZZZZZZZZ	ZZZZZZZZZZZZZZ	ZZZZZZZZZZZZZZ	ZZZZZZZZZZZZZZ	ZZZZZZZZZZZZZZ	ZZZZZZZZZZZZZZ	ZZZZZZZZZZZZZZ	ZZZZZZZZZZZZZZ	ZZZZZZZZZZZZZZ	ZZZZZZZZZZZZZZ	ZZZZZZZZZZZZZZ	ZZZZZZZZZZZZZZ	ZZZZZZZZZZZZZZ	ZZZZZZZZZZZZZZ	ZZZZZZZZZZZZZZ	ZZZZZZZZZZZZZZ	ZZZZZZZZZZZZZZ	ZZZZZZZZZZZZZZ	ZZZZZZZZZZZZZZ	ZZZZZZZZZZZZZZ	ZZZZZZZZZZZZZZ	ZZZZZZZZZZZZZZ	ZZZZZZZZZZZZZZ	ZZZZZZZZZZZZZZ	ZZZZZZZZZZZZZZ	ZZZZZZZZZZZZZZ	ZZZZZZZZZZZZZZ	ZZZZZZZZZZZZZZ	ZZZZZZZZZZZZZZ	ZZZZZZZZZZZZZZ	ZZZZZZZZZZZZZZ
652	Nilutamide	small molecule	approved	4	NADPH--cytochrome P450 reductase,Cytochrome P450 2C19,Cytochrome P450 2C8,Cytochrome P450 2C9	0		US	1996-09-19	1	1	Androgen receptor	antagonist	AR	ZZZZZZZZZZZZZZ	ZZZZZZZZZZZZZZ	ZZZZZZZZZZZZZZ	ZZZZZZZZZZZZZZ	ZZZZZZZZZZZZZZ	ZZZZZZZZZZZZZZ	ZZZZZZZZZZZZZZ	ZZZZZZZZZZZZZZ	ZZZZZZZZZZZZZZ	ZZZZZZZZZZZZZZ	ZZZZZZZZZZZZZZ	ZZZZZZZZZZZZZZ	ZZZZZZZZZZZZZZ	ZZZZZZZZZZZZZZ	ZZZZZZZZZZZZZZ	ZZZZZZZZZZZZZZ	ZZZZZZZZZZZZZZ	ZZZZZZZZZZZZZZ	ZZZZZZZZZZZZZZ	ZZZZZZZZZZZZZZ	ZZZZZZZZZZZZZZ	ZZZZZZZZZZZZZZ	ZZZZZZZZZZZZZZ	ZZZZZZZZZZZZZZ	ZZZZZZZZZZZZZZ	ZZZZZZZZZZZZZZ	ZZZZZZZZZZZZZZ	ZZZZZZZZZZZZZZ	ZZZZZZZZZZZZZZ	ZZZZZZZZZZZZZZ	ZZZZZZZZZZZZZZ	ZZZZZZZZZZZZZZ	ZZZZZZZZZZZZZZ	ZZZZZZZZZZZZZZ	ZZZZZZZZZZZZZZ
536	Zafirlukast	small molecule	approved/investigational	8	Cytochrome P450 2C9,Cytochrome P450 2C8,Prostaglandin G/H synthase 1,Cytochrome P450 3A4,Cytochrome P450 1A2,Cytochrome P450 2C19,Cytochrome P450 2D6,Cytochrome P450 2E1	1	ATP-binding cassette sub-family G member 2	US	1996-10-01	1	1	Cysteinyl leukotriene receptor 1	antagonist	CYSLTR1	ZZZZZZZZZZZZZZ	ZZZZZZZZZZZZZZ	ZZZZZZZZZZZZZZ	ZZZZZZZZZZZZZZ	ZZZZZZZZZZZZZZ	ZZZZZZZZZZZZZZ	ZZZZZZZZZZZZZZ	ZZZZZZZZZZZZZZ	ZZZZZZZZZZZZZZ	ZZZZZZZZZZZZZZ	ZZZZZZZZZZZZZZ	ZZZZZZZZZZZZZZ	ZZZZZZZZZZZZZZ	ZZZZZZZZZZZZZZ	ZZZZZZZZZZZZZZ	ZZZZZZZZZZZZZZ	ZZZZZZZZZZZZZZ	ZZZZZZZZZZZZZZ	ZZZZZZZZZZZZZZ	ZZZZZZZZZZZZZZ	ZZZZZZZZZZZZZZ	ZZZZZZZZZZZZZZ	ZZZZZZZZZZZZZZ	ZZZZZZZZZZZZZZ	ZZZZZZZZZZZZZZ	ZZZZZZZZZZZZZZ	ZZZZZZZZZZZZZZ	ZZZZZZZZZZZZZZ	ZZZZZZZZZZZZZZ	ZZZZZZZZZZZZZZ	ZZZZZZZZZZZZZZ	ZZZZZZZZZZZZZZ	ZZZZZZZZZZZZZZ	ZZZZZZZZZZZZZZ	ZZZZZZZZZZZZZZ
885	Remifentanil	small molecule	approved	0		0		US	1996-11-06	3	1	Mu-type opioid receptor	agonist	OPRM1	ZZZZZZZZZZZZZZ	ZZZZZZZZZZZZZZ	ZZZZZZZZZZZZZZ	ZZZZZZZZZZZZZZ	ZZZZZZZZZZZZZZ	ZZZZZZZZZZZZZZ	ZZZZZZZZZZZZZZ	ZZZZZZZZZZZZZZ	ZZZZZZZZZZZZZZ	ZZZZZZZZZZZZZZ	ZZZZZZZZZZZZZZ	ZZZZZZZZZZZZZZ	ZZZZZZZZZZZZZZ	ZZZZZZZZZZZZZZ	ZZZZZZZZZZZZZZ	ZZZZZZZZZZZZZZ	ZZZZZZZZZZZZZZ	ZZZZZZZZZZZZZZ	ZZZZZZZZZZZZZZ	ZZZZZZZZZZZZZZ	ZZZZZZZZZZZZZZ	ZZZZZZZZZZZZZZ	ZZZZZZZZZZZZZZ	ZZZZZZZZZZZZZZ	ZZZZZZZZZZZZZZ	ZZZZZZZZZZZZZZ	ZZZZZZZZZZZZZZ	ZZZZZZZZZZZZZZ	ZZZZZZZZZZZZZZ	ZZZZZZZZZZZZZZ	ZZZZZZZZZZZZZZ	ZZZZZZZZZZZZZZ	ZZZZZZZZZZZZZZ	ZZZZZZZZZZZZZZ	ZZZZZZZZZZZZZZ
958	Azelastine	small molecule	approved	11	Cytochrome P450 1A2,Cytochrome P450 3A4,Cytochrome P450 2C19,Cytochrome P450 1A1,Cytochrome P450 3A5,Cytochrome P450 2C9,Cytochrome P450 2C8,Cytochrome P450 2D6,Cytochrome P450 2A6,Cytochrome P450 2B6,Cytochrome P450 2E1	1	Multidrug resistance protein 1	US	1996-11-15	1	1	Histamine H1 receptor	antagonist	HRH1	ZZZZZZZZZZZZZZ	ZZZZZZZZZZZZZZ	ZZZZZZZZZZZZZZ	ZZZZZZZZZZZZZZ	ZZZZZZZZZZZZZZ	ZZZZZZZZZZZZZZ	ZZZZZZZZZZZZZZ	ZZZZZZZZZZZZZZ	ZZZZZZZZZZZZZZ	ZZZZZZZZZZZZZZ	ZZZZZZZZZZZZZZ	ZZZZZZZZZZZZZZ	ZZZZZZZZZZZZZZ	ZZZZZZZZZZZZZZ	ZZZZZZZZZZZZZZ	ZZZZZZZZZZZZZZ	ZZZZZZZZZZZZZZ	ZZZZZZZZZZZZZZ	ZZZZZZZZZZZZZZ	ZZZZZZZZZZZZZZ	ZZZZZZZZZZZZZZ	ZZZZZZZZZZZZZZ	ZZZZZZZZZZZZZZ	ZZZZZZZZZZZZZZ	ZZZZZZZZZZZZZZ	ZZZZZZZZZZZZZZ	ZZZZZZZZZZZZZZ	ZZZZZZZZZZZZZZ	ZZZZZZZZZZZZZZ	ZZZZZZZZZZZZZZ	ZZZZZZZZZZZZZZ	ZZZZZZZZZZZZZZ	ZZZZZZZZZZZZZZ	ZZZZZZZZZZZZZZ	ZZZZZZZZZZZZZZ
589	Ivermectin	small molecule	approved/vet_approved	1	Cytochrome P450 3A4	4	Multidrug resistance protein 1,Multidrug resistance-associated protein 1,Canalicular multispecific organic anion transporter 1,ATP-binding cassette sub-family G member 2	US	1996-11-22	2	1	Glycine receptor subunit alpha-3	agonist	GLRA3	ZZZZZZZZZZZZZZ	ZZZZZZZZZZZZZZ	ZZZZZZZZZZZZZZ	ZZZZZZZZZZZZZZ	ZZZZZZZZZZZZZZ	ZZZZZZZZZZZZZZ	ZZZZZZZZZZZZZZ	ZZZZZZZZZZZZZZ	ZZZZZZZZZZZZZZ	ZZZZZZZZZZZZZZ	ZZZZZZZZZZZZZZ	ZZZZZZZZZZZZZZ	ZZZZZZZZZZZZZZ	ZZZZZZZZZZZZZZ	ZZZZZZZZZZZZZZ	ZZZZZZZZZZZZZZ	ZZZZZZZZZZZZZZ	ZZZZZZZZZZZZZZ	ZZZZZZZZZZZZZZ	ZZZZZZZZZZZZZZ	ZZZZZZZZZZZZZZ	ZZZZZZZZZZZZZZ	ZZZZZZZZZZZZZZ	ZZZZZZZZZZZZZZ	ZZZZZZZZZZZZZZ	ZZZZZZZZZZZZZZ	ZZZZZZZZZZZZZZ	ZZZZZZZZZZZZZZ	ZZZZZZZZZZZZZZ	ZZZZZZZZZZZZZZ	ZZZZZZZZZZZZZZ	ZZZZZZZZZZZZZZ	ZZZZZZZZZZZZZZ	ZZZZZZZZZZZZZZ	ZZZZZZZZZZZZZZ
829	Donepezil	small molecule	approved	3	Cytochrome P450 2D6,Cytochrome P450 3A4,Cytochrome P450 2C9	0		US	1996-11-25	2	1	Acetylcholinesterase	inhibitor	ACHE	ZZZZZZZZZZZZZZ	ZZZZZZZZZZZZZZ	ZZZZZZZZZZZZZZ	ZZZZZZZZZZZZZZ	ZZZZZZZZZZZZZZ	ZZZZZZZZZZZZZZ	ZZZZZZZZZZZZZZ	ZZZZZZZZZZZZZZ	ZZZZZZZZZZZZZZ	ZZZZZZZZZZZZZZ	ZZZZZZZZZZZZZZ	ZZZZZZZZZZZZZZ	ZZZZZZZZZZZZZZ	ZZZZZZZZZZZZZZ	ZZZZZZZZZZZZZZ	ZZZZZZZZZZZZZZ	ZZZZZZZZZZZZZZ	ZZZZZZZZZZZZZZ	ZZZZZZZZZZZZZZ	ZZZZZZZZZZZZZZ	ZZZZZZZZZZZZZZ	ZZZZZZZZZZZZZZ	ZZZZZZZZZZZZZZ	ZZZZZZZZZZZZZZ	ZZZZZZZZZZZZZZ	ZZZZZZZZZZZZZZ	ZZZZZZZZZZZZZZ	ZZZZZZZZZZZZZZ	ZZZZZZZZZZZZZZ	ZZZZZZZZZZZZZZ	ZZZZZZZZZZZZZZ	ZZZZZZZZZZZZZZ	ZZZZZZZZZZZZZZ	ZZZZZZZZZZZZZZ	ZZZZZZZZZZZZZZ
1060	Atorvastatin	small molecule	approved	11	Cytochrome P450 3A4,Cytochrome P450 3A5,Cytochrome P450 3A7,Cytochrome P450 2C8,Cytochrome P450 2D6,Cytochrome P450 2C9,Cytochrome P450 2C19,Cytochrome P450 2B6,UDP-glucuronosyltransferase 1-1,UDP-glucuronosyltransferase 1-3,UDP-glucuronosyltransferase 2B7	9	Multidrug resistance protein 1,Solute carrier organic anion transporter family member 1A2,Solute carrier organic anion transporter family member 1B1,Multidrug resistance-associated protein 4,Multidrug resistance-associated protein 5,Multidrug resistance-associated protein 1,Solute carrier organic anion transporter family member 2B1,Solute carrier organic anion transporter family member 1B3,Canali…	US	1996-12-17	3	1	3-hydroxy-3-methylglutaryl-coenzyme A reductase	inhibitor	HMGCR	ZZZZZZZZZZZZZZ	ZZZZZZZZZZZZZZ	ZZZZZZZZZZZZZZ	ZZZZZZZZZZZZZZ	ZZZZZZZZZZZZZZ	ZZZZZZZZZZZZZZ	ZZZZZZZZZZZZZZ	ZZZZZZZZZZZZZZ	ZZZZZZZZZZZZZZ	ZZZZZZZZZZZZZZ	ZZZZZZZZZZZZZZ	ZZZZZZZZZZZZZZ	ZZZZZZZZZZZZZZ	ZZZZZZZZZZZZZZ	ZZZZZZZZZZZZZZ	ZZZZZZZZZZZZZZ	ZZZZZZZZZZZZZZ	ZZZZZZZZZZZZZZ	ZZZZZZZZZZZZZZ	ZZZZZZZZZZZZZZ	ZZZZZZZZZZZZZZ	ZZZZZZZZZZZZZZ	ZZZZZZZZZZZZZZ	ZZZZZZZZZZZZZZ	ZZZZZZZZZZZZZZ	ZZZZZZZZZZZZZZ	ZZZZZZZZZZZZZZ	ZZZZZZZZZZZZZZ	ZZZZZZZZZZZZZZ	ZZZZZZZZZZZZZZ	ZZZZZZZZZZZZZZ	ZZZZZZZZZZZZZZ	ZZZZZZZZZZZZZZ	ZZZZZZZZZZZZZZ	ZZZZZZZZZZZZZZ
1271	Pirbuterol	small molecule	approved	0		0		Canada	1996-12-31	2	1	Beta-2 adrenergic receptor	agonist	ADRB2	ZZZZZZZZZZZZZZ	ZZZZZZZZZZZZZZ	ZZZZZZZZZZZZZZ	ZZZZZZZZZZZZZZ	ZZZZZZZZZZZZZZ	ZZZZZZZZZZZZZZ	ZZZZZZZZZZZZZZ	ZZZZZZZZZZZZZZ	ZZZZZZZZZZZZZZ	ZZZZZZZZZZZZZZ	ZZZZZZZZZZZZZZ	ZZZZZZZZZZZZZZ	ZZZZZZZZZZZZZZ	ZZZZZZZZZZZZZZ	ZZZZZZZZZZZZZZ	ZZZZZZZZZZZZZZ	ZZZZZZZZZZZZZZ	ZZZZZZZZZZZZZZ	ZZZZZZZZZZZZZZ	ZZZZZZZZZZZZZZ	ZZZZZZZZZZZZZZ	ZZZZZZZZZZZZZZ	ZZZZZZZZZZZZZZ	ZZZZZZZZZZZZZZ	ZZZZZZZZZZZZZZ	ZZZZZZZZZZZZZZ	ZZZZZZZZZZZZZZ	ZZZZZZZZZZZZZZ	ZZZZZZZZZZZZZZ	ZZZZZZZZZZZZZZ	ZZZZZZZZZZZZZZ	ZZZZZZZZZZZZZZ	ZZZZZZZZZZZZZZ	ZZZZZZZZZZZZZZ	ZZZZZZZZZZZZZZ
754	Olopatadine	small molecule	approved	1	Cytochrome P450 3A4	0		US	1997-02-17	6	1	Histamine H1 receptor	antagonist	HRH1	ZZZZZZZZZZZZZZ	ZZZZZZZZZZZZZZ	ZZZZZZZZZZZZZZ	ZZZZZZZZZZZZZZ	ZZZZZZZZZZZZZZ	ZZZZZZZZZZZZZZ	ZZZZZZZZZZZZZZ	ZZZZZZZZZZZZZZ	ZZZZZZZZZZZZZZ	ZZZZZZZZZZZZZZ	ZZZZZZZZZZZZZZ	ZZZZZZZZZZZZZZ	ZZZZZZZZZZZZZZ	ZZZZZZZZZZZZZZ	ZZZZZZZZZZZZZZ	ZZZZZZZZZZZZZZ	ZZZZZZZZZZZZZZ	ZZZZZZZZZZZZZZ	ZZZZZZZZZZZZZZ	ZZZZZZZZZZZZZZ	ZZZZZZZZZZZZZZ	ZZZZZZZZZZZZZZ	ZZZZZZZZZZZZZZ	ZZZZZZZZZZZZZZ	ZZZZZZZZZZZZZZ	ZZZZZZZZZZZZZZ	ZZZZZZZZZZZZZZ	ZZZZZZZZZZZZZZ	ZZZZZZZZZZZZZZ	ZZZZZZZZZZZZZZ	ZZZZZZZZZZZZZZ	ZZZZZZZZZZZZZZ	ZZZZZZZZZZZZZZ	ZZZZZZZZZZZZZZ	ZZZZZZZZZZZZZZ
252	Anagrelide	small molecule	approved	1	Cytochrome P450 1A2	0		US	1997-03-14	1	1	cGMP-inhibited 3',5'-cyclic phosphodiesterase A	inhibitor	PDE3A	ZZZZZZZZZZZZZZ	ZZZZZZZZZZZZZZ	ZZZZZZZZZZZZZZ	ZZZZZZZZZZZZZZ	ZZZZZZZZZZZZZZ	ZZZZZZZZZZZZZZ	ZZZZZZZZZZZZZZ	ZZZZZZZZZZZZZZ	ZZZZZZZZZZZZZZ	ZZZZZZZZZZZZZZ	ZZZZZZZZZZZZZZ	ZZZZZZZZZZZZZZ	ZZZZZZZZZZZZZZ	ZZZZZZZZZZZZZZ	ZZZZZZZZZZZZZZ	ZZZZZZZZZZZZZZ	ZZZZZZZZZZZZZZ	ZZZZZZZZZZZZZZ	ZZZZZZZZZZZZZZ	ZZZZZZZZZZZZZZ	ZZZZZZZZZZZZZZ	ZZZZZZZZZZZZZZ	ZZZZZZZZZZZZZZ	ZZZZZZZZZZZZZZ	ZZZZZZZZZZZZZZ	ZZZZZZZZZZZZZZ	ZZZZZZZZZZZZZZ	ZZZZZZZZZZZZZZ	ZZZZZZZZZZZZZZ	ZZZZZZZZZZZZZZ	ZZZZZZZZZZZZZZ	ZZZZZZZZZZZZZZ	ZZZZZZZZZZZZZZ	ZZZZZZZZZZZZZZ	ZZZZZZZZZZZZZZ
526	Toremifene	small molecule	approved/investigational	3	Cytochrome P450 3A4,Cytochrome P450 1A1,Cytochrome P450 1A2	1	Multidrug resistance protein 1	US	1997-06-30	2	1	Estrogen receptor alpha	modulator	ESR1	ZZZZZZZZZZZZZZ	ZZZZZZZZZZZZZZ	ZZZZZZZZZZZZZZ	ZZZZZZZZZZZZZZ	ZZZZZZZZZZZZZZ	ZZZZZZZZZZZZZZ	ZZZZZZZZZZZZZZ	ZZZZZZZZZZZZZZ	ZZZZZZZZZZZZZZ	ZZZZZZZZZZZZZZ	ZZZZZZZZZZZZZZ	ZZZZZZZZZZZZZZ	ZZZZZZZZZZZZZZ	ZZZZZZZZZZZZZZ	ZZZZZZZZZZZZZZ	ZZZZZZZZZZZZZZ	ZZZZZZZZZZZZZZ	ZZZZZZZZZZZZZZ	ZZZZZZZZZZZZZZ	ZZZZZZZZZZZZZZ	ZZZZZZZZZZZZZZ	ZZZZZZZZZZZZZZ	ZZZZZZZZZZZZZZ	ZZZZZZZZZZZZZZ	ZZZZZZZZZZZZZZ	ZZZZZZZZZZZZZZ	ZZZZZZZZZZZZZZ	ZZZZZZZZZZZZZZ	ZZZZZZZZZZZZZZ	ZZZZZZZZZZZZZZ	ZZZZZZZZZZZZZZ	ZZZZZZZZZZZZZZ	ZZZZZZZZZZZZZZ	ZZZZZZZZZZZZZZ	ZZZZZZZZZZZZZZ
992	Letrozole	small molecule	approved/investigational	3	Cytochrome P450 19A1,Cytochrome P450 3A4,Cytochrome P450 2A6	0		US	1997-07-31	1	1	Cytochrome P450 19A1	antagonist	CYP19A1	ZZZZZZZZZZZZZZ	ZZZZZZZZZZZZZZ	ZZZZZZZZZZZZZZ	ZZZZZZZZZZZZZZ	ZZZZZZZZZZZZZZ	ZZZZZZZZZZZZZZ	ZZZZZZZZZZZZZZ	ZZZZZZZZZZZZZZ	ZZZZZZZZZZZZZZ	ZZZZZZZZZZZZZZ	ZZZZZZZZZZZZZZ	ZZZZZZZZZZZZZZ	ZZZZZZZZZZZZZZ	ZZZZZZZZZZZZZZ	ZZZZZZZZZZZZZZ	ZZZZZZZZZZZZZZ	ZZZZZZZZZZZZZZ	ZZZZZZZZZZZZZZ	ZZZZZZZZZZZZZZ	ZZZZZZZZZZZZZZ	ZZZZZZZZZZZZZZ	ZZZZZZZZZZZZZZ	ZZZZZZZZZZZZZZ	ZZZZZZZZZZZZZZ	ZZZZZZZZZZZZZZ	ZZZZZZZZZZZZZZ	ZZZZZZZZZZZZZZ	ZZZZZZZZZZZZZZ	ZZZZZZZZZZZZZZ	ZZZZZZZZZZZZZZ	ZZZZZZZZZZZZZZ	ZZZZZZZZZZZZZZ	ZZZZZZZZZZZZZZ	ZZZZZZZZZZZZZZ	ZZZZZZZZZZZZZZ
743	Dolasetron	small molecule	approved	3	Cytochrome P450 3A4,Cytochrome P450 2D6,Cytochrome P450 2C9	0		US	1997-09-11	1	1	5-hydroxytryptamine receptor 3A	antagonist	HTR3A	ZZZZZZZZZZZZZZ	ZZZZZZZZZZZZZZ	ZZZZZZZZZZZZZZ	ZZZZZZZZZZZZZZ	ZZZZZZZZZZZZZZ	ZZZZZZZZZZZZZZ	ZZZZZZZZZZZZZZ	ZZZZZZZZZZZZZZ	ZZZZZZZZZZZZZZ	ZZZZZZZZZZZZZZ	ZZZZZZZZZZZZZZ	ZZZZZZZZZZZZZZ	ZZZZZZZZZZZZZZ	ZZZZZZZZZZZZZZ	ZZZZZZZZZZZZZZ	ZZZZZZZZZZZZZZ	ZZZZZZZZZZZZZZ	ZZZZZZZZZZZZZZ	ZZZZZZZZZZZZZZ	ZZZZZZZZZZZZZZ	ZZZZZZZZZZZZZZ	ZZZZZZZZZZZZZZ	ZZZZZZZZZZZZZZ	ZZZZZZZZZZZZZZ	ZZZZZZZZZZZZZZ	ZZZZZZZZZZZZZZ	ZZZZZZZZZZZZZZ	ZZZZZZZZZZZZZZ	ZZZZZZZZZZZZZZ	ZZZZZZZZZZZZZZ	ZZZZZZZZZZZZZZ	ZZZZZZZZZZZZZZ	ZZZZZZZZZZZZZZ	ZZZZZZZZZZZZZZ	ZZZZZZZZZZZZZZ
692	Tamsulosin	small molecule	approved/investigational	2	Cytochrome P450 3A4,Cytochrome P450 2D6	0		US	1997-09-12	3	1	Alpha-1A adrenergic receptor	antagonist	ADRA1A	ZZZZZZZZZZZZZZ	ZZZZZZZZZZZZZZ	ZZZZZZZZZZZZZZ	ZZZZZZZZZZZZZZ	ZZZZZZZZZZZZZZ	ZZZZZZZZZZZZZZ	ZZZZZZZZZZZZZZ	ZZZZZZZZZZZZZZ	ZZZZZZZZZZZZZZ	ZZZZZZZZZZZZZZ	ZZZZZZZZZZZZZZ	ZZZZZZZZZZZZZZ	ZZZZZZZZZZZZZZ	ZZZZZZZZZZZZZZ	ZZZZZZZZZZZZZZ	ZZZZZZZZZZZZZZ	ZZZZZZZZZZZZZZ	ZZZZZZZZZZZZZZ	ZZZZZZZZZZZZZZ	ZZZZZZZZZZZZZZ	ZZZZZZZZZZZZZZ	ZZZZZZZZZZZZZZ	ZZZZZZZZZZZZZZ	ZZZZZZZZZZZZZZ	ZZZZZZZZZZZZZZ	ZZZZZZZZZZZZZZ	ZZZZZZZZZZZZZZ	ZZZZZZZZZZZZZZ	ZZZZZZZZZZZZZZ	ZZZZZZZZZZZZZZ	ZZZZZZZZZZZZZZ	ZZZZZZZZZZZZZZ	ZZZZZZZZZZZZZZ	ZZZZZZZZZZZZZZ	ZZZZZZZZZZZZZZ
1014	Irbesartan	small molecule	approved/investigational	7	Cytochrome P450 2C8,Cytochrome P450 2C9,UDP-glucuronosyltransferase 1-3,Prostaglandin G/H synthase 1,Cytochrome P450 1A2,Cytochrome P450 2D6,Cytochrome P450 3A4	0		US	1997-09-30	2	1	Type-1 angiotensin II receptor	antagonist	AGTR1	ZZZZZZZZZZZZZZ	ZZZZZZZZZZZZZZ	ZZZZZZZZZZZZZZ	ZZZZZZZZZZZZZZ	ZZZZZZZZZZZZZZ	ZZZZZZZZZZZZZZ	ZZZZZZZZZZZZZZ	ZZZZZZZZZZZZZZ	ZZZZZZZZZZZZZZ	ZZZZZZZZZZZZZZ	ZZZZZZZZZZZZZZ	ZZZZZZZZZZZZZZ	ZZZZZZZZZZZZZZ	ZZZZZZZZZZZZZZ	ZZZZZZZZZZZZZZ	ZZZZZZZZZZZZZZ	ZZZZZZZZZZZZZZ	ZZZZZZZZZZZZZZ	ZZZZZZZZZZZZZZ	ZZZZZZZZZZZZZZ	ZZZZZZZZZZZZZZ	ZZZZZZZZZZZZZZ	ZZZZZZZZZZZZZZ	ZZZZZZZZZZZZZZ	ZZZZZZZZZZZZZZ	ZZZZZZZZZZZZZZ	ZZZZZZZZZZZZZZ	ZZZZZZZZZZZZZZ	ZZZZZZZZZZZZZZ	ZZZZZZZZZZZZZZ	ZZZZZZZZZZZZZZ	ZZZZZZZZZZZZZZ	ZZZZZZZZZZZZZZ	ZZZZZZZZZZZZZZ	ZZZZZZZZZZZZZZ
5452	Mepyramine	small molecule	approved/vet_approved	1	Cytochrome P450 2D6	2	Solute carrier family 22 member 4,Solute carrier family 22 member 5	US	1997-10-01	1	1	Histamine H1 receptor	antagonist	HRH1	ZZZZZZZZZZZZZZ	ZZZZZZZZZZZZZZ	ZZZZZZZZZZZZZZ	ZZZZZZZZZZZZZZ	ZZZZZZZZZZZZZZ	ZZZZZZZZZZZZZZ	ZZZZZZZZZZZZZZ	ZZZZZZZZZZZZZZ	ZZZZZZZZZZZZZZ	ZZZZZZZZZZZZZZ	ZZZZZZZZZZZZZZ	ZZZZZZZZZZZZZZ	ZZZZZZZZZZZZZZ	ZZZZZZZZZZZZZZ	ZZZZZZZZZZZZZZ	ZZZZZZZZZZZZZZ	ZZZZZZZZZZZZZZ	ZZZZZZZZZZZZZZ	ZZZZZZZZZZZZZZ	ZZZZZZZZZZZZZZ	ZZZZZZZZZZZZZZ	ZZZZZZZZZZZZZZ	ZZZZZZZZZZZZZZ	ZZZZZZZZZZZZZZ	ZZZZZZZZZZZZZZ	ZZZZZZZZZZZZZZ	ZZZZZZZZZZZZZZ	ZZZZZZZZZZZZZZ	ZZZZZZZZZZZZZZ	ZZZZZZZZZZZZZZ	ZZZZZZZZZZZZZZ	ZZZZZZZZZZZZZZ	ZZZZZZZZZZZZZZ	ZZZZZZZZZZZZZZ	ZZZZZZZZZZZZZZ
892	Tiagabine	small molecule	approved	1	Cytochrome P450 3A4	0		US	1997-11-03	1	1	Sodium- and chloride-dependent GABA transporter 1	inhibitor	SLC6A1	ZZZZZZZZZZZZZZ	ZZZZZZZZZZZZZZ	ZZZZZZZZZZZZZZ	ZZZZZZZZZZZZZZ	ZZZZZZZZZZZZZZ	ZZZZZZZZZZZZZZ	ZZZZZZZZZZZZZZ	ZZZZZZZZZZZZZZ	ZZZZZZZZZZZZZZ	ZZZZZZZZZZZZZZ	ZZZZZZZZZZZZZZ	ZZZZZZZZZZZZZZ	ZZZZZZZZZZZZZZ	ZZZZZZZZZZZZZZ	ZZZZZZZZZZZZZZ	ZZZZZZZZZZZZZZ	ZZZZZZZZZZZZZZ	ZZZZZZZZZZZZZZ	ZZZZZZZZZZZZZZ	ZZZZZZZZZZZZZZ	ZZZZZZZZZZZZZZ	ZZZZZZZZZZZZZZ	ZZZZZZZZZZZZZZ	ZZZZZZZZZZZZZZ	ZZZZZZZZZZZZZZ	ZZZZZZZZZZZZZZ	ZZZZZZZZZZZZZZ	ZZZZZZZZZZZZZZ	ZZZZZZZZZZZZZZ	ZZZZZZZZZZZZZZ	ZZZZZZZZZZZZZZ	ZZZZZZZZZZZZZZ	ZZZZZZZZZZZZZZ	ZZZZZZZZZZZZZZ	ZZZZZZZZZZZZZZ
924	Salmeterol	small molecule	approved	4	Cytochrome P450 3A4,Cytochrome P450 3A5,Cytochrome P450 3A7,Cytochrome P450 2C8	0		US	1997-11-25	3	1	Beta-2 adrenergic receptor	agonist	ADRB2	ZZZZZZZZZZZZZZ	ZZZZZZZZZZZZZZ	ZZZZZZZZZZZZZZ	ZZZZZZZZZZZZZZ	ZZZZZZZZZZZZZZ	ZZZZZZZZZZZZZZ	ZZZZZZZZZZZZZZ	ZZZZZZZZZZZZZZ	ZZZZZZZZZZZZZZ	ZZZZZZZZZZZZZZ	ZZZZZZZZZZZZZZ	ZZZZZZZZZZZZZZ	ZZZZZZZZZZZZZZ	ZZZZZZZZZZZZZZ	ZZZZZZZZZZZZZZ	ZZZZZZZZZZZZZZ	ZZZZZZZZZZZZZZ	ZZZZZZZZZZZZZZ	ZZZZZZZZZZZZZZ	ZZZZZZZZZZZZZZ	ZZZZZZZZZZZZZZ	ZZZZZZZZZZZZZZ	ZZZZZZZZZZZZZZ	ZZZZZZZZZZZZZZ	ZZZZZZZZZZZZZZ	ZZZZZZZZZZZZZZ	ZZZZZZZZZZZZZZ	ZZZZZZZZZZZZZZ	ZZZZZZZZZZZZZZ	ZZZZZZZZZZZZZZ	ZZZZZZZZZZZZZZ	ZZZZZZZZZZZZZZ	ZZZZZZZZZZZZZZ	ZZZZZZZZZZZZZZ	ZZZZZZZZZZZZZZ
936	Fexofenadine	small molecule	approved	1	Cytochrome P450 2D6	5	Multidrug resistance protein 1,Solute carrier organic anion transporter family member 2B1,Solute carrier organic anion transporter family member 1A2,Solute carrier organic anion transporter family member 1B1,Solute carrier organic anion transporter family member 1B3	US	1997-12-24	1	1	Histamine H1 receptor	antagonist	HRH1	ZZZZZZZZZZZZZZ	ZZZZZZZZZZZZZZ	ZZZZZZZZZZZZZZ	ZZZZZZZZZZZZZZ	ZZZZZZZZZZZZZZ	ZZZZZZZZZZZZZZ	ZZZZZZZZZZZZZZ	ZZZZZZZZZZZZZZ	ZZZZZZZZZZZZZZ	ZZZZZZZZZZZZZZ	ZZZZZZZZZZZZZZ	ZZZZZZZZZZZZZZ	ZZZZZZZZZZZZZZ	ZZZZZZZZZZZZZZ	ZZZZZZZZZZZZZZ	ZZZZZZZZZZZZZZ	ZZZZZZZZZZZZZZ	ZZZZZZZZZZZZZZ	ZZZZZZZZZZZZZZ	ZZZZZZZZZZZZZZ	ZZZZZZZZZZZZZZ	ZZZZZZZZZZZZZZ	ZZZZZZZZZZZZZZ	ZZZZZZZZZZZZZZ	ZZZZZZZZZZZZZZ	ZZZZZZZZZZZZZZ	ZZZZZZZZZZZZZZ	ZZZZZZZZZZZZZZ	ZZZZZZZZZZZZZZ	ZZZZZZZZZZZZZZ	ZZZZZZZZZZZZZZ	ZZZZZZZZZZZZZZ	ZZZZZZZZZZZZZZ	ZZZZZZZZZZZZZZ	ZZZZZZZZZZZZZZ
1068	Emedastine	small molecule	approved	0		0		US	1998-02-15	1	1	Histamine H1 receptor	antagonist	HRH1	ZZZZZZZZZZZZZZ	ZZZZZZZZZZZZZZ	ZZZZZZZZZZZZZZ	ZZZZZZZZZZZZZZ	ZZZZZZZZZZZZZZ	ZZZZZZZZZZZZZZ	ZZZZZZZZZZZZZZ	ZZZZZZZZZZZZZZ	ZZZZZZZZZZZZZZ	ZZZZZZZZZZZZZZ	ZZZZZZZZZZZZZZ	ZZZZZZZZZZZZZZ	ZZZZZZZZZZZZZZ	ZZZZZZZZZZZZZZ	ZZZZZZZZZZZZZZ	ZZZZZZZZZZZZZZ	ZZZZZZZZZZZZZZ	ZZZZZZZZZZZZZZ	ZZZZZZZZZZZZZZ	ZZZZZZZZZZZZZZ	ZZZZZZZZZZZZZZ	ZZZZZZZZZZZZZZ	ZZZZZZZZZZZZZZ	ZZZZZZZZZZZZZZ	ZZZZZZZZZZZZZZ	ZZZZZZZZZZZZZZ	ZZZZZZZZZZZZZZ	ZZZZZZZZZZZZZZ	ZZZZZZZZZZZZZZ	ZZZZZZZZZZZZZZ	ZZZZZZZZZZZZZZ	ZZZZZZZZZZZZZZ	ZZZZZZZZZZZZZZ	ZZZZZZZZZZZZZZ	ZZZZZZZZZZZZZZ
460	Montelukast	small molecule	approved	5	Cytochrome P450 2C8,Cytochrome P450 3A4,Cytochrome P450 2C9,Prostaglandin G/H synthase 1,Cytochrome P450 2A6	1	Solute carrier organic anion transporter family member 2B1	US	1998-02-20	2	1	Cysteinyl leukotriene receptor 1	antagonist	CYSLTR1	ZZZZZZZZZZZZZZ	ZZZZZZZZZZZZZZ	ZZZZZZZZZZZZZZ	ZZZZZZZZZZZZZZ	ZZZZZZZZZZZZZZ	ZZZZZZZZZZZZZZ	ZZZZZZZZZZZZZZ	ZZZZZZZZZZZZZZ	ZZZZZZZZZZZZZZ	ZZZZZZZZZZZZZZ	ZZZZZZZZZZZZZZ	ZZZZZZZZZZZZZZ	ZZZZZZZZZZZZZZ	ZZZZZZZZZZZZZZ	ZZZZZZZZZZZZZZ	ZZZZZZZZZZZZZZ	ZZZZZZZZZZZZZZ	ZZZZZZZZZZZZZZ	ZZZZZZZZZZZZZZ	ZZZZZZZZZZZZZZ	ZZZZZZZZZZZZZZ	ZZZZZZZZZZZZZZ	ZZZZZZZZZZZZZZ	ZZZZZZZZZZZZZZ	ZZZZZZZZZZZZZZ	ZZZZZZZZZZZZZZ	ZZZZZZZZZZZZZZ	ZZZZZZZZZZZZZZ	ZZZZZZZZZZZZZZ	ZZZZZZZZZZZZZZ	ZZZZZZZZZZZZZZ	ZZZZZZZZZZZZZZ	ZZZZZZZZZZZZZZ	ZZZZZZZZZZZZZZ	ZZZZZZZZZZZZZZ
168	Valsartan	small molecule	approved/investigational	1	Cytochrome P450 2C9	2	Solute carrier organic anion transporter family member 1B3,Solute carrier organic anion transporter family member 1B1	US	1998-03-06	1	1	Type-1 angiotensin II receptor	antagonist	AGTR1	ZZZZZZZZZZZZZZ	ZZZZZZZZZZZZZZ	ZZZZZZZZZZZZZZ	ZZZZZZZZZZZZZZ	ZZZZZZZZZZZZZZ	ZZZZZZZZZZZZZZ	ZZZZZZZZZZZZZZ	ZZZZZZZZZZZZZZ	ZZZZZZZZZZZZZZ	ZZZZZZZZZZZZZZ	ZZZZZZZZZZZZZZ	ZZZZZZZZZZZZZZ	ZZZZZZZZZZZZZZ	ZZZZZZZZZZZZZZ	ZZZZZZZZZZZZZZ	ZZZZZZZZZZZZZZ	ZZZZZZZZZZZZZZ	ZZZZZZZZZZZZZZ	ZZZZZZZZZZZZZZ	ZZZZZZZZZZZZZZ	ZZZZZZZZZZZZZZ	ZZZZZZZZZZZZZZ	ZZZZZZZZZZZZZZ	ZZZZZZZZZZZZZZ	ZZZZZZZZZZZZZZ	ZZZZZZZZZZZZZZ	ZZZZZZZZZZZZZZ	ZZZZZZZZZZZZZZ	ZZZZZZZZZZZZZZ	ZZZZZZZZZZZZZZ	ZZZZZZZZZZZZZZ	ZZZZZZZZZZZZZZ	ZZZZZZZZZZZZZZ	ZZZZZZZZZZZZZZ	ZZZZZZZZZZZZZZ
859	Loteprednol	small molecule	approved	0		0		US	1998-03-09	1	1	Glucocorticoid receptor	agonist	NR3C1	ZZZZZZZZZZZZZZ	ZZZZZZZZZZZZZZ	ZZZZZZZZZZZZZZ	ZZZZZZZZZZZZZZ	ZZZZZZZZZZZZZZ	ZZZZZZZZZZZZZZ	ZZZZZZZZZZZZZZ	ZZZZZZZZZZZZZZ	ZZZZZZZZZZZZZZ	ZZZZZZZZZZZZZZ	ZZZZZZZZZZZZZZ	ZZZZZZZZZZZZZZ	ZZZZZZZZZZZZZZ	ZZZZZZZZZZZZZZ	ZZZZZZZZZZZZZZ	ZZZZZZZZZZZZZZ	ZZZZZZZZZZZZZZ	ZZZZZZZZZZZZZZ	ZZZZZZZZZZZZZZ	ZZZZZZZZZZZZZZ	ZZZZZZZZZZZZZZ	ZZZZZZZZZZZZZZ	ZZZZZZZZZZZZZZ	ZZZZZZZZZZZZZZ	ZZZZZZZZZZZZZZ	ZZZZZZZZZZZZZZ	ZZZZZZZZZZZZZZ	ZZZZZZZZZZZZZZ	ZZZZZZZZZZZZZZ	ZZZZZZZZZZZZZZ	ZZZZZZZZZZZZZZ	ZZZZZZZZZZZZZZ	ZZZZZZZZZZZZZZ	ZZZZZZZZZZZZZZ	ZZZZZZZZZZZZZZ
194	Sildenafil	small molecule	approved/investigational	8	Cytochrome P450 3A4,Cytochrome P450 3A5,Cytochrome P450 3A7,Cytochrome P450 2C9,Cytochrome P450 2C19,Cytochrome P450 2D6,Cytochrome P450 1A1,Cytochrome P450 2E1	3	Multidrug resistance-associated protein 4,Multidrug resistance-associated protein 5,Multidrug resistance-associated protein 7	US	1998-03-27	3	1	cGMP-specific 3',5'-cyclic phosphodiesterase	inhibitor	PDE5A	ZZZZZZZZZZZZZZ	ZZZZZZZZZZZZZZ	ZZZZZZZZZZZZZZ	ZZZZZZZZZZZZZZ	ZZZZZZZZZZZZZZ	ZZZZZZZZZZZZZZ	ZZZZZZZZZZZZZZ	ZZZZZZZZZZZZZZ	ZZZZZZZZZZZZZZ	ZZZZZZZZZZZZZZ	ZZZZZZZZZZZZZZ	ZZZZZZZZZZZZZZ	ZZZZZZZZZZZZZZ	ZZZZZZZZZZZZZZ	ZZZZZZZZZZZZZZ	ZZZZZZZZZZZZZZ	ZZZZZZZZZZZZZZ	ZZZZZZZZZZZZZZ	ZZZZZZZZZZZZZZ	ZZZZZZZZZZZZZZ	ZZZZZZZZZZZZZZ	ZZZZZZZZZZZZZZ	ZZZZZZZZZZZZZZ	ZZZZZZZZZZZZZZ	ZZZZZZZZZZZZZZ	ZZZZZZZZZZZZZZ	ZZZZZZZZZZZZZZ	ZZZZZZZZZZZZZZ	ZZZZZZZZZZZZZZ	ZZZZZZZZZZZZZZ	ZZZZZZZZZZZZZZ	ZZZZZZZZZZZZZZ	ZZZZZZZZZZZZZZ	ZZZZZZZZZZZZZZ	ZZZZZZZZZZZZZZ
214	Diflorasone	small molecule	approved	0		0		US	1998-03-30	1	1	Glucocorticoid receptor	agonist	NR3C1	ZZZZZZZZZZZZZZ	ZZZZZZZZZZZZZZ	ZZZZZZZZZZZZZZ	ZZZZZZZZZZZZZZ	ZZZZZZZZZZZZZZ	ZZZZZZZZZZZZZZ	ZZZZZZZZZZZZZZ	ZZZZZZZZZZZZZZ	ZZZZZZZZZZZZZZ	ZZZZZZZZZZZZZZ	ZZZZZZZZZZZZZZ	ZZZZZZZZZZZZZZ	ZZZZZZZZZZZZZZ	ZZZZZZZZZZZZZZ	ZZZZZZZZZZZZZZ	ZZZZZZZZZZZZZZ	ZZZZZZZZZZZZZZ	ZZZZZZZZZZZZZZ	ZZZZZZZZZZZZZZ	ZZZZZZZZZZZZZZ	ZZZZZZZZZZZZZZ	ZZZZZZZZZZZZZZ	ZZZZZZZZZZZZZZ	ZZZZZZZZZZZZZZ	ZZZZZZZZZZZZZZ	ZZZZZZZZZZZZZZ	ZZZZZZZZZZZZZZ	ZZZZZZZZZZZZZZ	ZZZZZZZZZZZZZZ	ZZZZZZZZZZZZZZ	ZZZZZZZZZZZZZZ	ZZZZZZZZZZZZZZ	ZZZZZZZZZZZZZZ	ZZZZZZZZZZZZZZ	ZZZZZZZZZZZZZZ
896	Paricalcitol	small molecule	approved/investigational	3	1,25-dihydroxyvitamin D(3) 24-hydroxylase, mitochondrial,Cytochrome P450 3A4,UDP-glucuronosyltransferase 1-4	0		US	1998-04-17	1	1	Vitamin D3 receptor	agonist	VDR	ZZZZZZZZZZZZZZ	ZZZZZZZZZZZZZZ	ZZZZZZZZZZZZZZ	ZZZZZZZZZZZZZZ	ZZZZZZZZZZZZZZ	ZZZZZZZZZZZZZZ	ZZZZZZZZZZZZZZ	ZZZZZZZZZZZZZZ	ZZZZZZZZZZZZZZ	ZZZZZZZZZZZZZZ	ZZZZZZZZZZZZZZ	ZZZZZZZZZZZZZZ	ZZZZZZZZZZZZZZ	ZZZZZZZZZZZZZZ	ZZZZZZZZZZZZZZ	ZZZZZZZZZZZZZZ	ZZZZZZZZZZZZZZ	ZZZZZZZZZZZZZZ	ZZZZZZZZZZZZZZ	ZZZZZZZZZZZZZZ	ZZZZZZZZZZZZZZ	ZZZZZZZZZZZZZZ	ZZZZZZZZZZZZZZ	ZZZZZZZZZZZZZZ	ZZZZZZZZZZZZZZ	ZZZZZZZZZZZZZZ	ZZZZZZZZZZZZZZ	ZZZZZZZZZZZZZZ	ZZZZZZZZZZZZZZ	ZZZZZZZZZZZZZZ	ZZZZZZZZZZZZZZ	ZZZZZZZZZZZZZZ	ZZZZZZZZZZZZZZ	ZZZZZZZZZZZZZZ	ZZZZZZZZZZZZZZ
206	Citalopram	small molecule	approved	6	Cytochrome P450 3A4,Cytochrome P450 2C19,Cytochrome P450 2D6,Cytochrome P450 2E1,Cytochrome P450 1A2,Cytochrome P450 2B6	4	Multidrug resistance protein 1,Sodium-dependent dopamine transporter,Sodium-dependent noradrenaline transporter,Sodium-dependent serotonin transporter	US	1998-07-17	5	1	Sodium-dependent serotonin transporter	inhibitor	SLC6A4	ZZZZZZZZZZZZZZ	ZZZZZZZZZZZZZZ	ZZZZZZZZZZZZZZ	ZZZZZZZZZZZZZZ	ZZZZZZZZZZZZZZ	ZZZZZZZZZZZZZZ	ZZZZZZZZZZZZZZ	ZZZZZZZZZZZZZZ	ZZZZZZZZZZZZZZ	ZZZZZZZZZZZZZZ	ZZZZZZZZZZZZZZ	ZZZZZZZZZZZZZZ	ZZZZZZZZZZZZZZ	ZZZZZZZZZZZZZZ	ZZZZZZZZZZZZZZ	ZZZZZZZZZZZZZZ	ZZZZZZZZZZZZZZ	ZZZZZZZZZZZZZZ	ZZZZZZZZZZZZZZ	ZZZZZZZZZZZZZZ	ZZZZZZZZZZZZZZ	ZZZZZZZZZZZZZZ	ZZZZZZZZZZZZZZ	ZZZZZZZZZZZZZZ	ZZZZZZZZZZZZZZ	ZZZZZZZZZZZZZZ	ZZZZZZZZZZZZZZ	ZZZZZZZZZZZZZZ	ZZZZZZZZZZZZZZ	ZZZZZZZZZZZZZZ	ZZZZZZZZZZZZZZ	ZZZZZZZZZZZZZZ	ZZZZZZZZZZZZZZ	ZZZZZZZZZZZZZZ	ZZZZZZZZZZZZZZ
1081	Leflunomide	small molecule	approved/investigational	2	Cytochrome P450 2C9,Cytochrome P450 1A2	1	ATP-binding cassette sub-family G member 2	US	1998-09-10	3	1	Dihydroorotate dehydrogenase (quinone), mitochondrial	inhibitor	DHODH	ZZZZZZZZZZZZZZ	ZZZZZZZZZZZZZZ	ZZZZZZZZZZZZZZ	ZZZZZZZZZZZZZZ	ZZZZZZZZZZZZZZ	ZZZZZZZZZZZZZZ	ZZZZZZZZZZZZZZ	ZZZZZZZZZZZZZZ	ZZZZZZZZZZZZZZ	ZZZZZZZZZZZZZZ	ZZZZZZZZZZZZZZ	ZZZZZZZZZZZZZZ	ZZZZZZZZZZZZZZ	ZZZZZZZZZZZZZZ	ZZZZZZZZZZZZZZ	ZZZZZZZZZZZZZZ	ZZZZZZZZZZZZZZ	ZZZZZZZZZZZZZZ	ZZZZZZZZZZZZZZ	ZZZZZZZZZZZZZZ	ZZZZZZZZZZZZZZ	ZZZZZZZZZZZZZZ	ZZZZZZZZZZZZZZ	ZZZZZZZZZZZZZZ	ZZZZZZZZZZZZZZ	ZZZZZZZZZZZZZZ	ZZZZZZZZZZZZZZ	ZZZZZZZZZZZZZZ	ZZZZZZZZZZZZZZ	ZZZZZZZZZZZZZZ	ZZZZZZZZZZZZZZ	ZZZZZZZZZZZZZZ	ZZZZZZZZZZZZZZ	ZZZZZZZZZZZZZZ	ZZZZZZZZZZZZZZ
782	Candesartan cilexetil	small molecule	approved	4	Cytochrome P450 2C9,Cytochrome P450 2C8,UDP-glucuronosyltransferase 1-3,Prostaglandin G/H synthase 1	1	Multidrug resistance protein 1	US	1998-09-14	1	1	Type-1 angiotensin II receptor	antagonist	AGTR1	ZZZZZZZZZZZZZZ	ZZZZZZZZZZZZZZ	ZZZZZZZZZZZZZZ	ZZZZZZZZZZZZZZ	ZZZZZZZZZZZZZZ	ZZZZZZZZZZZZZZ	ZZZZZZZZZZZZZZ	ZZZZZZZZZZZZZZ	ZZZZZZZZZZZZZZ	ZZZZZZZZZZZZZZ	ZZZZZZZZZZZZZZ	ZZZZZZZZZZZZZZ	ZZZZZZZZZZZZZZ	ZZZZZZZZZZZZZZ	ZZZZZZZZZZZZZZ	ZZZZZZZZZZZZZZ	ZZZZZZZZZZZZZZ	ZZZZZZZZZZZZZZ	ZZZZZZZZZZZZZZ	ZZZZZZZZZZZZZZ	ZZZZZZZZZZZZZZ	ZZZZZZZZZZZZZZ	ZZZZZZZZZZZZZZ	ZZZZZZZZZZZZZZ	ZZZZZZZZZZZZZZ	ZZZZZZZZZZZZZZ	ZZZZZZZZZZZZZZ	ZZZZZZZZZZZZZZ	ZZZZZZZZZZZZZZ	ZZZZZZZZZZZZZZ	ZZZZZZZZZZZZZZ	ZZZZZZZZZZZZZZ	ZZZZZZZZZZZZZZ	ZZZZZZZZZZZZZZ	ZZZZZZZZZZZZZZ
991	Hydroxyurea	small molecule	approved	1	Cytochrome P450 2D6	0		US	1998-10-19	1	1	Ribonucleoside-diphosphate reductase large subunit	inhibitor	RRM1	ZZZZZZZZZZZZZZ	ZZZZZZZZZZZZZZ	ZZZZZZZZZZZZZZ	ZZZZZZZZZZZZZZ	ZZZZZZZZZZZZZZ	ZZZZZZZZZZZZZZ	ZZZZZZZZZZZZZZ	ZZZZZZZZZZZZZZ	ZZZZZZZZZZZZZZ	ZZZZZZZZZZZZZZ	ZZZZZZZZZZZZZZ	ZZZZZZZZZZZZZZ	ZZZZZZZZZZZZZZ	ZZZZZZZZZZZZZZ	ZZZZZZZZZZZZZZ	ZZZZZZZZZZZZZZ	ZZZZZZZZZZZZZZ	ZZZZZZZZZZZZZZ	ZZZZZZZZZZZZZZ	ZZZZZZZZZZZZZZ	ZZZZZZZZZZZZZZ	ZZZZZZZZZZZZZZ	ZZZZZZZZZZZZZZ	ZZZZZZZZZZZZZZ	ZZZZZZZZZZZZZZ	ZZZZZZZZZZZZZZ	ZZZZZZZZZZZZZZ	ZZZZZZZZZZZZZZ	ZZZZZZZZZZZZZZ	ZZZZZZZZZZZZZZ	ZZZZZZZZZZZZZZ	ZZZZZZZZZZZZZZ	ZZZZZZZZZZZZZZ	ZZZZZZZZZZZZZZ	ZZZZZZZZZZZZZZ
5528	Capsaicin	small molecule	approved	9	Cytochrome P450 3A4,Prostaglandin G/H synthase 2,Myeloperoxidase,Cytochrome P450 1A2,Cytochrome P450 2E1,Amine oxidase [flavin-containing] A,Dopamine beta-hydroxylase,Glutamine synthetase,Cholinesterase	0		US	1998-12-01	2	1	Transient receptor potential cation channel subfamily V member 1	agonist	TRPV1	ZZZZZZZZZZZZZZ	ZZZZZZZZZZZZZZ	ZZZZZZZZZZZZZZ	ZZZZZZZZZZZZZZ	ZZZZZZZZZZZZZZ	ZZZZZZZZZZZZZZ	ZZZZZZZZZZZZZZ	ZZZZZZZZZZZZZZ	ZZZZZZZZZZZZZZ	ZZZZZZZZZZZZZZ	ZZZZZZZZZZZZZZ	ZZZZZZZZZZZZZZ	ZZZZZZZZZZZZZZ	ZZZZZZZZZZZZZZ	ZZZZZZZZZZZZZZ	ZZZZZZZZZZZZZZ	ZZZZZZZZZZZZZZ	ZZZZZZZZZZZZZZ	ZZZZZZZZZZZZZZ	ZZZZZZZZZZZZZZ	ZZZZZZZZZZZZZZ	ZZZZZZZZZZZZZZ	ZZZZZZZZZZZZZZ	ZZZZZZZZZZZZZZ	ZZZZZZZZZZZZZZ	ZZZZZZZZZZZZZZ	ZZZZZZZZZZZZZZ	ZZZZZZZZZZZZZZ	ZZZZZZZZZZZZZZ	ZZZZZZZZZZZZZZ	ZZZZZZZZZZZZZZ	ZZZZZZZZZZZZZZ	ZZZZZZZZZZZZZZ	ZZZZZZZZZZZZZZ	ZZZZZZZZZZZZZZ
731	Modafinil	small molecule	approved/investigational	6	Cytochrome P450 2C19,Cytochrome P450 3A4,Cytochrome P450 1A2,Cytochrome P450 2B6,Cytochrome P450 2C9,Cytochrome P450 3A5	0		US	1998-12-24	2	1	Sodium-dependent dopamine transporter	inhibitor	SLC6A3	ZZZZZZZZZZZZZZ	ZZZZZZZZZZZZZZ	ZZZZZZZZZZZZZZ	ZZZZZZZZZZZZZZ	ZZZZZZZZZZZZZZ	ZZZZZZZZZZZZZZ	ZZZZZZZZZZZZZZ	ZZZZZZZZZZZZZZ	ZZZZZZZZZZZZZZ	ZZZZZZZZZZZZZZ	ZZZZZZZZZZZZZZ	ZZZZZZZZZZZZZZ	ZZZZZZZZZZZZZZ	ZZZZZZZZZZZZZZ	ZZZZZZZZZZZZZZ	ZZZZZZZZZZZZZZ	ZZZZZZZZZZZZZZ	ZZZZZZZZZZZZZZ	ZZZZZZZZZZZZZZ	ZZZZZZZZZZZZZZ	ZZZZZZZZZZZZZZ	ZZZZZZZZZZZZZZ	ZZZZZZZZZZZZZZ	ZZZZZZZZZZZZZZ	ZZZZZZZZZZZZZZ	ZZZZZZZZZZZZZZ	ZZZZZZZZZZZZZZ	ZZZZZZZZZZZZZZ	ZZZZZZZZZZZZZZ	ZZZZZZZZZZZZZZ	ZZZZZZZZZZZZZZ	ZZZZZZZZZZZZZZ	ZZZZZZZZZZZZZZ	ZZZZZZZZZZZZZZ	ZZZZZZZZZZZZZZ
1150	Cilostazol	small molecule	approved	6	Cytochrome P450 3A5,Cytochrome P450 3A7,Cytochrome P450 2C19,Cytochrome P450 3A4,Cytochrome P450 1A2,Cytochrome P450 2D6	0		US	1999-01-15	1	1	cGMP-inhibited 3',5'-cyclic phosphodiesterase A	inhibitor	PDE3A	ZZZZZZZZZZZZZZ	ZZZZZZZZZZZZZZ	ZZZZZZZZZZZZZZ	ZZZZZZZZZZZZZZ	ZZZZZZZZZZZZZZ	ZZZZZZZZZZZZZZ	ZZZZZZZZZZZZZZ	ZZZZZZZZZZZZZZ	ZZZZZZZZZZZZZZ	ZZZZZZZZZZZZZZ	ZZZZZZZZZZZZZZ	ZZZZZZZZZZZZZZ	ZZZZZZZZZZZZZZ	ZZZZZZZZZZZZZZ	ZZZZZZZZZZZZZZ	ZZZZZZZZZZZZZZ	ZZZZZZZZZZZZZZ	ZZZZZZZZZZZZZZ	ZZZZZZZZZZZZZZ	ZZZZZZZZZZZZZZ	ZZZZZZZZZZZZZZ	ZZZZZZZZZZZZZZ	ZZZZZZZZZZZZZZ	ZZZZZZZZZZZZZZ	ZZZZZZZZZZZZZZ	ZZZZZZZZZZZZZZ	ZZZZZZZZZZZZZZ	ZZZZZZZZZZZZZZ	ZZZZZZZZZZZZZZ	ZZZZZZZZZZZZZZ	ZZZZZZZZZZZZZZ	ZZZZZZZZZZZZZZ	ZZZZZZZZZZZZZZ	ZZZZZZZZZZZZZZ	ZZZZZZZZZZZZZZ
821	Brompheniramine	small molecule	approved	7	Cytochrome P450 2B6,Cytochrome P450 2C19,Cytochrome P450 2C8,Cytochrome P450 2C9,Cytochrome P450 2D6,Cytochrome P450 2E1,Cytochrome P450 3A4	0		US	1999-03-16	6	1	Histamine H1 receptor	antagonist	HRH1	ZZZZZZZZZZZZZZ	ZZZZZZZZZZZZZZ	ZZZZZZZZZZZZZZ	ZZZZZZZZZZZZZZ	ZZZZZZZZZZZZZZ	ZZZZZZZZZZZZZZ	ZZZZZZZZZZZZZZ	ZZZZZZZZZZZZZZ	ZZZZZZZZZZZZZZ	ZZZZZZZZZZZZZZ	ZZZZZZZZZZZZZZ	ZZZZZZZZZZZZZZ	ZZZZZZZZZZZZZZ	ZZZZZZZZZZZZZZ	ZZZZZZZZZZZZZZ	ZZZZZZZZZZZZZZ	ZZZZZZZZZZZZZZ	ZZZZZZZZZZZZZZ	ZZZZZZZZZZZZZZ	ZZZZZZZZZZZZZZ	ZZZZZZZZZZZZZZ	ZZZZZZZZZZZZZZ	ZZZZZZZZZZZZZZ	ZZZZZZZZZZZZZZ	ZZZZZZZZZZZZZZ	ZZZZZZZZZZZZZZ	ZZZZZZZZZZZZZZ	ZZZZZZZZZZZZZZ	ZZZZZZZZZZZZZZ	ZZZZZZZZZZZZZZ	ZZZZZZZZZZZZZZ	ZZZZZZZZZZZZZZ	ZZZZZZZZZZZZZZ	ZZZZZZZZZZZZZZ	ZZZZZZZZZZZZZZ
10379	Levosalbutamol	small molecule	approved	2	Cytochrome P450 3A4,Cytochrome P450 2D6	2	Solute carrier organic anion transporter family member 1B1,Solute carrier organic anion transporter family member 1B3	US	1999-04-01	1	1	Beta-2 adrenergic receptor	agonist	ADRB2	ZZZZZZZZZZZZZZ	ZZZZZZZZZZZZZZ	ZZZZZZZZZZZZZZ	ZZZZZZZZZZZZZZ	ZZZZZZZZZZZZZZ	ZZZZZZZZZZZZZZ	ZZZZZZZZZZZZZZ	ZZZZZZZZZZZZZZ	ZZZZZZZZZZZZZZ	ZZZZZZZZZZZZZZ	ZZZZZZZZZZZZZZ	ZZZZZZZZZZZZZZ	ZZZZZZZZZZZZZZ	ZZZZZZZZZZZZZZ	ZZZZZZZZZZZZZZ	ZZZZZZZZZZZZZZ	ZZZZZZZZZZZZZZ	ZZZZZZZZZZZZZZ	ZZZZZZZZZZZZZZ	ZZZZZZZZZZZZZZ	ZZZZZZZZZZZZZZ	ZZZZZZZZZZZZZZ	ZZZZZZZZZZZZZZ	ZZZZZZZZZZZZZZ	ZZZZZZZZZZZZZZ	ZZZZZZZZZZZZZZ	ZZZZZZZZZZZZZZ	ZZZZZZZZZZZZZZ	ZZZZZZZZZZZZZZ	ZZZZZZZZZZZZZZ	ZZZZZZZZZZZZZZ	ZZZZZZZZZZZZZZ	ZZZZZZZZZZZZZZ	ZZZZZZZZZZZZZZ	ZZZZZZZZZZZZZZ
7935	Synthetic Conjugated Estrogens, A	small molecule	approved	2	Cytochrome P450 3A4,Cytochrome P450 1A2	0		US	1999-05-12	1	1	Estrogen receptor alpha	ligand	ESR1	ZZZZZZZZZZZZZZ	ZZZZZZZZZZZZZZ	ZZZZZZZZZZZZZZ	ZZZZZZZZZZZZZZ	ZZZZZZZZZZZZZZ	ZZZZZZZZZZZZZZ	ZZZZZZZZZZZZZZ	ZZZZZZZZZZZZZZ	ZZZZZZZZZZZZZZ	ZZZZZZZZZZZZZZ	ZZZZZZZZZZZZZZ	ZZZZZZZZZZZZZZ	ZZZZZZZZZZZZZZ	ZZZZZZZZZZZZZZ	ZZZZZZZZZZZZZZ	ZZZZZZZZZZZZZZ	ZZZZZZZZZZZZZZ	ZZZZZZZZZZZZZZ	ZZZZZZZZZZZZZZ	ZZZZZZZZZZZZZZ	ZZZZZZZZZZZZZZ	ZZZZZZZZZZZZZZ	ZZZZZZZZZZZZZZ	ZZZZZZZZZZZZZZ	ZZZZZZZZZZZZZZ	ZZZZZZZZZZZZZZ	ZZZZZZZZZZZZZZ	ZZZZZZZZZZZZZZ	ZZZZZZZZZZZZZZ	ZZZZZZZZZZZZZZ	ZZZZZZZZZZZZZZ	ZZZZZZZZZZZZZZ	ZZZZZZZZZZZZZZ	ZZZZZZZZZZZZZZ	ZZZZZZZZZZZZZZ
401	Rosiglitazone	small molecule	approved/investigational	7	Cytochrome P450 2C8,Cytochrome P450 2C9,Prostaglandin G/H synthase 1,Cytochrome P450 1A2,Cytochrome P450 2A6,Cytochrome P450 2C19,Cytochrome P450 2D6	1	Solute carrier organic anion transporter family member 1B1	US	1999-05-28	7	1	Peroxisome proliferator-activated receptor gamma	agonist	PPARG	ZZZZZZZZZZZZZZ	ZZZZZZZZZZZZZZ	ZZZZZZZZZZZZZZ	ZZZZZZZZZZZZZZ	ZZZZZZZZZZZZZZ	ZZZZZZZZZZZZZZ	ZZZZZZZZZZZZZZ	ZZZZZZZZZZZZZZ	ZZZZZZZZZZZZZZ	ZZZZZZZZZZZZZZ	ZZZZZZZZZZZZZZ	ZZZZZZZZZZZZZZ	ZZZZZZZZZZZZZZ	ZZZZZZZZZZZZZZ	ZZZZZZZZZZZZZZ	ZZZZZZZZZZZZZZ	ZZZZZZZZZZZZZZ	ZZZZZZZZZZZZZZ	ZZZZZZZZZZZZZZ	ZZZZZZZZZZZZZZ	ZZZZZZZZZZZZZZ	ZZZZZZZZZZZZZZ	ZZZZZZZZZZZZZZ	ZZZZZZZZZZZZZZ	ZZZZZZZZZZZZZZ	ZZZZZZZZZZZZZZ	ZZZZZZZZZZZZZZ	ZZZZZZZZZZZZZZ	ZZZZZZZZZZZZZZ	ZZZZZZZZZZZZZZ	ZZZZZZZZZZZZZZ	ZZZZZZZZZZZZZZ	ZZZZZZZZZZZZZZ	ZZZZZZZZZZZZZZ	ZZZZZZZZZZZZZZ
199	Ticlopidine	small molecule	approved	10	Cytochrome P450 2C19,Cytochrome P450 2D6,Cytochrome P450 3A4,Myeloperoxidase,Cytochrome P450 2C9,Cytochrome P450 2C8,Cytochrome P450 1A2,Cytochrome P450 1A1,Cytochrome P450 2B6,Cytochrome P450 2E1	0		US	1999-07-01	1	1	P2Y purinoceptor 12	antagonist	P2RY12	ZZZZZZZZZZZZZZ	ZZZZZZZZZZZZZZ	ZZZZZZZZZZZZZZ	ZZZZZZZZZZZZZZ	ZZZZZZZZZZZZZZ	ZZZZZZZZZZZZZZ	ZZZZZZZZZZZZZZ	ZZZZZZZZZZZZZZ	ZZZZZZZZZZZZZZ	ZZZZZZZZZZZZZZ	ZZZZZZZZZZZZZZ	ZZZZZZZZZZZZZZ	ZZZZZZZZZZZZZZ	ZZZZZZZZZZZZZZ	ZZZZZZZZZZZZZZ	ZZZZZZZZZZZZZZ	ZZZZZZZZZZZZZZ	ZZZZZZZZZZZZZZ	ZZZZZZZZZZZZZZ	ZZZZZZZZZZZZZZ	ZZZZZZZZZZZZZZ	ZZZZZZZZZZZZZZ	ZZZZZZZZZZZZZZ	ZZZZZZZZZZZZZZ	ZZZZZZZZZZZZZZ	ZZZZZZZZZZZZZZ	ZZZZZZZZZZZZZZ	ZZZZZZZZZZZZZZ	ZZZZZZZZZZZZZZ	ZZZZZZZZZZZZZZ	ZZZZZZZZZZZZZZ	ZZZZZZZZZZZZZZ	ZZZZZZZZZZZZZZ	ZZZZZZZZZZZZZZ	ZZZZZZZZZZZZZZ
1116	Pioglitazone	small molecule	approved/investigational	6	Cytochrome P450 2C8,Cytochrome P450 3A4,Prostaglandin G/H synthase 1,Cytochrome P450 2C19,Cytochrome P450 2C9,Cytochrome P450 2D6	2	Solute carrier organic anion transporter family member 1B3,Solute carrier organic anion transporter family member 1B1	US	1999-07-15	4	1	Peroxisome proliferator-activated receptor gamma	agonist	PPARG	ZZZZZZZZZZZZZZ	ZZZZZZZZZZZZZZ	ZZZZZZZZZZZZZZ	ZZZZZZZZZZZZZZ	ZZZZZZZZZZZZZZ	ZZZZZZZZZZZZZZ	ZZZZZZZZZZZZZZ	ZZZZZZZZZZZZZZ	ZZZZZZZZZZZZZZ	ZZZZZZZZZZZZZZ	ZZZZZZZZZZZZZZ	ZZZZZZZZZZZZZZ	ZZZZZZZZZZZZZZ	ZZZZZZZZZZZZZZ	ZZZZZZZZZZZZZZ	ZZZZZZZZZZZZZZ	ZZZZZZZZZZZZZZ	ZZZZZZZZZZZZZZ	ZZZZZZZZZZZZZZ	ZZZZZZZZZZZZZZ	ZZZZZZZZZZZZZZ	ZZZZZZZZZZZZZZ	ZZZZZZZZZZZZZZ	ZZZZZZZZZZZZZZ	ZZZZZZZZZZZZZZ	ZZZZZZZZZZZZZZ	ZZZZZZZZZZZZZZ	ZZZZZZZZZZZZZZ	ZZZZZZZZZZZZZZ	ZZZZZZZZZZZZZZ	ZZZZZZZZZZZZZZ	ZZZZZZZZZZZZZZ	ZZZZZZZZZZZZZZ	ZZZZZZZZZZZZZZ	ZZZZZZZZZZZZZZ
5537	Ganirelix	small molecule	approved	0		0		US	1999-07-29	1	1	Gonadotropin-releasing hormone receptor	antagonist	GNRHR	ZZZZZZZZZZZZZZ	ZZZZZZZZZZZZZZ	ZZZZZZZZZZZZZZ	ZZZZZZZZZZZZZZ	ZZZZZZZZZZZZZZ	ZZZZZZZZZZZZZZ	ZZZZZZZZZZZZZZ	ZZZZZZZZZZZZZZ	ZZZZZZZZZZZZZZ	ZZZZZZZZZZZZZZ	ZZZZZZZZZZZZZZ	ZZZZZZZZZZZZZZ	ZZZZZZZZZZZZZZ	ZZZZZZZZZZZZZZ	ZZZZZZZZZZZZZZ	ZZZZZZZZZZZZZZ	ZZZZZZZZZZZZZZ	ZZZZZZZZZZZZZZ	ZZZZZZZZZZZZZZ	ZZZZZZZZZZZZZZ	ZZZZZZZZZZZZZZ	ZZZZZZZZZZZZZZ	ZZZZZZZZZZZZZZ	ZZZZZZZZZZZZZZ	ZZZZZZZZZZZZZZ	ZZZZZZZZZZZZZZ	ZZZZZZZZZZZZZZ	ZZZZZZZZZZZZZZ	ZZZZZZZZZZZZZZ	ZZZZZZZZZZZZZZ	ZZZZZZZZZZZZZZ	ZZZZZZZZZZZZZZ	ZZZZZZZZZZZZZZ	ZZZZZZZZZZZZZZ	ZZZZZZZZZZZZZZ
1265	Carbetocin	small molecule	approved	0		0		Canada	1999-08-01	1	1	Oxytocin receptor	agonist	OXTR	ZZZZZZZZZZZZZZ	ZZZZZZZZZZZZZZ	ZZZZZZZZZZZZZZ	ZZZZZZZZZZZZZZ	ZZZZZZZZZZZZZZ	ZZZZZZZZZZZZZZ	ZZZZZZZZZZZZZZ	ZZZZZZZZZZZZZZ	ZZZZZZZZZZZZZZ	ZZZZZZZZZZZZZZ	ZZZZZZZZZZZZZZ	ZZZZZZZZZZZZZZ	ZZZZZZZZZZZZZZ	ZZZZZZZZZZZZZZ	ZZZZZZZZZZZZZZ	ZZZZZZZZZZZZZZ	ZZZZZZZZZZZZZZ	ZZZZZZZZZZZZZZ	ZZZZZZZZZZZZZZ	ZZZZZZZZZZZZZZ	ZZZZZZZZZZZZZZ	ZZZZZZZZZZZZZZ	ZZZZZZZZZZZZZZ	ZZZZZZZZZZZZZZ	ZZZZZZZZZZZZZZ	ZZZZZZZZZZZZZZ	ZZZZZZZZZZZZZZ	ZZZZZZZZZZZZZZ	ZZZZZZZZZZZZZZ	ZZZZZZZZZZZZZZ	ZZZZZZZZZZZZZZ	ZZZZZZZZZZZZZZ	ZZZZZZZZZZZZZZ	ZZZZZZZZZZZZZZ	ZZZZZZZZZZZZZZ
1113	Rabeprazole	small molecule	approved/investigational	7	Cytochrome P450 3A4,Cytochrome P450 2C19,Cytochrome P450 1A1,Cytochrome P450 1A2,Cytochrome P450 2C9,Cytochrome P450 2D6,Cytochrome P450 2C8	1	ATP-binding cassette sub-family G member 2	US	1999-08-19	1	1	Potassium-transporting ATPase alpha chain 1	inhibitor	ATP4A	ZZZZZZZZZZZZZZ	ZZZZZZZZZZZZZZ	ZZZZZZZZZZZZZZ	ZZZZZZZZZZZZZZ	ZZZZZZZZZZZZZZ	ZZZZZZZZZZZZZZ	ZZZZZZZZZZZZZZ	ZZZZZZZZZZZZZZ	ZZZZZZZZZZZZZZ	ZZZZZZZZZZZZZZ	ZZZZZZZZZZZZZZ	ZZZZZZZZZZZZZZ	ZZZZZZZZZZZZZZ	ZZZZZZZZZZZZZZ	ZZZZZZZZZZZZZZ	ZZZZZZZZZZZZZZ	ZZZZZZZZZZZZZZ	ZZZZZZZZZZZZZZ	ZZZZZZZZZZZZZZ	ZZZZZZZZZZZZZZ	ZZZZZZZZZZZZZZ	ZZZZZZZZZZZZZZ	ZZZZZZZZZZZZZZ	ZZZZZZZZZZZZZZ	ZZZZZZZZZZZZZZ	ZZZZZZZZZZZZZZ	ZZZZZZZZZZZZZZ	ZZZZZZZZZZZZZZ	ZZZZZZZZZZZZZZ	ZZZZZZZZZZZZZZ	ZZZZZZZZZZZZZZ	ZZZZZZZZZZZZZZ	ZZZZZZZZZZZZZZ	ZZZZZZZZZZZZZZ	ZZZZZZZZZZZZZZ
1301	Vecuronium	small molecule	approved	0		2	Solute carrier family 22 member 1,Multidrug resistance protein 1	US	1999-08-25	1	1	Neuronal acetylcholine receptor subunit alpha-2	antagonist	CHRNA2	ZZZZZZZZZZZZZZ	ZZZZZZZZZZZZZZ	ZZZZZZZZZZZZZZ	ZZZZZZZZZZZZZZ	ZZZZZZZZZZZZZZ	ZZZZZZZZZZZZZZ	ZZZZZZZZZZZZZZ	ZZZZZZZZZZZZZZ	ZZZZZZZZZZZZZZ	ZZZZZZZZZZZZZZ	ZZZZZZZZZZZZZZ	ZZZZZZZZZZZZZZ	ZZZZZZZZZZZZZZ	ZZZZZZZZZZZZZZ	ZZZZZZZZZZZZZZ	ZZZZZZZZZZZZZZ	ZZZZZZZZZZZZZZ	ZZZZZZZZZZZZZZ	ZZZZZZZZZZZZZZ	ZZZZZZZZZZZZZZ	ZZZZZZZZZZZZZZ	ZZZZZZZZZZZZZZ	ZZZZZZZZZZZZZZ	ZZZZZZZZZZZZZZ	ZZZZZZZZZZZZZZ	ZZZZZZZZZZZZZZ	ZZZZZZZZZZZZZZ	ZZZZZZZZZZZZZZ	ZZZZZZZZZZZZZZ	ZZZZZZZZZZZZZZ	ZZZZZZZZZZZZZZ	ZZZZZZZZZZZZZZ	ZZZZZZZZZZZZZZ	ZZZZZZZZZZZZZZ	ZZZZZZZZZZZZZZ
483	Entacapone	small molecule	approved/investigational	4	Catechol O-methyltransferase,UDP-glucuronosyltransferase 1-9,Cytochrome P450 1A2,Cytochrome P450 2D6	0		US	1999-10-19	1	1	Catechol O-methyltransferase	inhibitor	COMT	ZZZZZZZZZZZZZZ	ZZZZZZZZZZZZZZ	ZZZZZZZZZZZZZZ	ZZZZZZZZZZZZZZ	ZZZZZZZZZZZZZZ	ZZZZZZZZZZZZZZ	ZZZZZZZZZZZZZZ	ZZZZZZZZZZZZZZ	ZZZZZZZZZZZZZZ	ZZZZZZZZZZZZZZ	ZZZZZZZZZZZZZZ	ZZZZZZZZZZZZZZ	ZZZZZZZZZZZZZZ	ZZZZZZZZZZZZZZ	ZZZZZZZZZZZZZZ	ZZZZZZZZZZZZZZ	ZZZZZZZZZZZZZZ	ZZZZZZZZZZZZZZ	ZZZZZZZZZZZZZZ	ZZZZZZZZZZZZZZ	ZZZZZZZZZZZZZZ	ZZZZZZZZZZZZZZ	ZZZZZZZZZZZZZZ	ZZZZZZZZZZZZZZ	ZZZZZZZZZZZZZZ	ZZZZZZZZZZZZZZ	ZZZZZZZZZZZZZZ	ZZZZZZZZZZZZZZ	ZZZZZZZZZZZZZZ	ZZZZZZZZZZZZZZ	ZZZZZZZZZZZZZZ	ZZZZZZZZZZZZZZ	ZZZZZZZZZZZZZZ	ZZZZZZZZZZZZZZ	ZZZZZZZZZZZZZZ
976	Exemestane	small molecule	approved/investigational	2	Cytochrome P450 3A4,Cytochrome P450 19A1	0		US	1999-10-21	1	1	Cytochrome P450 19A1	inhibitor	CYP19A1	ZZZZZZZZZZZZZZ	ZZZZZZZZZZZZZZ	ZZZZZZZZZZZZZZ	ZZZZZZZZZZZZZZ	ZZZZZZZZZZZZZZ	ZZZZZZZZZZZZZZ	ZZZZZZZZZZZZZZ	ZZZZZZZZZZZZZZ	ZZZZZZZZZZZZZZ	ZZZZZZZZZZZZZZ	ZZZZZZZZZZZZZZ	ZZZZZZZZZZZZZZ	ZZZZZZZZZZZZZZ	ZZZZZZZZZZZZZZ	ZZZZZZZZZZZZZZ	ZZZZZZZZZZZZZZ	ZZZZZZZZZZZZZZ	ZZZZZZZZZZZZZZ	ZZZZZZZZZZZZZZ	ZZZZZZZZZZZZZZ	ZZZZZZZZZZZZZZ	ZZZZZZZZZZZZZZ	ZZZZZZZZZZZZZZ	ZZZZZZZZZZZZZZ	ZZZZZZZZZZZZZZ	ZZZZZZZZZZZZZZ	ZZZZZZZZZZZZZZ	ZZZZZZZZZZZZZZ	ZZZZZZZZZZZZZZ	ZZZZZZZZZZZZZZ	ZZZZZZZZZZZZZZ	ZZZZZZZZZZZZZZ	ZZZZZZZZZZZZZZ	ZZZZZZZZZZZZZZ	ZZZZZZZZZZZZZZ
788	Alfentanil	small molecule	approved/illicit	3	Cytochrome P450 3A4,Cytochrome P450 3A7,Cytochrome P450 3A5	1	Multidrug resistance protein 1	US	1999-10-28	1	1	Mu-type opioid receptor	agonist	OPRM1	ZZZZZZZZZZZZZZ	ZZZZZZZZZZZZZZ	ZZZZZZZZZZZZZZ	ZZZZZZZZZZZZZZ	ZZZZZZZZZZZZZZ	ZZZZZZZZZZZZZZ	ZZZZZZZZZZZZZZ	ZZZZZZZZZZZZZZ	ZZZZZZZZZZZZZZ	ZZZZZZZZZZZZZZ	ZZZZZZZZZZZZZZ	ZZZZZZZZZZZZZZ	ZZZZZZZZZZZZZZ	ZZZZZZZZZZZZZZ	ZZZZZZZZZZZZZZ	ZZZZZZZZZZZZZZ	ZZZZZZZZZZZZZZ	ZZZZZZZZZZZZZZ	ZZZZZZZZZZZZZZ	ZZZZZZZZZZZZZZ	ZZZZZZZZZZZZZZ	ZZZZZZZZZZZZZZ	ZZZZZZZZZZZZZZ	ZZZZZZZZZZZZZZ	ZZZZZZZZZZZZZZ	ZZZZZZZZZZZZZZ	ZZZZZZZZZZZZZZ	ZZZZZZZZZZZZZZ	ZZZZZZZZZZZZZZ	ZZZZZZZZZZZZZZ	ZZZZZZZZZZZZZZ	ZZZZZZZZZZZZZZ	ZZZZZZZZZZZZZZ	ZZZZZZZZZZZZZZ	ZZZZZZZZZZZZZZ
620	Dexmedetomidine	small molecule	approved/vet_approved	4	Cytochrome P450 2E1,Cytochrome P450 1A2,Cytochrome P450 1A1,Cytochrome P450 2D6	0		US	1999-12-17	1	1	Alpha-2A adrenergic receptor	agonist	ADRA2A	ZZZZZZZZZZZZZZ	ZZZZZZZZZZZZZZ	ZZZZZZZZZZZZZZ	ZZZZZZZZZZZZZZ	ZZZZZZZZZZZZZZ	ZZZZZZZZZZZZZZ	ZZZZZZZZZZZZZZ	ZZZZZZZZZZZZZZ	ZZZZZZZZZZZZZZ	ZZZZZZZZZZZZZZ	ZZZZZZZZZZZZZZ	ZZZZZZZZZZZZZZ	ZZZZZZZZZZZZZZ	ZZZZZZZZZZZZZZ	ZZZZZZZZZZZZZZ	ZZZZZZZZZZZZZZ	ZZZZZZZZZZZZZZ	ZZZZZZZZZZZZZZ	ZZZZZZZZZZZZZZ	ZZZZZZZZZZZZZZ	ZZZZZZZZZZZZZZ	ZZZZZZZZZZZZZZ	ZZZZZZZZZZZZZZ	ZZZZZZZZZZZZZZ	ZZZZZZZZZZZZZZ	ZZZZZZZZZZZZZZ	ZZZZZZZZZZZZZZ	ZZZZZZZZZZZZZZ	ZZZZZZZZZZZZZZ	ZZZZZZZZZZZZZZ	ZZZZZZZZZZZZZZ	ZZZZZZZZZZZZZZ	ZZZZZZZZZZZZZZ	ZZZZZZZZZZZZZZ	ZZZZZZZZZZZZZZ
7473	Nandrolone decanoate	small molecule	approved/illicit	3	Cytochrome P450 19A1,Amine oxidase [flavin-containing] B,Amine oxidase [flavin-containing] A	0		US	2000-01-01	1	1	Androgen receptor	agonist	AR	ZZZZZZZZZZZZZZ	ZZZZZZZZZZZZZZ	ZZZZZZZZZZZZZZ	ZZZZZZZZZZZZZZ	ZZZZZZZZZZZZZZ	ZZZZZZZZZZZZZZ	ZZZZZZZZZZZZZZ	ZZZZZZZZZZZZZZ	ZZZZZZZZZZZZZZ	ZZZZZZZZZZZZZZ	ZZZZZZZZZZZZZZ	ZZZZZZZZZZZZZZ	ZZZZZZZZZZZZZZ	ZZZZZZZZZZZZZZ	ZZZZZZZZZZZZZZ	ZZZZZZZZZZZZZZ	ZZZZZZZZZZZZZZ	ZZZZZZZZZZZZZZ	ZZZZZZZZZZZZZZ	ZZZZZZZZZZZZZZ	ZZZZZZZZZZZZZZ	ZZZZZZZZZZZZZZ	ZZZZZZZZZZZZZZ	ZZZZZZZZZZZZZZ	ZZZZZZZZZZZZZZ	ZZZZZZZZZZZZZZ	ZZZZZZZZZZZZZZ	ZZZZZZZZZZZZZZ	ZZZZZZZZZZZZZZ	ZZZZZZZZZZZZZZ	ZZZZZZZZZZZZZZ	ZZZZZZZZZZZZZZ	ZZZZZZZZZZZZZZ	ZZZZZZZZZZZZZZ	ZZZZZZZZZZZZZZ
898	Repaglinide	small molecule	approved/investigational	2	Cytochrome P450 3A4,Cytochrome P450 2C8	1	Solute carrier organic anion transporter family member 1B1	US	2000-01-03	2	1	ATP-binding cassette sub-family C member 8	inhibitor	ABCC8	ZZZZZZZZZZZZZZ	ZZZZZZZZZZZZZZ	ZZZZZZZZZZZZZZ	ZZZZZZZZZZZZZZ	ZZZZZZZZZZZZZZ	ZZZZZZZZZZZZZZ	ZZZZZZZZZZZZZZ	ZZZZZZZZZZZZZZ	ZZZZZZZZZZZZZZ	ZZZZZZZZZZZZZZ	ZZZZZZZZZZZZZZ	ZZZZZZZZZZZZZZ	ZZZZZZZZZZZZZZ	ZZZZZZZZZZZZZZ	ZZZZZZZZZZZZZZ	ZZZZZZZZZZZZZZ	ZZZZZZZZZZZZZZ	ZZZZZZZZZZZZZZ	ZZZZZZZZZZZZZZ	ZZZZZZZZZZZZZZ	ZZZZZZZZZZZZZZ	ZZZZZZZZZZZZZZ	ZZZZZZZZZZZZZZ	ZZZZZZZZZZZZZZ	ZZZZZZZZZZZZZZ	ZZZZZZZZZZZZZZ	ZZZZZZZZZZZZZZ	ZZZZZZZZZZZZZZ	ZZZZZZZZZZZZZZ	ZZZZZZZZZZZZZZ	ZZZZZZZZZZZZZZ	ZZZZZZZZZZZZZZ	ZZZZZZZZZZZZZZ	ZZZZZZZZZZZZZZ	ZZZZZZZZZZZZZZ
762	Oxcarbazepine	small molecule	approved	3	Cytochrome P450 2C19,Cytochrome P450 3A4,Cytochrome P450 3A5	0		US	2000-01-30	1	1	Sodium channel protein type 5 subunit alpha	inhibitor	SCN5A	ZZZZZZZZZZZZZZ	ZZZZZZZZZZZZZZ	ZZZZZZZZZZZZZZ	ZZZZZZZZZZZZZZ	ZZZZZZZZZZZZZZ	ZZZZZZZZZZZZZZ	ZZZZZZZZZZZZZZ	ZZZZZZZZZZZZZZ	ZZZZZZZZZZZZZZ	ZZZZZZZZZZZZZZ	ZZZZZZZZZZZZZZ	ZZZZZZZZZZZZZZ	ZZZZZZZZZZZZZZ	ZZZZZZZZZZZZZZ	ZZZZZZZZZZZZZZ	ZZZZZZZZZZZZZZ	ZZZZZZZZZZZZZZ	ZZZZZZZZZZZZZZ	ZZZZZZZZZZZZZZ	ZZZZZZZZZZZZZZ	ZZZZZZZZZZZZZZ	ZZZZZZZZZZZZZZ	ZZZZZZZZZZZZZZ	ZZZZZZZZZZZZZZ	ZZZZZZZZZZZZZZ	ZZZZZZZZZZZZZZ	ZZZZZZZZZZZZZZ	ZZZZZZZZZZZZZZ	ZZZZZZZZZZZZZZ	ZZZZZZZZZZZZZZ	ZZZZZZZZZZZZZZ	ZZZZZZZZZZZZZZ	ZZZZZZZZZZZZZZ	ZZZZZZZZZZZZZZ	ZZZZZZZZZZZZZZ
4649	Permethrin	small molecule	approved/investigational	2	Cytochrome P450 2B6,Cytochrome P450 3A4	0		US	2000-03-28	3	1	Sodium channel protein type 1 subunit alpha	inhibitor	SCN1A	ZZZZZZZZZZZZZZ	ZZZZZZZZZZZZZZ	ZZZZZZZZZZZZZZ	ZZZZZZZZZZZZZZ	ZZZZZZZZZZZZZZ	ZZZZZZZZZZZZZZ	ZZZZZZZZZZZZZZ	ZZZZZZZZZZZZZZ	ZZZZZZZZZZZZZZ	ZZZZZZZZZZZZZZ	ZZZZZZZZZZZZZZ	ZZZZZZZZZZZZZZ	ZZZZZZZZZZZZZZ	ZZZZZZZZZZZZZZ	ZZZZZZZZZZZZZZ	ZZZZZZZZZZZZZZ	ZZZZZZZZZZZZZZ	ZZZZZZZZZZZZZZ	ZZZZZZZZZZZZZZ	ZZZZZZZZZZZZZZ	ZZZZZZZZZZZZZZ	ZZZZZZZZZZZZZZ	ZZZZZZZZZZZZZZ	ZZZZZZZZZZZZZZ	ZZZZZZZZZZZZZZ	ZZZZZZZZZZZZZZ	ZZZZZZZZZZZZZZ	ZZZZZZZZZZZZZZ	ZZZZZZZZZZZZZZ	ZZZZZZZZZZZZZZ	ZZZZZZZZZZZZZZ	ZZZZZZZZZZZZZZ	ZZZZZZZZZZZZZZ	ZZZZZZZZZZZZZZ	ZZZZZZZZZZZZZZ
749	Methimazole	small molecule	approved	8	Cytochrome P450 1A2,Cytochrome P450 2A6,Cytochrome P450 2B6,Cytochrome P450 2C19,Cytochrome P450 2C9,Cytochrome P450 2D6,Cytochrome P450 2E1,Cytochrome P450 3A4	0		US	2000-03-29	1	1	Thyroid peroxidase	inhibitor	TPO	ZZZZZZZZZZZZZZ	ZZZZZZZZZZZZZZ	ZZZZZZZZZZZZZZ	ZZZZZZZZZZZZZZ	ZZZZZZZZZZZZZZ	ZZZZZZZZZZZZZZ	ZZZZZZZZZZZZZZ	ZZZZZZZZZZZZZZ	ZZZZZZZZZZZZZZ	ZZZZZZZZZZZZZZ	ZZZZZZZZZZZZZZ	ZZZZZZZZZZZZZZ	ZZZZZZZZZZZZZZ	ZZZZZZZZZZZZZZ	ZZZZZZZZZZZZZZ	ZZZZZZZZZZZZZZ	ZZZZZZZZZZZZZZ	ZZZZZZZZZZZZZZ	ZZZZZZZZZZZZZZ	ZZZZZZZZZZZZZZ	ZZZZZZZZZZZZZZ	ZZZZZZZZZZZZZZ	ZZZZZZZZZZZZZZ	ZZZZZZZZZZZZZZ	ZZZZZZZZZZZZZZ	ZZZZZZZZZZZZZZ	ZZZZZZZZZZZZZZ	ZZZZZZZZZZZZZZ	ZZZZZZZZZZZZZZ	ZZZZZZZZZZZZZZ	ZZZZZZZZZZZZZZ	ZZZZZZZZZZZZZZ	ZZZZZZZZZZZZZZ	ZZZZZZZZZZZZZZ	ZZZZZZZZZZZZZZ
840	Levorphanol	small molecule	approved	0		0		US	2000-03-31	3	1	Mu-type opioid receptor	agonist	OPRM1	ZZZZZZZZZZZZZZ	ZZZZZZZZZZZZZZ	ZZZZZZZZZZZZZZ	ZZZZZZZZZZZZZZ	ZZZZZZZZZZZZZZ	ZZZZZZZZZZZZZZ	ZZZZZZZZZZZZZZ	ZZZZZZZZZZZZZZ	ZZZZZZZZZZZZZZ	ZZZZZZZZZZZZZZ	ZZZZZZZZZZZZZZ	ZZZZZZZZZZZZZZ	ZZZZZZZZZZZZZZ	ZZZZZZZZZZZZZZ	ZZZZZZZZZZZZZZ	ZZZZZZZZZZZZZZ	ZZZZZZZZZZZZZZ	ZZZZZZZZZZZZZZ	ZZZZZZZZZZZZZZ	ZZZZZZZZZZZZZZ	ZZZZZZZZZZZZZZ	ZZZZZZZZZZZZZZ	ZZZZZZZZZZZZZZ	ZZZZZZZZZZZZZZ	ZZZZZZZZZZZZZZ	ZZZZZZZZZZZZZZ	ZZZZZZZZZZZZZZ	ZZZZZZZZZZZZZZ	ZZZZZZZZZZZZZZ	ZZZZZZZZZZZZZZ	ZZZZZZZZZZZZZZ	ZZZZZZZZZZZZZZ	ZZZZZZZZZZZZZZ	ZZZZZZZZZZZZZZ	ZZZZZZZZZZZZZZ
204	Pantoprazole	small molecule	approved	4	Cytochrome P450 2C19,Cytochrome P450 3A4,Cytochrome P450 1A2,Cytochrome P450 2C9	3	Multidrug resistance protein 1,ATP-binding cassette sub-family G member 2,Solute carrier organic anion transporter family member 1B1	US	2000-05-01	1	1	Potassium-transporting ATPase alpha chain 1	inhibitor	ATP4A	ZZZZZZZZZZZZZZ	ZZZZZZZZZZZZZZ	ZZZZZZZZZZZZZZ	ZZZZZZZZZZZZZZ	ZZZZZZZZZZZZZZ	ZZZZZZZZZZZZZZ	ZZZZZZZZZZZZZZ	ZZZZZZZZZZZZZZ	ZZZZZZZZZZZZZZ	ZZZZZZZZZZZZZZ	ZZZZZZZZZZZZZZ	ZZZZZZZZZZZZZZ	ZZZZZZZZZZZZZZ	ZZZZZZZZZZZZZZ	ZZZZZZZZZZZZZZ	ZZZZZZZZZZZZZZ	ZZZZZZZZZZZZZZ	ZZZZZZZZZZZZZZ	ZZZZZZZZZZZZZZ	ZZZZZZZZZZZZZZ	ZZZZZZZZZZZZZZ	ZZZZZZZZZZZZZZ	ZZZZZZZZZZZZZZ	ZZZZZZZZZZZZZZ	ZZZZZZZZZZZZZZ	ZZZZZZZZZZZZZZ	ZZZZZZZZZZZZZZ	ZZZZZZZZZZZZZZ	ZZZZZZZZZZZZZZ	ZZZZZZZZZZZZZZ	ZZZZZZZZZZZZZZ	ZZZZZZZZZZZZZZ	ZZZZZZZZZZZZZZ	ZZZZZZZZZZZZZZ	ZZZZZZZZZZZZZZ
5568	Triptorelin	small molecule	approved/vet_approved	0		0		US	2000-06-15	1	1	Gonadotropin-releasing hormone receptor	agonist	GNRHR	ZZZZZZZZZZZZZZ	ZZZZZZZZZZZZZZ	ZZZZZZZZZZZZZZ	ZZZZZZZZZZZZZZ	ZZZZZZZZZZZZZZ	ZZZZZZZZZZZZZZ	ZZZZZZZZZZZZZZ	ZZZZZZZZZZZZZZ	ZZZZZZZZZZZZZZ	ZZZZZZZZZZZZZZ	ZZZZZZZZZZZZZZ	ZZZZZZZZZZZZZZ	ZZZZZZZZZZZZZZ	ZZZZZZZZZZZZZZ	ZZZZZZZZZZZZZZ	ZZZZZZZZZZZZZZ	ZZZZZZZZZZZZZZ	ZZZZZZZZZZZZZZ	ZZZZZZZZZZZZZZ	ZZZZZZZZZZZZZZ	ZZZZZZZZZZZZZZ	ZZZZZZZZZZZZZZ	ZZZZZZZZZZZZZZ	ZZZZZZZZZZZZZZ	ZZZZZZZZZZZZZZ	ZZZZZZZZZZZZZZ	ZZZZZZZZZZZZZZ	ZZZZZZZZZZZZZZ	ZZZZZZZZZZZZZZ	ZZZZZZZZZZZZZZ	ZZZZZZZZZZZZZZ	ZZZZZZZZZZZZZZ	ZZZZZZZZZZZZZZ	ZZZZZZZZZZZZZZ	ZZZZZZZZZZZZZZ
49	Cetrorelix	small molecule	approved/investigational	0		0		US	2000-08-11	2	1	Gonadotropin-releasing hormone receptor	antagonist	GNRHR	ZZZZZZZZZZZZZZ	ZZZZZZZZZZZZZZ	ZZZZZZZZZZZZZZ	ZZZZZZZZZZZZZZ	ZZZZZZZZZZZZZZ	ZZZZZZZZZZZZZZ	ZZZZZZZZZZZZZZ	ZZZZZZZZZZZZZZ	ZZZZZZZZZZZZZZ	ZZZZZZZZZZZZZZ	ZZZZZZZZZZZZZZ	ZZZZZZZZZZZZZZ	ZZZZZZZZZZZZZZ	ZZZZZZZZZZZZZZ	ZZZZZZZZZZZZZZ	ZZZZZZZZZZZZZZ	ZZZZZZZZZZZZZZ	ZZZZZZZZZZZZZZ	ZZZZZZZZZZZZZZ	ZZZZZZZZZZZZZZ	ZZZZZZZZZZZZZZ	ZZZZZZZZZZZZZZ	ZZZZZZZZZZZZZZ	ZZZZZZZZZZZZZZ	ZZZZZZZZZZZZZZ	ZZZZZZZZZZZZZZ	ZZZZZZZZZZZZZZ	ZZZZZZZZZZZZZZ	ZZZZZZZZZZZZZZ	ZZZZZZZZZZZZZZ	ZZZZZZZZZZZZZZ	ZZZZZZZZZZZZZZ	ZZZZZZZZZZZZZZ	ZZZZZZZZZZZZZZ	ZZZZZZZZZZZZZZ
8001	Enalaprilat	small molecule	approved	0		0		US	2000-08-22	2	1	Angiotensin-converting enzyme	inhibitor	ACE	ZZZZZZZZZZZZZZ	ZZZZZZZZZZZZZZ	ZZZZZZZZZZZZZZ	ZZZZZZZZZZZZZZ	ZZZZZZZZZZZZZZ	ZZZZZZZZZZZZZZ	ZZZZZZZZZZZZZZ	ZZZZZZZZZZZZZZ	ZZZZZZZZZZZZZZ	ZZZZZZZZZZZZZZ	ZZZZZZZZZZZZZZ	ZZZZZZZZZZZZZZ	ZZZZZZZZZZZZZZ	ZZZZZZZZZZZZZZ	ZZZZZZZZZZZZZZ	ZZZZZZZZZZZZZZ	ZZZZZZZZZZZZZZ	ZZZZZZZZZZZZZZ	ZZZZZZZZZZZZZZ	ZZZZZZZZZZZZZZ	ZZZZZZZZZZZZZZ	ZZZZZZZZZZZZZZ	ZZZZZZZZZZZZZZ	ZZZZZZZZZZZZZZ	ZZZZZZZZZZZZZZ	ZZZZZZZZZZZZZZ	ZZZZZZZZZZZZZZ	ZZZZZZZZZZZZZZ	ZZZZZZZZZZZZZZ	ZZZZZZZZZZZZZZ	ZZZZZZZZZZZZZZ	ZZZZZZZZZZZZZZ	ZZZZZZZZZZZZZZ	ZZZZZZZZZZZZZZ	ZZZZZZZZZZZZZZ
841	Aminolevulinic acid	small molecule	approved	0		2	Solute carrier family 15 member 1,Solute carrier family 15 member 2	US	2000-09-04	1	1	Delta-aminolevulinic acid dehydratase	inducer	ALAD	ZZZZZZZZZZZZZZ	ZZZZZZZZZZZZZZ	ZZZZZZZZZZZZZZ	ZZZZZZZZZZZZZZ	ZZZZZZZZZZZZZZ	ZZZZZZZZZZZZZZ	ZZZZZZZZZZZZZZ	ZZZZZZZZZZZZZZ	ZZZZZZZZZZZZZZ	ZZZZZZZZZZZZZZ	ZZZZZZZZZZZZZZ	ZZZZZZZZZZZZZZ	ZZZZZZZZZZZZZZ	ZZZZZZZZZZZZZZ	ZZZZZZZZZZZZZZ	ZZZZZZZZZZZZZZ	ZZZZZZZZZZZZZZ	ZZZZZZZZZZZZZZ	ZZZZZZZZZZZZZZ	ZZZZZZZZZZZZZZ	ZZZZZZZZZZZZZZ	ZZZZZZZZZZZZZZ	ZZZZZZZZZZZZZZ	ZZZZZZZZZZZZZZ	ZZZZZZZZZZZZZZ	ZZZZZZZZZZZZZZ	ZZZZZZZZZZZZZZ	ZZZZZZZZZZZZZZ	ZZZZZZZZZZZZZZ	ZZZZZZZZZZZZZZ	ZZZZZZZZZZZZZZ	ZZZZZZZZZZZZZZ	ZZZZZZZZZZZZZZ	ZZZZZZZZZZZZZZ	ZZZZZZZZZZZZZZ
1206	Budesonide	small molecule	approved	1	Cytochrome P450 3A4	0		US	2000-09-08	1	1	Glucocorticoid receptor	antagonist	NR3C1	ZZZZZZZZZZZZZZ	ZZZZZZZZZZZZZZ	ZZZZZZZZZZZZZZ	ZZZZZZZZZZZZZZ	ZZZZZZZZZZZZZZ	ZZZZZZZZZZZZZZ	ZZZZZZZZZZZZZZ	ZZZZZZZZZZZZZZ	ZZZZZZZZZZZZZZ	ZZZZZZZZZZZZZZ	ZZZZZZZZZZZZZZ	ZZZZZZZZZZZZZZ	ZZZZZZZZZZZZZZ	ZZZZZZZZZZZZZZ	ZZZZZZZZZZZZZZ	ZZZZZZZZZZZZZZ	ZZZZZZZZZZZZZZ	ZZZZZZZZZZZZZZ	ZZZZZZZZZZZZZZ	ZZZZZZZZZZZZZZ	ZZZZZZZZZZZZZZ	ZZZZZZZZZZZZZZ	ZZZZZZZZZZZZZZ	ZZZZZZZZZZZZZZ	ZZZZZZZZZZZZZZ	ZZZZZZZZZZZZZZ	ZZZZZZZZZZZZZZ	ZZZZZZZZZZZZZZ	ZZZZZZZZZZZZZZ	ZZZZZZZZZZZZZZ	ZZZZZZZZZZZZZZ	ZZZZZZZZZZZZZZ	ZZZZZZZZZZZZZZ	ZZZZZZZZZZZZZZ	ZZZZZZZZZZZZZZ
269	Argatroban	small molecule	approved/investigational	2	Cytochrome P450 3A4,Cytochrome P450 3A5	0		US	2000-11-28	1	1	Prothrombin	inhibitor	F2	ZZZZZZZZZZZZZZ	ZZZZZZZZZZZZZZ	ZZZZZZZZZZZZZZ	ZZZZZZZZZZZZZZ	ZZZZZZZZZZZZZZ	ZZZZZZZZZZZZZZ	ZZZZZZZZZZZZZZ	ZZZZZZZZZZZZZZ	ZZZZZZZZZZZZZZ	ZZZZZZZZZZZZZZ	ZZZZZZZZZZZZZZ	ZZZZZZZZZZZZZZ	ZZZZZZZZZZZZZZ	ZZZZZZZZZZZZZZ	ZZZZZZZZZZZZZZ	ZZZZZZZZZZZZZZ	ZZZZZZZZZZZZZZ	ZZZZZZZZZZZZZZ	ZZZZZZZZZZZZZZ	ZZZZZZZZZZZZZZ	ZZZZZZZZZZZZZZ	ZZZZZZZZZZZZZZ	ZZZZZZZZZZZZZZ	ZZZZZZZZZZZZZZ	ZZZZZZZZZZZZZZ	ZZZZZZZZZZZZZZ	ZZZZZZZZZZZZZZ	ZZZZZZZZZZZZZZ	ZZZZZZZZZZZZZZ	ZZZZZZZZZZZZZZ	ZZZZZZZZZZZZZZ	ZZZZZZZZZZZZZZ	ZZZZZZZZZZZZZZ	ZZZZZZZZZZZZZZ	ZZZZZZZZZZZZZZ
205	Torasemide	small molecule	approved	4	Cytochrome P450 2C8,Cytochrome P450 2C9,Prostaglandin G/H synthase 1,Cytochrome P450 2C19	0		US	2000-11-28	1	1	Solute carrier family 12 member 1	inhibitor	SLC12A1	ZZZZZZZZZZZZZZ	ZZZZZZZZZZZZZZ	ZZZZZZZZZZZZZZ	ZZZZZZZZZZZZZZ	ZZZZZZZZZZZZZZ	ZZZZZZZZZZZZZZ	ZZZZZZZZZZZZZZ	ZZZZZZZZZZZZZZ	ZZZZZZZZZZZZZZ	ZZZZZZZZZZZZZZ	ZZZZZZZZZZZZZZ	ZZZZZZZZZZZZZZ	ZZZZZZZZZZZZZZ	ZZZZZZZZZZZZZZ	ZZZZZZZZZZZZZZ	ZZZZZZZZZZZZZZ	ZZZZZZZZZZZZZZ	ZZZZZZZZZZZZZZ	ZZZZZZZZZZZZZZ	ZZZZZZZZZZZZZZ	ZZZZZZZZZZZZZZ	ZZZZZZZZZZZZZZ	ZZZZZZZZZZZZZZ	ZZZZZZZZZZZZZZ	ZZZZZZZZZZZZZZ	ZZZZZZZZZZZZZZ	ZZZZZZZZZZZZZZ	ZZZZZZZZZZZZZZ	ZZZZZZZZZZZZZZ	ZZZZZZZZZZZZZZ	ZZZZZZZZZZZZZZ	ZZZZZZZZZZZZZZ	ZZZZZZZZZZZZZZ	ZZZZZZZZZZZZZZ	ZZZZZZZZZZZZZZ
167	Fluvoxamine	small molecule	approved/investigational	10	Cytochrome P450 2D6,Cytochrome P450 1A2,Cytochrome P450 2E1,Cytochrome P450 1A1,Cytochrome P450 3A4,Cytochrome P450 3A5,Cytochrome P450 3A7,Cytochrome P450 2C9,Cytochrome P450 2C19,Cytochrome P450 2B6	1	Multidrug resistance protein 1	US	2000-11-29	2	1	Sodium-dependent serotonin transporter	inhibitor	SLC6A4	ZZZZZZZZZZZZZZ	ZZZZZZZZZZZZZZ	ZZZZZZZZZZZZZZ	ZZZZZZZZZZZZZZ	ZZZZZZZZZZZZZZ	ZZZZZZZZZZZZZZ	ZZZZZZZZZZZZZZ	ZZZZZZZZZZZZZZ	ZZZZZZZZZZZZZZ	ZZZZZZZZZZZZZZ	ZZZZZZZZZZZZZZ	ZZZZZZZZZZZZZZ	ZZZZZZZZZZZZZZ	ZZZZZZZZZZZZZZ	ZZZZZZZZZZZZZZ	ZZZZZZZZZZZZZZ	ZZZZZZZZZZZZZZ	ZZZZZZZZZZZZZZ	ZZZZZZZZZZZZZZ	ZZZZZZZZZZZZZZ	ZZZZZZZZZZZZZZ	ZZZZZZZZZZZZZZ	ZZZZZZZZZZZZZZ	ZZZZZZZZZZZZZZ	ZZZZZZZZZZZZZZ	ZZZZZZZZZZZZZZ	ZZZZZZZZZZZZZZ	ZZZZZZZZZZZZZZ	ZZZZZZZZZZZZZZ	ZZZZZZZZZZZZZZ	ZZZZZZZZZZZZZZ	ZZZZZZZZZZZZZZ	ZZZZZZZZZZZZZZ	ZZZZZZZZZZZZZZ	ZZZZZZZZZZZZZZ
717	Nateglinide	small molecule	approved/investigational	7	Cytochrome P450 2C9,Cytochrome P450 3A4,Cytochrome P450 3A5,Cytochrome P450 3A7,Prostaglandin G/H synthase 1,UDP-glucuronosyltransferase 1-9,Cytochrome P450 2D6	5	Multidrug resistance-associated protein 4,Monocarboxylate transporter 1,Solute carrier family 15 member 1,Solute carrier family 15 member 2,Solute carrier family 22 member 6	US	2000-12-04	2	1	ATP-binding cassette sub-family C member 8	inhibitor	ABCC8	ZZZZZZZZZZZZZZ	ZZZZZZZZZZZZZZ	ZZZZZZZZZZZZZZ	ZZZZZZZZZZZZZZ	ZZZZZZZZZZZZZZ	ZZZZZZZZZZZZZZ	ZZZZZZZZZZZZZZ	ZZZZZZZZZZZZZZ	ZZZZZZZZZZZZZZ	ZZZZZZZZZZZZZZ	ZZZZZZZZZZZZZZ	ZZZZZZZZZZZZZZ	ZZZZZZZZZZZZZZ	ZZZZZZZZZZZZZZ	ZZZZZZZZZZZZZZ	ZZZZZZZZZZZZZZ	ZZZZZZZZZZZZZZ	ZZZZZZZZZZZZZZ	ZZZZZZZZZZZZZZ	ZZZZZZZZZZZZZZ	ZZZZZZZZZZZZZZ	ZZZZZZZZZZZZZZ	ZZZZZZZZZZZZZZ	ZZZZZZZZZZZZZZ	ZZZZZZZZZZZZZZ	ZZZZZZZZZZZZZZ	ZZZZZZZZZZZZZZ	ZZZZZZZZZZZZZZ	ZZZZZZZZZZZZZZ	ZZZZZZZZZZZZZZ	ZZZZZZZZZZZZZZ	ZZZZZZZZZZZZZZ	ZZZZZZZZZZZZZZ	ZZZZZZZZZZZZZZ	ZZZZZZZZZZZZZZ
6	Bivalirudin	small molecule	approved/investigational	1	Myeloperoxidase	0		US	2000-12-15	1	1	Prothrombin	inhibitor	F2	ZZZZZZZZZZZZZZ	ZZZZZZZZZZZZZZ	ZZZZZZZZZZZZZZ	ZZZZZZZZZZZZZZ	ZZZZZZZZZZZZZZ	ZZZZZZZZZZZZZZ	ZZZZZZZZZZZZZZ	ZZZZZZZZZZZZZZ	ZZZZZZZZZZZZZZ	ZZZZZZZZZZZZZZ	ZZZZZZZZZZZZZZ	ZZZZZZZZZZZZZZ	ZZZZZZZZZZZZZZ	ZZZZZZZZZZZZZZ	ZZZZZZZZZZZZZZ	ZZZZZZZZZZZZZZ	ZZZZZZZZZZZZZZ	ZZZZZZZZZZZZZZ	ZZZZZZZZZZZZZZ	ZZZZZZZZZZZZZZ	ZZZZZZZZZZZZZZ	ZZZZZZZZZZZZZZ	ZZZZZZZZZZZZZZ	ZZZZZZZZZZZZZZ	ZZZZZZZZZZZZZZ	ZZZZZZZZZZZZZZ	ZZZZZZZZZZZZZZ	ZZZZZZZZZZZZZZ	ZZZZZZZZZZZZZZ	ZZZZZZZZZZZZZZ	ZZZZZZZZZZZZZZ	ZZZZZZZZZZZZZZ	ZZZZZZZZZZZZZZ	ZZZZZZZZZZZZZZ	ZZZZZZZZZZZZZZ
969	Formoterol	small molecule	approved/investigational	4	Cytochrome P450 2D6,Cytochrome P450 2C19,Cytochrome P450 2C9,Cytochrome P450 2A6	0		US	2001-02-16	3	1	Beta-2 adrenergic receptor	agonist	ADRB2	ZZZZZZZZZZZZZZ	ZZZZZZZZZZZZZZ	ZZZZZZZZZZZZZZ	ZZZZZZZZZZZZZZ	ZZZZZZZZZZZZZZ	ZZZZZZZZZZZZZZ	ZZZZZZZZZZZZZZ	ZZZZZZZZZZZZZZ	ZZZZZZZZZZZZZZ	ZZZZZZZZZZZZZZ	ZZZZZZZZZZZZZZ	ZZZZZZZZZZZZZZ	ZZZZZZZZZZZZZZ	ZZZZZZZZZZZZZZ	ZZZZZZZZZZZZZZ	ZZZZZZZZZZZZZZ	ZZZZZZZZZZZZZZ	ZZZZZZZZZZZZZZ	ZZZZZZZZZZZZZZ	ZZZZZZZZZZZZZZ	ZZZZZZZZZZZZZZ	ZZZZZZZZZZZZZZ	ZZZZZZZZZZZZZZ	ZZZZZZZZZZZZZZ	ZZZZZZZZZZZZZZ	ZZZZZZZZZZZZZZ	ZZZZZZZZZZZZZZ	ZZZZZZZZZZZZZZ	ZZZZZZZZZZZZZZ	ZZZZZZZZZZZZZZ	ZZZZZZZZZZZZZZ	ZZZZZZZZZZZZZZ	ZZZZZZZZZZZZZZ	ZZZZZZZZZZZZZZ	ZZZZZZZZZZZZZZ
660	Galantamine	small molecule	approved	2	Cytochrome P450 3A4,Cytochrome P450 2D6	0		US	2001-02-28	18	1	Acetylcholinesterase	inhibitor	ACHE	ZZZZZZZZZZZZZZ	ZZZZZZZZZZZZZZ	ZZZZZZZZZZZZZZ	ZZZZZZZZZZZZZZ	ZZZZZZZZZZZZZZ	ZZZZZZZZZZZZZZ	ZZZZZZZZZZZZZZ	ZZZZZZZZZZZZZZ	ZZZZZZZZZZZZZZ	ZZZZZZZZZZZZZZ	ZZZZZZZZZZZZZZ	ZZZZZZZZZZZZZZ	ZZZZZZZZZZZZZZ	ZZZZZZZZZZZZZZ	ZZZZZZZZZZZZZZ	ZZZZZZZZZZZZZZ	ZZZZZZZZZZZZZZ	ZZZZZZZZZZZZZZ	ZZZZZZZZZZZZZZ	ZZZZZZZZZZZZZZ	ZZZZZZZZZZZZZZ	ZZZZZZZZZZZZZZ	ZZZZZZZZZZZZZZ	ZZZZZZZZZZZZZZ	ZZZZZZZZZZZZZZ	ZZZZZZZZZZZZZZ	ZZZZZZZZZZZZZZ	ZZZZZZZZZZZZZZ	ZZZZZZZZZZZZZZ	ZZZZZZZZZZZZZZ	ZZZZZZZZZZZZZZ	ZZZZZZZZZZZZZZ	ZZZZZZZZZZZZZZ	ZZZZZZZZZZZZZZ	ZZZZZZZZZZZZZZ
722	Esomeprazole	small molecule	approved/investigational	2	Cytochrome P450 2C19,Cytochrome P450 3A4	0		US	2001-03-19	1	1	Potassium-transporting ATPase alpha chain 1	inhibitor	ATP4A	ZZZZZZZZZZZZZZ	ZZZZZZZZZZZZZZ	ZZZZZZZZZZZZZZ	ZZZZZZZZZZZZZZ	ZZZZZZZZZZZZZZ	ZZZZZZZZZZZZZZ	ZZZZZZZZZZZZZZ	ZZZZZZZZZZZZZZ	ZZZZZZZZZZZZZZ	ZZZZZZZZZZZZZZ	ZZZZZZZZZZZZZZ	ZZZZZZZZZZZZZZ	ZZZZZZZZZZZZZZ	ZZZZZZZZZZZZZZ	ZZZZZZZZZZZZZZ	ZZZZZZZZZZZZZZ	ZZZZZZZZZZZZZZ	ZZZZZZZZZZZZZZ	ZZZZZZZZZZZZZZ	ZZZZZZZZZZZZZZ	ZZZZZZZZZZZZZZ	ZZZZZZZZZZZZZZ	ZZZZZZZZZZZZZZ	ZZZZZZZZZZZZZZ	ZZZZZZZZZZZZZZ	ZZZZZZZZZZZZZZ	ZZZZZZZZZZZZZZ	ZZZZZZZZZZZZZZ	ZZZZZZZZZZZZZZ	ZZZZZZZZZZZZZZ	ZZZZZZZZZZZZZZ	ZZZZZZZZZZZZZZ	ZZZZZZZZZZZZZZ	ZZZZZZZZZZZZZZ	ZZZZZZZZZZZZZZ
1380	Phenazopyridine	small molecule	approved	0		0		US	2001-04-23	1	1	Sodium channel protein type 1 subunit alpha	inhibitor	SCN1A	ZZZZZZZZZZZZZZ	ZZZZZZZZZZZZZZ	ZZZZZZZZZZZZZZ	ZZZZZZZZZZZZZZ	ZZZZZZZZZZZZZZ	ZZZZZZZZZZZZZZ	ZZZZZZZZZZZZZZ	ZZZZZZZZZZZZZZ	ZZZZZZZZZZZZZZ	ZZZZZZZZZZZZZZ	ZZZZZZZZZZZZZZ	ZZZZZZZZZZZZZZ	ZZZZZZZZZZZZZZ	ZZZZZZZZZZZZZZ	ZZZZZZZZZZZZZZ	ZZZZZZZZZZZZZZ	ZZZZZZZZZZZZZZ	ZZZZZZZZZZZZZZ	ZZZZZZZZZZZZZZ	ZZZZZZZZZZZZZZ	ZZZZZZZZZZZZZZ	ZZZZZZZZZZZZZZ	ZZZZZZZZZZZZZZ	ZZZZZZZZZZZZZZ	ZZZZZZZZZZZZZZ	ZZZZZZZZZZZZZZ	ZZZZZZZZZZZZZZ	ZZZZZZZZZZZZZZ	ZZZZZZZZZZZZZZ	ZZZZZZZZZZZZZZ	ZZZZZZZZZZZZZZ	ZZZZZZZZZZZZZZ	ZZZZZZZZZZZZZZ	ZZZZZZZZZZZZZZ	ZZZZZZZZZZZZZZ
857	Terbutaline	small molecule	approved	1	Cholinesterase	0		US	2001-06-26	3	1	Beta-2 adrenergic receptor	agonist	ADRB2	ZZZZZZZZZZZZZZ	ZZZZZZZZZZZZZZ	ZZZZZZZZZZZZZZ	ZZZZZZZZZZZZZZ	ZZZZZZZZZZZZZZ	ZZZZZZZZZZZZZZ	ZZZZZZZZZZZZZZ	ZZZZZZZZZZZZZZ	ZZZZZZZZZZZZZZ	ZZZZZZZZZZZZZZ	ZZZZZZZZZZZZZZ	ZZZZZZZZZZZZZZ	ZZZZZZZZZZZZZZ	ZZZZZZZZZZZZZZ	ZZZZZZZZZZZZZZ	ZZZZZZZZZZZZZZ	ZZZZZZZZZZZZZZ	ZZZZZZZZZZZZZZ	ZZZZZZZZZZZZZZ	ZZZZZZZZZZZZZZ	ZZZZZZZZZZZZZZ	ZZZZZZZZZZZZZZ	ZZZZZZZZZZZZZZ	ZZZZZZZZZZZZZZ	ZZZZZZZZZZZZZZ	ZZZZZZZZZZZZZZ	ZZZZZZZZZZZZZZ	ZZZZZZZZZZZZZZ	ZZZZZZZZZZZZZZ	ZZZZZZZZZZZZZZ	ZZZZZZZZZZZZZZ	ZZZZZZZZZZZZZZ	ZZZZZZZZZZZZZZ	ZZZZZZZZZZZZZZ	ZZZZZZZZZZZZZZ
488	Flutamide	small molecule	approved	6	Cytochrome P450 3A4,Cytochrome P450 1A2,Cytochrome P450 1A1,Cytochrome P450 1B1,Cytochrome P450 2C19,Cytochrome P450 3A5	0		US	2001-09-18	3	1	Androgen receptor	antagonist	AR	ZZZZZZZZZZZZZZ	ZZZZZZZZZZZZZZ	ZZZZZZZZZZZZZZ	ZZZZZZZZZZZZZZ	ZZZZZZZZZZZZZZ	ZZZZZZZZZZZZZZ	ZZZZZZZZZZZZZZ	ZZZZZZZZZZZZZZ	ZZZZZZZZZZZZZZ	ZZZZZZZZZZZZZZ	ZZZZZZZZZZZZZZ	ZZZZZZZZZZZZZZ	ZZZZZZZZZZZZZZ	ZZZZZZZZZZZZZZ	ZZZZZZZZZZZZZZ	ZZZZZZZZZZZZZZ	ZZZZZZZZZZZZZZ	ZZZZZZZZZZZZZZ	ZZZZZZZZZZZZZZ	ZZZZZZZZZZZZZZ	ZZZZZZZZZZZZZZ	ZZZZZZZZZZZZZZ	ZZZZZZZZZZZZZZ	ZZZZZZZZZZZZZZ	ZZZZZZZZZZZZZZ	ZZZZZZZZZZZZZZ	ZZZZZZZZZZZZZZ	ZZZZZZZZZZZZZZ	ZZZZZZZZZZZZZZ	ZZZZZZZZZZZZZZ	ZZZZZZZZZZZZZZ	ZZZZZZZZZZZZZZ	ZZZZZZZZZZZZZZ	ZZZZZZZZZZZZZZ	ZZZZZZZZZZZZZZ
128	Calcitriol	small molecule	approved/nutraceutical	2	1,25-dihydroxyvitamin D(3) 24-hydroxylase, mitochondrial,Cytochrome P450 3A4	0		US	2001-10-15	3	1	Vitamin D3 receptor	antagonist	VDR	ZZZZZZZZZZZZZZ	ZZZZZZZZZZZZZZ	ZZZZZZZZZZZZZZ	ZZZZZZZZZZZZZZ	ZZZZZZZZZZZZZZ	ZZZZZZZZZZZZZZ	ZZZZZZZZZZZZZZ	ZZZZZZZZZZZZZZ	ZZZZZZZZZZZZZZ	ZZZZZZZZZZZZZZ	ZZZZZZZZZZZZZZ	ZZZZZZZZZZZZZZ	ZZZZZZZZZZZZZZ	ZZZZZZZZZZZZZZ	ZZZZZZZZZZZZZZ	ZZZZZZZZZZZZZZ	ZZZZZZZZZZZZZZ	ZZZZZZZZZZZZZZ	ZZZZZZZZZZZZZZ	ZZZZZZZZZZZZZZ	ZZZZZZZZZZZZZZ	ZZZZZZZZZZZZZZ	ZZZZZZZZZZZZZZ	ZZZZZZZZZZZZZZ	ZZZZZZZZZZZZZZ	ZZZZZZZZZZZZZZ	ZZZZZZZZZZZZZZ	ZZZZZZZZZZZZZZ	ZZZZZZZZZZZZZZ	ZZZZZZZZZZZZZZ	ZZZZZZZZZZZZZZ	ZZZZZZZZZZZZZZ	ZZZZZZZZZZZZZZ	ZZZZZZZZZZZZZZ	ZZZZZZZZZZZZZZ
5474	Norelgestromin	small molecule	approved	1	Steryl-sulfatase	0		US	2001-11-20	3	1	Progesterone receptor	agonist	PGR	ZZZZZZZZZZZZZZ	ZZZZZZZZZZZZZZ	ZZZZZZZZZZZZZZ	ZZZZZZZZZZZZZZ	ZZZZZZZZZZZZZZ	ZZZZZZZZZZZZZZ	ZZZZZZZZZZZZZZ	ZZZZZZZZZZZZZZ	ZZZZZZZZZZZZZZ	ZZZZZZZZZZZZZZ	ZZZZZZZZZZZZZZ	ZZZZZZZZZZZZZZ	ZZZZZZZZZZZZZZ	ZZZZZZZZZZZZZZ	ZZZZZZZZZZZZZZ	ZZZZZZZZZZZZZZ	ZZZZZZZZZZZZZZ	ZZZZZZZZZZZZZZ	ZZZZZZZZZZZZZZ	ZZZZZZZZZZZZZZ	ZZZZZZZZZZZZZZ	ZZZZZZZZZZZZZZ	ZZZZZZZZZZZZZZ	ZZZZZZZZZZZZZZ	ZZZZZZZZZZZZZZ	ZZZZZZZZZZZZZZ	ZZZZZZZZZZZZZZ	ZZZZZZZZZZZZZZ	ZZZZZZZZZZZZZZ	ZZZZZZZZZZZZZZ	ZZZZZZZZZZZZZZ	ZZZZZZZZZZZZZZ	ZZZZZZZZZZZZZZ	ZZZZZZZZZZZZZZ	ZZZZZZZZZZZZZZ
327	Pimecrolimus	small molecule	approved/investigational	1	Cytochrome P450 3A4	0		US	2001-12-02	2	1	Serine/threonine-protein kinase mTOR	potentiator	MTOR	ZZZZZZZZZZZZZZ	ZZZZZZZZZZZZZZ	ZZZZZZZZZZZZZZ	ZZZZZZZZZZZZZZ	ZZZZZZZZZZZZZZ	ZZZZZZZZZZZZZZ	ZZZZZZZZZZZZZZ	ZZZZZZZZZZZZZZ	ZZZZZZZZZZZZZZ	ZZZZZZZZZZZZZZ	ZZZZZZZZZZZZZZ	ZZZZZZZZZZZZZZ	ZZZZZZZZZZZZZZ	ZZZZZZZZZZZZZZ	ZZZZZZZZZZZZZZ	ZZZZZZZZZZZZZZ	ZZZZZZZZZZZZZZ	ZZZZZZZZZZZZZZ	ZZZZZZZZZZZZZZ	ZZZZZZZZZZZZZZ	ZZZZZZZZZZZZZZ	ZZZZZZZZZZZZZZ	ZZZZZZZZZZZZZZ	ZZZZZZZZZZZZZZ	ZZZZZZZZZZZZZZ	ZZZZZZZZZZZZZZ	ZZZZZZZZZZZZZZ	ZZZZZZZZZZZZZZ	ZZZZZZZZZZZZZZ	ZZZZZZZZZZZZZZ	ZZZZZZZZZZZZZZ	ZZZZZZZZZZZZZZ	ZZZZZZZZZZZZZZ	ZZZZZZZZZZZZZZ	ZZZZZZZZZZZZZZ
953	Desloratadine	small molecule	approved/investigational	4	Cytochrome P450 2C19,Cytochrome P450 1A2,Cytochrome P450 2D6,Cytochrome P450 2C9	1	Multidrug resistance protein 1	US	2001-12-21	1	1	Histamine H1 receptor	antagonist	HRH1	ZZZZZZZZZZZZZZ	ZZZZZZZZZZZZZZ	ZZZZZZZZZZZZZZ	ZZZZZZZZZZZZZZ	ZZZZZZZZZZZZZZ	ZZZZZZZZZZZZZZ	ZZZZZZZZZZZZZZ	ZZZZZZZZZZZZZZ	ZZZZZZZZZZZZZZ	ZZZZZZZZZZZZZZ	ZZZZZZZZZZZZZZ	ZZZZZZZZZZZZZZ	ZZZZZZZZZZZZZZ	ZZZZZZZZZZZZZZ	ZZZZZZZZZZZZZZ	ZZZZZZZZZZZZZZ	ZZZZZZZZZZZZZZ	ZZZZZZZZZZZZZZ	ZZZZZZZZZZZZZZ	ZZZZZZZZZZZZZZ	ZZZZZZZZZZZZZZ	ZZZZZZZZZZZZZZ	ZZZZZZZZZZZZZZ	ZZZZZZZZZZZZZZ	ZZZZZZZZZZZZZZ	ZZZZZZZZZZZZZZ	ZZZZZZZZZZZZZZ	ZZZZZZZZZZZZZZ	ZZZZZZZZZZZZZZ	ZZZZZZZZZZZZZZ	ZZZZZZZZZZZZZZ	ZZZZZZZZZZZZZZ	ZZZZZZZZZZZZZZ	ZZZZZZZZZZZZZZ	ZZZZZZZZZZZZZZ
321	Metformin	small molecule	approved	0		5	Solute carrier family 22 member 1,Solute carrier family 22 member 2,Solute carrier family 22 member 3,Multidrug and toxin extrusion protein 1,Equilibrative nucleoside transporter 4	US	2002-01-25	1	1	5'-AMP-activated protein kinase subunit beta-1	inducer	PRKAB1	ZZZZZZZZZZZZZZ	ZZZZZZZZZZZZZZ	ZZZZZZZZZZZZZZ	ZZZZZZZZZZZZZZ	ZZZZZZZZZZZZZZ	ZZZZZZZZZZZZZZ	ZZZZZZZZZZZZZZ	ZZZZZZZZZZZZZZ	ZZZZZZZZZZZZZZ	ZZZZZZZZZZZZZZ	ZZZZZZZZZZZZZZ	ZZZZZZZZZZZZZZ	ZZZZZZZZZZZZZZ	ZZZZZZZZZZZZZZ	ZZZZZZZZZZZZZZ	ZZZZZZZZZZZZZZ	ZZZZZZZZZZZZZZ	ZZZZZZZZZZZZZZ	ZZZZZZZZZZZZZZ	ZZZZZZZZZZZZZZ	ZZZZZZZZZZZZZZ	ZZZZZZZZZZZZZZ	ZZZZZZZZZZZZZZ	ZZZZZZZZZZZZZZ	ZZZZZZZZZZZZZZ	ZZZZZZZZZZZZZZ	ZZZZZZZZZZZZZZ	ZZZZZZZZZZZZZZ	ZZZZZZZZZZZZZZ	ZZZZZZZZZZZZZZ	ZZZZZZZZZZZZZZ	ZZZZZZZZZZZZZZ	ZZZZZZZZZZZZZZ	ZZZZZZZZZZZZZZ	ZZZZZZZZZZZZZZ
171	Flunisolide	small molecule	approved/investigational	1	Cytochrome P450 3A4	0		US	2002-02-20	1	1	Glucocorticoid receptor	agonist	NR3C1	ZZZZZZZZZZZZZZ	ZZZZZZZZZZZZZZ	ZZZZZZZZZZZZZZ	ZZZZZZZZZZZZZZ	ZZZZZZZZZZZZZZ	ZZZZZZZZZZZZZZ	ZZZZZZZZZZZZZZ	ZZZZZZZZZZZZZZ	ZZZZZZZZZZZZZZ	ZZZZZZZZZZZZZZ	ZZZZZZZZZZZZZZ	ZZZZZZZZZZZZZZ	ZZZZZZZZZZZZZZ	ZZZZZZZZZZZZZZ	ZZZZZZZZZZZZZZ	ZZZZZZZZZZZZZZ	ZZZZZZZZZZZZZZ	ZZZZZZZZZZZZZZ	ZZZZZZZZZZZZZZ	ZZZZZZZZZZZZZZ	ZZZZZZZZZZZZZZ	ZZZZZZZZZZZZZZ	ZZZZZZZZZZZZZZ	ZZZZZZZZZZZZZZ	ZZZZZZZZZZZZZZ	ZZZZZZZZZZZZZZ	ZZZZZZZZZZZZZZ	ZZZZZZZZZZZZZZ	ZZZZZZZZZZZZZZ	ZZZZZZZZZZZZZZ	ZZZZZZZZZZZZZZ	ZZZZZZZZZZZZZZ	ZZZZZZZZZZZZZZ	ZZZZZZZZZZZZZZ	ZZZZZZZZZZZZZZ
673	Fludrocortisone	small molecule	approved	0		0		US	2002-03-18	3	1	Mineralocorticoid receptor	agonist	NR3C2	ZZZZZZZZZZZZZZ	ZZZZZZZZZZZZZZ	ZZZZZZZZZZZZZZ	ZZZZZZZZZZZZZZ	ZZZZZZZZZZZZZZ	ZZZZZZZZZZZZZZ	ZZZZZZZZZZZZZZ	ZZZZZZZZZZZZZZ	ZZZZZZZZZZZZZZ	ZZZZZZZZZZZZZZ	ZZZZZZZZZZZZZZ	ZZZZZZZZZZZZZZ	ZZZZZZZZZZZZZZ	ZZZZZZZZZZZZZZ	ZZZZZZZZZZZZZZ	ZZZZZZZZZZZZZZ	ZZZZZZZZZZZZZZ	ZZZZZZZZZZZZZZ	ZZZZZZZZZZZZZZ	ZZZZZZZZZZZZZZ	ZZZZZZZZZZZZZZ	ZZZZZZZZZZZZZZ	ZZZZZZZZZZZZZZ	ZZZZZZZZZZZZZZ	ZZZZZZZZZZZZZZ	ZZZZZZZZZZZZZZ	ZZZZZZZZZZZZZZ	ZZZZZZZZZZZZZZ	ZZZZZZZZZZZZZZ	ZZZZZZZZZZZZZZ	ZZZZZZZZZZZZZZ	ZZZZZZZZZZZZZZ	ZZZZZZZZZZZZZZ	ZZZZZZZZZZZZZZ	ZZZZZZZZZZZZZZ
266	Olmesartan	small molecule	approved/investigational	0		3	Canalicular multispecific organic anion transporter 1,Solute carrier organic anion transporter family member 1B3,Solute carrier organic anion transporter family member 1B1	US	2002-04-25	1	1	Type-1 angiotensin II receptor	antagonist	AGTR1	ZZZZZZZZZZZZZZ	ZZZZZZZZZZZZZZ	ZZZZZZZZZZZZZZ	ZZZZZZZZZZZZZZ	ZZZZZZZZZZZZZZ	ZZZZZZZZZZZZZZ	ZZZZZZZZZZZZZZ	ZZZZZZZZZZZZZZ	ZZZZZZZZZZZZZZ	ZZZZZZZZZZZZZZ	ZZZZZZZZZZZZZZ	ZZZZZZZZZZZZZZ	ZZZZZZZZZZZZZZ	ZZZZZZZZZZZZZZ	ZZZZZZZZZZZZZZ	ZZZZZZZZZZZZZZ	ZZZZZZZZZZZZZZ	ZZZZZZZZZZZZZZ	ZZZZZZZZZZZZZZ	ZZZZZZZZZZZZZZ	ZZZZZZZZZZZZZZ	ZZZZZZZZZZZZZZ	ZZZZZZZZZZZZZZ	ZZZZZZZZZZZZZZ	ZZZZZZZZZZZZZZ	ZZZZZZZZZZZZZZ	ZZZZZZZZZZZZZZ	ZZZZZZZZZZZZZZ	ZZZZZZZZZZZZZZ	ZZZZZZZZZZZZZZ	ZZZZZZZZZZZZZZ	ZZZZZZZZZZZZZZ	ZZZZZZZZZZZZZZ	ZZZZZZZZZZZZZZ	ZZZZZZZZZZZZZZ
933	Fulvestrant	small molecule	approved/investigational	1	Cytochrome P450 3A4	0		US	2002-04-26	1	1	Estrogen receptor alpha	antagonist	ESR1	ZZZZZZZZZZZZZZ	ZZZZZZZZZZZZZZ	ZZZZZZZZZZZZZZ	ZZZZZZZZZZZZZZ	ZZZZZZZZZZZZZZ	ZZZZZZZZZZZZZZ	ZZZZZZZZZZZZZZ	ZZZZZZZZZZZZZZ	ZZZZZZZZZZZZZZ	ZZZZZZZZZZZZZZ	ZZZZZZZZZZZZZZ	ZZZZZZZZZZZZZZ	ZZZZZZZZZZZZZZ	ZZZZZZZZZZZZZZ	ZZZZZZZZZZZZZZ	ZZZZZZZZZZZZZZ	ZZZZZZZZZZZZZZ	ZZZZZZZZZZZZZZ	ZZZZZZZZZZZZZZ	ZZZZZZZZZZZZZZ	ZZZZZZZZZZZZZZ	ZZZZZZZZZZZZZZ	ZZZZZZZZZZZZZZ	ZZZZZZZZZZZZZZ	ZZZZZZZZZZZZZZ	ZZZZZZZZZZZZZZ	ZZZZZZZZZZZZZZ	ZZZZZZZZZZZZZZ	ZZZZZZZZZZZZZZ	ZZZZZZZZZZZZZZ	ZZZZZZZZZZZZZZ	ZZZZZZZZZZZZZZ	ZZZZZZZZZZZZZZ	ZZZZZZZZZZZZZZ	ZZZZZZZZZZZZZZ
226	Milrinone	small molecule	approved	0		0		US	2002-05-28	1	1	cGMP-inhibited 3',5'-cyclic phosphodiesterase A	inhibitor	PDE3A	ZZZZZZZZZZZZZZ	ZZZZZZZZZZZZZZ	ZZZZZZZZZZZZZZ	ZZZZZZZZZZZZZZ	ZZZZZZZZZZZZZZ	ZZZZZZZZZZZZZZ	ZZZZZZZZZZZZZZ	ZZZZZZZZZZZZZZ	ZZZZZZZZZZZZZZ	ZZZZZZZZZZZZZZ	ZZZZZZZZZZZZZZ	ZZZZZZZZZZZZZZ	ZZZZZZZZZZZZZZ	ZZZZZZZZZZZZZZ	ZZZZZZZZZZZZZZ	ZZZZZZZZZZZZZZ	ZZZZZZZZZZZZZZ	ZZZZZZZZZZZZZZ	ZZZZZZZZZZZZZZ	ZZZZZZZZZZZZZZ	ZZZZZZZZZZZZZZ	ZZZZZZZZZZZZZZ	ZZZZZZZZZZZZZZ	ZZZZZZZZZZZZZZ	ZZZZZZZZZZZZZZ	ZZZZZZZZZZZZZZ	ZZZZZZZZZZZZZZ	ZZZZZZZZZZZZZZ	ZZZZZZZZZZZZZZ	ZZZZZZZZZZZZZZ	ZZZZZZZZZZZZZZ	ZZZZZZZZZZZZZZ	ZZZZZZZZZZZZZZ	ZZZZZZZZZZZZZZ	ZZZZZZZZZZZZZZ
279	Amcinonide	small molecule	approved	0		0		US	2002-05-31	2	1	Glucocorticoid receptor	agonist	NR3C1	ZZZZZZZZZZZZZZ	ZZZZZZZZZZZZZZ	ZZZZZZZZZZZZZZ	ZZZZZZZZZZZZZZ	ZZZZZZZZZZZZZZ	ZZZZZZZZZZZZZZ	ZZZZZZZZZZZZZZ	ZZZZZZZZZZZZZZ	ZZZZZZZZZZZZZZ	ZZZZZZZZZZZZZZ	ZZZZZZZZZZZZZZ	ZZZZZZZZZZZZZZ	ZZZZZZZZZZZZZZ	ZZZZZZZZZZZZZZ	ZZZZZZZZZZZZZZ	ZZZZZZZZZZZZZZ	ZZZZZZZZZZZZZZ	ZZZZZZZZZZZZZZ	ZZZZZZZZZZZZZZ	ZZZZZZZZZZZZZZ	ZZZZZZZZZZZZZZ	ZZZZZZZZZZZZZZ	ZZZZZZZZZZZZZZ	ZZZZZZZZZZZZZZ	ZZZZZZZZZZZZZZ	ZZZZZZZZZZZZZZ	ZZZZZZZZZZZZZZ	ZZZZZZZZZZZZZZ	ZZZZZZZZZZZZZZ	ZZZZZZZZZZZZZZ	ZZZZZZZZZZZZZZ	ZZZZZZZZZZZZZZ	ZZZZZZZZZZZZZZ	ZZZZZZZZZZZZZZ	ZZZZZZZZZZZZZZ
1159	Escitalopram	small molecule	approved/investigational	3	Cytochrome P450 3A4,Cytochrome P450 2C19,Cytochrome P450 2D6	0		US	2002-08-14	6	1	Sodium-dependent serotonin transporter	inhibitor	SLC6A4	ZZZZZZZZZZZZZZ	ZZZZZZZZZZZZZZ	ZZZZZZZZZZZZZZ	ZZZZZZZZZZZZZZ	ZZZZZZZZZZZZZZ	ZZZZZZZZZZZZZZ	ZZZZZZZZZZZZZZ	ZZZZZZZZZZZZZZ	ZZZZZZZZZZZZZZ	ZZZZZZZZZZZZZZ	ZZZZZZZZZZZZZZ	ZZZZZZZZZZZZZZ	ZZZZZZZZZZZZZZ	ZZZZZZZZZZZZZZ	ZZZZZZZZZZZZZZ	ZZZZZZZZZZZZZZ	ZZZZZZZZZZZZZZ	ZZZZZZZZZZZZZZ	ZZZZZZZZZZZZZZ	ZZZZZZZZZZZZZZ	ZZZZZZZZZZZZZZ	ZZZZZZZZZZZZZZ	ZZZZZZZZZZZZZZ	ZZZZZZZZZZZZZZ	ZZZZZZZZZZZZZZ	ZZZZZZZZZZZZZZ	ZZZZZZZZZZZZZZ	ZZZZZZZZZZZZZZ	ZZZZZZZZZZZZZZ	ZZZZZZZZZZZZZZ	ZZZZZZZZZZZZZZ	ZZZZZZZZZZZZZZ	ZZZZZZZZZZZZZZ	ZZZZZZZZZZZZZZ	ZZZZZZZZZZZZZZ
1024	Fenofibrate	small molecule	approved	3	Cytochrome P450 2C8,Cytochrome P450 2C9,Cytochrome P450 3A4	0		US	2002-09-03	5	1	Peroxisome proliferator-activated receptor alpha	agonist	PPARA	ZZZZZZZZZZZZZZ	ZZZZZZZZZZZZZZ	ZZZZZZZZZZZZZZ	ZZZZZZZZZZZZZZ	ZZZZZZZZZZZZZZ	ZZZZZZZZZZZZZZ	ZZZZZZZZZZZZZZ	ZZZZZZZZZZZZZZ	ZZZZZZZZZZZZZZ	ZZZZZZZZZZZZZZ	ZZZZZZZZZZZZZZ	ZZZZZZZZZZZZZZ	ZZZZZZZZZZZZZZ	ZZZZZZZZZZZZZZ	ZZZZZZZZZZZZZZ	ZZZZZZZZZZZZZZ	ZZZZZZZZZZZZZZ	ZZZZZZZZZZZZZZ	ZZZZZZZZZZZZZZ	ZZZZZZZZZZZZZZ	ZZZZZZZZZZZZZZ	ZZZZZZZZZZZZZZ	ZZZZZZZZZZZZZZ	ZZZZZZZZZZZZZZ	ZZZZZZZZZZZZZZ	ZZZZZZZZZZZZZZ	ZZZZZZZZZZZZZZ	ZZZZZZZZZZZZZZ	ZZZZZZZZZZZZZZ	ZZZZZZZZZZZZZZ	ZZZZZZZZZZZZZZ	ZZZZZZZZZZZZZZ	ZZZZZZZZZZZZZZ	ZZZZZZZZZZZZZZ	ZZZZZZZZZZZZZZ
686	Eplerenone	small molecule	approved	4	Cytochrome P450 3A4,Cytochrome P450 3A5,Cytochrome P450 3A7,Cytochrome P450 11B2, mitochondrial	0		US	2002-09-27	1	1	Mineralocorticoid receptor	antagonist	NR3C2	ZZZZZZZZZZZZZZ	ZZZZZZZZZZZZZZ	ZZZZZZZZZZZZZZ	ZZZZZZZZZZZZZZ	ZZZZZZZZZZZZZZ	ZZZZZZZZZZZZZZ	ZZZZZZZZZZZZZZ	ZZZZZZZZZZZZZZ	ZZZZZZZZZZZZZZ	ZZZZZZZZZZZZZZ	ZZZZZZZZZZZZZZ	ZZZZZZZZZZZZZZ	ZZZZZZZZZZZZZZ	ZZZZZZZZZZZZZZ	ZZZZZZZZZZZZZZ	ZZZZZZZZZZZZZZ	ZZZZZZZZZZZZZZ	ZZZZZZZZZZZZZZ	ZZZZZZZZZZZZZZ	ZZZZZZZZZZZZZZ	ZZZZZZZZZZZZZZ	ZZZZZZZZZZZZZZ	ZZZZZZZZZZZZZZ	ZZZZZZZZZZZZZZ	ZZZZZZZZZZZZZZ	ZZZZZZZZZZZZZZ	ZZZZZZZZZZZZZZ	ZZZZZZZZZZZZZZ	ZZZZZZZZZZZZZZ	ZZZZZZZZZZZZZZ	ZZZZZZZZZZZZZZ	ZZZZZZZZZZZZZZ	ZZZZZZZZZZZZZZ	ZZZZZZZZZZZZZZ	ZZZZZZZZZZZZZZ
734	Carbinoxamine	small molecule	approved	7	Cytochrome P450 2B6,Cytochrome P450 2C19,Cytochrome P450 2C8,Cytochrome P450 2C9,Cytochrome P450 2D6,Cytochrome P450 2E1,Cytochrome P450 3A4	0		US	2003-03-19	1	1	Histamine H1 receptor	antagonist	HRH1	ZZZZZZZZZZZZZZ	ZZZZZZZZZZZZZZ	ZZZZZZZZZZZZZZ	ZZZZZZZZZZZZZZ	ZZZZZZZZZZZZZZ	ZZZZZZZZZZZZZZ	ZZZZZZZZZZZZZZ	ZZZZZZZZZZZZZZ	ZZZZZZZZZZZZZZ	ZZZZZZZZZZZZZZ	ZZZZZZZZZZZZZZ	ZZZZZZZZZZZZZZ	ZZZZZZZZZZZZZZ	ZZZZZZZZZZZZZZ	ZZZZZZZZZZZZZZ	ZZZZZZZZZZZZZZ	ZZZZZZZZZZZZZZ	ZZZZZZZZZZZZZZ	ZZZZZZZZZZZZZZ	ZZZZZZZZZZZZZZ	ZZZZZZZZZZZZZZ	ZZZZZZZZZZZZZZ	ZZZZZZZZZZZZZZ	ZZZZZZZZZZZZZZ	ZZZZZZZZZZZZZZ	ZZZZZZZZZZZZZZ	ZZZZZZZZZZZZZZ	ZZZZZZZZZZZZZZ	ZZZZZZZZZZZZZZ	ZZZZZZZZZZZZZZ	ZZZZZZZZZZZZZZ	ZZZZZZZZZZZZZZ	ZZZZZZZZZZZZZZ	ZZZZZZZZZZZZZZ	ZZZZZZZZZZZZZZ
1172	Ciclopirox	small molecule	approved/investigational	0		0		US	2003-03-20	1	1	Sodium/potassium-transporting ATPase subunit alpha-1	binder	ATP1A1	ZZZZZZZZZZZZZZ	ZZZZZZZZZZZZZZ	ZZZZZZZZZZZZZZ	ZZZZZZZZZZZZZZ	ZZZZZZZZZZZZZZ	ZZZZZZZZZZZZZZ	ZZZZZZZZZZZZZZ	ZZZZZZZZZZZZZZ	ZZZZZZZZZZZZZZ	ZZZZZZZZZZZZZZ	ZZZZZZZZZZZZZZ	ZZZZZZZZZZZZZZ	ZZZZZZZZZZZZZZ	ZZZZZZZZZZZZZZ	ZZZZZZZZZZZZZZ	ZZZZZZZZZZZZZZ	ZZZZZZZZZZZZZZ	ZZZZZZZZZZZZZZ	ZZZZZZZZZZZZZZ	ZZZZZZZZZZZZZZ	ZZZZZZZZZZZZZZ	ZZZZZZZZZZZZZZ	ZZZZZZZZZZZZZZ	ZZZZZZZZZZZZZZ	ZZZZZZZZZZZZZZ	ZZZZZZZZZZZZZZ	ZZZZZZZZZZZZZZ	ZZZZZZZZZZZZZZ	ZZZZZZZZZZZZZZ	ZZZZZZZZZZZZZZ	ZZZZZZZZZZZZZZ	ZZZZZZZZZZZZZZ	ZZZZZZZZZZZZZZ	ZZZZZZZZZZZZZZ	ZZZZZZZZZZZZZZ
659	Aprepitant	small molecule	approved/investigational	6	Cytochrome P450 3A4,Cytochrome P450 3A5,Cytochrome P450 3A7,Cytochrome P450 1A2,Cytochrome P450 2C19,Cytochrome P450 2C9	0		US	2003-03-26	1	1	Substance-P receptor	antagonist	TACR1	ZZZZZZZZZZZZZZ	ZZZZZZZZZZZZZZ	ZZZZZZZZZZZZZZ	ZZZZZZZZZZZZZZ	ZZZZZZZZZZZZZZ	ZZZZZZZZZZZZZZ	ZZZZZZZZZZZZZZ	ZZZZZZZZZZZZZZ	ZZZZZZZZZZZZZZ	ZZZZZZZZZZZZZZ	ZZZZZZZZZZZZZZ	ZZZZZZZZZZZZZZ	ZZZZZZZZZZZZZZ	ZZZZZZZZZZZZZZ	ZZZZZZZZZZZZZZ	ZZZZZZZZZZZZZZ	ZZZZZZZZZZZZZZ	ZZZZZZZZZZZZZZ	ZZZZZZZZZZZZZZ	ZZZZZZZZZZZZZZ	ZZZZZZZZZZZZZZ	ZZZZZZZZZZZZZZ	ZZZZZZZZZZZZZZ	ZZZZZZZZZZZZZZ	ZZZZZZZZZZZZZZ	ZZZZZZZZZZZZZZ	ZZZZZZZZZZZZZZ	ZZZZZZZZZZZZZZ	ZZZZZZZZZZZZZZ	ZZZZZZZZZZZZZZ	ZZZZZZZZZZZZZZ	ZZZZZZZZZZZZZZ	ZZZZZZZZZZZZZZ	ZZZZZZZZZZZZZZ	ZZZZZZZZZZZZZZ
848	Vardenafil	small molecule	approved	2	Cytochrome P450 3A4,Cytochrome P450 3A5	0		US	2003-04-23	3	1	cGMP-specific 3',5'-cyclic phosphodiesterase	inhibitor	PDE5A	ZZZZZZZZZZZZZZ	ZZZZZZZZZZZZZZ	ZZZZZZZZZZZZZZ	ZZZZZZZZZZZZZZ	ZZZZZZZZZZZZZZ	ZZZZZZZZZZZZZZ	ZZZZZZZZZZZZZZ	ZZZZZZZZZZZZZZ	ZZZZZZZZZZZZZZ	ZZZZZZZZZZZZZZ	ZZZZZZZZZZZZZZ	ZZZZZZZZZZZZZZ	ZZZZZZZZZZZZZZ	ZZZZZZZZZZZZZZ	ZZZZZZZZZZZZZZ	ZZZZZZZZZZZZZZ	ZZZZZZZZZZZZZZ	ZZZZZZZZZZZZZZ	ZZZZZZZZZZZZZZ	ZZZZZZZZZZZZZZ	ZZZZZZZZZZZZZZ	ZZZZZZZZZZZZZZ	ZZZZZZZZZZZZZZ	ZZZZZZZZZZZZZZ	ZZZZZZZZZZZZZZ	ZZZZZZZZZZZZZZ	ZZZZZZZZZZZZZZ	ZZZZZZZZZZZZZZ	ZZZZZZZZZZZZZZ	ZZZZZZZZZZZZZZ	ZZZZZZZZZZZZZZ	ZZZZZZZZZZZZZZ	ZZZZZZZZZZZZZZ	ZZZZZZZZZZZZZZ	ZZZZZZZZZZZZZZ
408	Miglustat	small molecule	approved	0		0		US	2003-07-31	1	1	Ceramide glucosyltransferase	inhibitor	UGCG	ZZZZZZZZZZZZZZ	ZZZZZZZZZZZZZZ	ZZZZZZZZZZZZZZ	ZZZZZZZZZZZZZZ	ZZZZZZZZZZZZZZ	ZZZZZZZZZZZZZZ	ZZZZZZZZZZZZZZ	ZZZZZZZZZZZZZZ	ZZZZZZZZZZZZZZ	ZZZZZZZZZZZZZZ	ZZZZZZZZZZZZZZ	ZZZZZZZZZZZZZZ	ZZZZZZZZZZZZZZ	ZZZZZZZZZZZZZZ	ZZZZZZZZZZZZZZ	ZZZZZZZZZZZZZZ	ZZZZZZZZZZZZZZ	ZZZZZZZZZZZZZZ	ZZZZZZZZZZZZZZ	ZZZZZZZZZZZZZZ	ZZZZZZZZZZZZZZ	ZZZZZZZZZZZZZZ	ZZZZZZZZZZZZZZ	ZZZZZZZZZZZZZZ	ZZZZZZZZZZZZZZ	ZZZZZZZZZZZZZZ	ZZZZZZZZZZZZZZ	ZZZZZZZZZZZZZZ	ZZZZZZZZZZZZZZ	ZZZZZZZZZZZZZZ	ZZZZZZZZZZZZZZ	ZZZZZZZZZZZZZZ	ZZZZZZZZZZZZZZ	ZZZZZZZZZZZZZZ	ZZZZZZZZZZZZZZ
1267	Tetracosactide	small molecule	approved	0		0		US	2003-08-01	1	1	Adrenocorticotropic hormone receptor	antagonist	MC2R	ZZZZZZZZZZZZZZ	ZZZZZZZZZZZZZZ	ZZZZZZZZZZZZZZ	ZZZZZZZZZZZZZZ	ZZZZZZZZZZZZZZ	ZZZZZZZZZZZZZZ	ZZZZZZZZZZZZZZ	ZZZZZZZZZZZZZZ	ZZZZZZZZZZZZZZ	ZZZZZZZZZZZZZZ	ZZZZZZZZZZZZZZ	ZZZZZZZZZZZZZZ	ZZZZZZZZZZZZZZ	ZZZZZZZZZZZZZZ	ZZZZZZZZZZZZZZ	ZZZZZZZZZZZZZZ	ZZZZZZZZZZZZZZ	ZZZZZZZZZZZZZZ	ZZZZZZZZZZZZZZ	ZZZZZZZZZZZZZZ	ZZZZZZZZZZZZZZ	ZZZZZZZZZZZZZZ	ZZZZZZZZZZZZZZ	ZZZZZZZZZZZZZZ	ZZZZZZZZZZZZZZ	ZZZZZZZZZZZZZZ	ZZZZZZZZZZZZZZ	ZZZZZZZZZZZZZZ	ZZZZZZZZZZZZZZ	ZZZZZZZZZZZZZZ	ZZZZZZZZZZZZZZ	ZZZZZZZZZZZZZZ	ZZZZZZZZZZZZZZ	ZZZZZZZZZZZZZZ	ZZZZZZZZZZZZZZ
1082	Rosuvastatin	small molecule	approved	4	Cytochrome P450 2C9,Cytochrome P450 2C19,Cytochrome P450 3A4,Cytochrome P450 3A5	10	Multidrug resistance-associated protein 1,Multidrug resistance-associated protein 4,Solute carrier organic anion transporter family member 1A2,Solute carrier organic anion transporter family member 1B1,Solute carrier organic anion transporter family member 1B3,Solute carrier organic anion transporter family member 2B1,Cystine/glutamate transporter,Bile salt export pump,ATP-binding cassette sub-fa…	US	2003-08-18	1	1	3-hydroxy-3-methylglutaryl-coenzyme A reductase	inhibitor	HMGCR	ZZZZZZZZZZZZZZ	ZZZZZZZZZZZZZZ	ZZZZZZZZZZZZZZ	ZZZZZZZZZZZZZZ	ZZZZZZZZZZZZZZ	ZZZZZZZZZZZZZZ	ZZZZZZZZZZZZZZ	ZZZZZZZZZZZZZZ	ZZZZZZZZZZZZZZ	ZZZZZZZZZZZZZZ	ZZZZZZZZZZZZZZ	ZZZZZZZZZZZZZZ	ZZZZZZZZZZZZZZ	ZZZZZZZZZZZZZZ	ZZZZZZZZZZZZZZ	ZZZZZZZZZZZZZZ	ZZZZZZZZZZZZZZ	ZZZZZZZZZZZZZZ	ZZZZZZZZZZZZZZ	ZZZZZZZZZZZZZZ	ZZZZZZZZZZZZZZ	ZZZZZZZZZZZZZZ	ZZZZZZZZZZZZZZ	ZZZZZZZZZZZZZZ	ZZZZZZZZZZZZZZ	ZZZZZZZZZZZZZZ	ZZZZZZZZZZZZZZ	ZZZZZZZZZZZZZZ	ZZZZZZZZZZZZZZ	ZZZZZZZZZZZZZZ	ZZZZZZZZZZZZZZ	ZZZZZZZZZZZZZZ	ZZZZZZZZZZZZZZ	ZZZZZZZZZZZZZZ	ZZZZZZZZZZZZZZ
806	Tadalafil	small molecule	approved/investigational	1	Cytochrome P450 3A4	0		US	2003-11-26	2	1	cGMP-specific 3',5'-cyclic phosphodiesterase	inhibitor	PDE5A	ZZZZZZZZZZZZZZ	ZZZZZZZZZZZZZZ	ZZZZZZZZZZZZZZ	ZZZZZZZZZZZZZZ	ZZZZZZZZZZZZZZ	ZZZZZZZZZZZZZZ	ZZZZZZZZZZZZZZ	ZZZZZZZZZZZZZZ	ZZZZZZZZZZZZZZ	ZZZZZZZZZZZZZZ	ZZZZZZZZZZZZZZ	ZZZZZZZZZZZZZZ	ZZZZZZZZZZZZZZ	ZZZZZZZZZZZZZZ	ZZZZZZZZZZZZZZ	ZZZZZZZZZZZZZZ	ZZZZZZZZZZZZZZ	ZZZZZZZZZZZZZZ	ZZZZZZZZZZZZZZ	ZZZZZZZZZZZZZZ	ZZZZZZZZZZZZZZ	ZZZZZZZZZZZZZZ	ZZZZZZZZZZZZZZ	ZZZZZZZZZZZZZZ	ZZZZZZZZZZZZZZ	ZZZZZZZZZZZZZZ	ZZZZZZZZZZZZZZ	ZZZZZZZZZZZZZZ	ZZZZZZZZZZZZZZ	ZZZZZZZZZZZZZZ	ZZZZZZZZZZZZZZ	ZZZZZZZZZZZZZZ	ZZZZZZZZZZZZZZ	ZZZZZZZZZZZZZZ	ZZZZZZZZZZZZZZ
481	Fosinopril	small molecule	approved	0		2	Solute carrier family 15 member 1,Solute carrier family 15 member 2	US	2003-12-01	1	1	Angiotensin-converting enzyme	inhibitor	ACE	ZZZZZZZZZZZZZZ	ZZZZZZZZZZZZZZ	ZZZZZZZZZZZZZZ	ZZZZZZZZZZZZZZ	ZZZZZZZZZZZZZZ	ZZZZZZZZZZZZZZ	ZZZZZZZZZZZZZZ	ZZZZZZZZZZZZZZ	ZZZZZZZZZZZZZZ	ZZZZZZZZZZZZZZ	ZZZZZZZZZZZZZZ	ZZZZZZZZZZZZZZ	ZZZZZZZZZZZZZZ	ZZZZZZZZZZZZZZ	ZZZZZZZZZZZZZZ	ZZZZZZZZZZZZZZ	ZZZZZZZZZZZZZZ	ZZZZZZZZZZZZZZ	ZZZZZZZZZZZZZZ	ZZZZZZZZZZZZZZ	ZZZZZZZZZZZZZZ	ZZZZZZZZZZZZZZ	ZZZZZZZZZZZZZZ	ZZZZZZZZZZZZZZ	ZZZZZZZZZZZZZZ	ZZZZZZZZZZZZZZ	ZZZZZZZZZZZZZZ	ZZZZZZZZZZZZZZ	ZZZZZZZZZZZZZZ	ZZZZZZZZZZZZZZ	ZZZZZZZZZZZZZZ	ZZZZZZZZZZZZZZ	ZZZZZZZZZZZZZZ	ZZZZZZZZZZZZZZ	ZZZZZZZZZZZZZZ
998	Cinacalcet	small molecule	approved	3	Cytochrome P450 3A4,Cytochrome P450 2D6,Cytochrome P450 1A2	0		US	2004-04-04	1	1	Extracellular calcium-sensing receptor	agonist	CASR	ZZZZZZZZZZZZZZ	ZZZZZZZZZZZZZZ	ZZZZZZZZZZZZZZ	ZZZZZZZZZZZZZZ	ZZZZZZZZZZZZZZ	ZZZZZZZZZZZZZZ	ZZZZZZZZZZZZZZ	ZZZZZZZZZZZZZZ	ZZZZZZZZZZZZZZ	ZZZZZZZZZZZZZZ	ZZZZZZZZZZZZZZ	ZZZZZZZZZZZZZZ	ZZZZZZZZZZZZZZ	ZZZZZZZZZZZZZZ	ZZZZZZZZZZZZZZ	ZZZZZZZZZZZZZZ	ZZZZZZZZZZZZZZ	ZZZZZZZZZZZZZZ	ZZZZZZZZZZZZZZ	ZZZZZZZZZZZZZZ	ZZZZZZZZZZZZZZ	ZZZZZZZZZZZZZZ	ZZZZZZZZZZZZZZ	ZZZZZZZZZZZZZZ	ZZZZZZZZZZZZZZ	ZZZZZZZZZZZZZZ	ZZZZZZZZZZZZZZ	ZZZZZZZZZZZZZZ	ZZZZZZZZZZZZZZ	ZZZZZZZZZZZZZZ	ZZZZZZZZZZZZZZ	ZZZZZZZZZZZZZZ	ZZZZZZZZZZZZZZ	ZZZZZZZZZZZZZZ	ZZZZZZZZZZZZZZ
1352	Tiotropium	small molecule	approved	2	Cytochrome P450 2D6,Cytochrome P450 3A4	2	Solute carrier family 22 member 5,Solute carrier family 22 member 4	US	2004-07-14	5	1	Muscarinic acetylcholine receptor M3	antagonist	CHRM3	ZZZZZZZZZZZZZZ	ZZZZZZZZZZZZZZ	ZZZZZZZZZZZZZZ	ZZZZZZZZZZZZZZ	ZZZZZZZZZZZZZZ	ZZZZZZZZZZZZZZ	ZZZZZZZZZZZZZZ	ZZZZZZZZZZZZZZ	ZZZZZZZZZZZZZZ	ZZZZZZZZZZZZZZ	ZZZZZZZZZZZZZZ	ZZZZZZZZZZZZZZ	ZZZZZZZZZZZZZZ	ZZZZZZZZZZZZZZ	ZZZZZZZZZZZZZZ	ZZZZZZZZZZZZZZ	ZZZZZZZZZZZZZZ	ZZZZZZZZZZZZZZ	ZZZZZZZZZZZZZZ	ZZZZZZZZZZZZZZ	ZZZZZZZZZZZZZZ	ZZZZZZZZZZZZZZ	ZZZZZZZZZZZZZZ	ZZZZZZZZZZZZZZ	ZZZZZZZZZZZZZZ	ZZZZZZZZZZZZZZ	ZZZZZZZZZZZZZZ	ZZZZZZZZZZZZZZ	ZZZZZZZZZZZZZZ	ZZZZZZZZZZZZZZ	ZZZZZZZZZZZZZZ	ZZZZZZZZZZZZZZ	ZZZZZZZZZZZZZZ	ZZZZZZZZZZZZZZ	ZZZZZZZZZZZZZZ
231	Alclometasone	small molecule	approved	1	Cytochrome P450 3A4	0		US	2004-07-29	1	1	Glucocorticoid receptor	agonist	NR3C1	ZZZZZZZZZZZZZZ	ZZZZZZZZZZZZZZ	ZZZZZZZZZZZZZZ	ZZZZZZZZZZZZZZ	ZZZZZZZZZZZZZZ	ZZZZZZZZZZZZZZ	ZZZZZZZZZZZZZZ	ZZZZZZZZZZZZZZ	ZZZZZZZZZZZZZZ	ZZZZZZZZZZZZZZ	ZZZZZZZZZZZZZZ	ZZZZZZZZZZZZZZ	ZZZZZZZZZZZZZZ	ZZZZZZZZZZZZZZ	ZZZZZZZZZZZZZZ	ZZZZZZZZZZZZZZ	ZZZZZZZZZZZZZZ	ZZZZZZZZZZZZZZ	ZZZZZZZZZZZZZZ	ZZZZZZZZZZZZZZ	ZZZZZZZZZZZZZZ	ZZZZZZZZZZZZZZ	ZZZZZZZZZZZZZZ	ZZZZZZZZZZZZZZ	ZZZZZZZZZZZZZZ	ZZZZZZZZZZZZZZ	ZZZZZZZZZZZZZZ	ZZZZZZZZZZZZZZ	ZZZZZZZZZZZZZZ	ZZZZZZZZZZZZZZ	ZZZZZZZZZZZZZZ	ZZZZZZZZZZZZZZ	ZZZZZZZZZZZZZZ	ZZZZZZZZZZZZZZ	ZZZZZZZZZZZZZZ
5540	Histrelin	small molecule	approved	0		0		US	2004-11-01	1	1	Gonadotropin-releasing hormone receptor	agonist	GNRHR	ZZZZZZZZZZZZZZ	ZZZZZZZZZZZZZZ	ZZZZZZZZZZZZZZ	ZZZZZZZZZZZZZZ	ZZZZZZZZZZZZZZ	ZZZZZZZZZZZZZZ	ZZZZZZZZZZZZZZ	ZZZZZZZZZZZZZZ	ZZZZZZZZZZZZZZ	ZZZZZZZZZZZZZZ	ZZZZZZZZZZZZZZ	ZZZZZZZZZZZZZZ	ZZZZZZZZZZZZZZ	ZZZZZZZZZZZZZZ	ZZZZZZZZZZZZZZ	ZZZZZZZZZZZZZZ	ZZZZZZZZZZZZZZ	ZZZZZZZZZZZZZZ	ZZZZZZZZZZZZZZ	ZZZZZZZZZZZZZZ	ZZZZZZZZZZZZZZ	ZZZZZZZZZZZZZZ	ZZZZZZZZZZZZZZ	ZZZZZZZZZZZZZZ	ZZZZZZZZZZZZZZ	ZZZZZZZZZZZZZZ	ZZZZZZZZZZZZZZ	ZZZZZZZZZZZZZZ	ZZZZZZZZZZZZZZ	ZZZZZZZZZZZZZZ	ZZZZZZZZZZZZZZ	ZZZZZZZZZZZZZZ	ZZZZZZZZZZZZZZ	ZZZZZZZZZZZZZZ	ZZZZZZZZZZZZZZ
583	Ulobetasol	small molecule	approved	0		0		US	2004-12-16	1	1	Glucocorticoid receptor	agonist	NR3C1	ZZZZZZZZZZZZZZ	ZZZZZZZZZZZZZZ	ZZZZZZZZZZZZZZ	ZZZZZZZZZZZZZZ	ZZZZZZZZZZZZZZ	ZZZZZZZZZZZZZZ	ZZZZZZZZZZZZZZ	ZZZZZZZZZZZZZZ	ZZZZZZZZZZZZZZ	ZZZZZZZZZZZZZZ	ZZZZZZZZZZZZZZ	ZZZZZZZZZZZZZZ	ZZZZZZZZZZZZZZ	ZZZZZZZZZZZZZZ	ZZZZZZZZZZZZZZ	ZZZZZZZZZZZZZZ	ZZZZZZZZZZZZZZ	ZZZZZZZZZZZZZZ	ZZZZZZZZZZZZZZ	ZZZZZZZZZZZZZZ	ZZZZZZZZZZZZZZ	ZZZZZZZZZZZZZZ	ZZZZZZZZZZZZZZ	ZZZZZZZZZZZZZZ	ZZZZZZZZZZZZZZ	ZZZZZZZZZZZZZZ	ZZZZZZZZZZZZZZ	ZZZZZZZZZZZZZZ	ZZZZZZZZZZZZZZ	ZZZZZZZZZZZZZZ	ZZZZZZZZZZZZZZ	ZZZZZZZZZZZZZZ	ZZZZZZZZZZZZZZ	ZZZZZZZZZZZZZZ	ZZZZZZZZZZZZZZ
485	Darifenacin	small molecule	approved/investigational	2	Cytochrome P450 3A4,Cytochrome P450 2D6	0		US	2004-12-22	5	1	Muscarinic acetylcholine receptor M3	antagonist	CHRM3	ZZZZZZZZZZZZZZ	ZZZZZZZZZZZZZZ	ZZZZZZZZZZZZZZ	ZZZZZZZZZZZZZZ	ZZZZZZZZZZZZZZ	ZZZZZZZZZZZZZZ	ZZZZZZZZZZZZZZ	ZZZZZZZZZZZZZZ	ZZZZZZZZZZZZZZ	ZZZZZZZZZZZZZZ	ZZZZZZZZZZZZZZ	ZZZZZZZZZZZZZZ	ZZZZZZZZZZZZZZ	ZZZZZZZZZZZZZZ	ZZZZZZZZZZZZZZ	ZZZZZZZZZZZZZZ	ZZZZZZZZZZZZZZ	ZZZZZZZZZZZZZZ	ZZZZZZZZZZZZZZ	ZZZZZZZZZZZZZZ	ZZZZZZZZZZZZZZ	ZZZZZZZZZZZZZZ	ZZZZZZZZZZZZZZ	ZZZZZZZZZZZZZZ	ZZZZZZZZZZZZZZ	ZZZZZZZZZZZZZZ	ZZZZZZZZZZZZZZ	ZZZZZZZZZZZZZZ	ZZZZZZZZZZZZZZ	ZZZZZZZZZZZZZZ	ZZZZZZZZZZZZZZ	ZZZZZZZZZZZZZZ	ZZZZZZZZZZZZZZ	ZZZZZZZZZZZZZZ	ZZZZZZZZZZZZZZ
221	Pregabalin	small molecule	approved/illicit/investigational	0		1	Excitatory amino acid transporter 3	US	2004-12-30	1	1	Voltage-dependent P/Q-type calcium channel subunit alpha-1A	inhibitor	CACNA1A	ZZZZZZZZZZZZZZ	ZZZZZZZZZZZZZZ	ZZZZZZZZZZZZZZ	ZZZZZZZZZZZZZZ	ZZZZZZZZZZZZZZ	ZZZZZZZZZZZZZZ	ZZZZZZZZZZZZZZ	ZZZZZZZZZZZZZZ	ZZZZZZZZZZZZZZ	ZZZZZZZZZZZZZZ	ZZZZZZZZZZZZZZ	ZZZZZZZZZZZZZZ	ZZZZZZZZZZZZZZ	ZZZZZZZZZZZZZZ	ZZZZZZZZZZZZZZ	ZZZZZZZZZZZZZZ	ZZZZZZZZZZZZZZ	ZZZZZZZZZZZZZZ	ZZZZZZZZZZZZZZ	ZZZZZZZZZZZZZZ	ZZZZZZZZZZZZZZ	ZZZZZZZZZZZZZZ	ZZZZZZZZZZZZZZ	ZZZZZZZZZZZZZZ	ZZZZZZZZZZZZZZ	ZZZZZZZZZZZZZZ	ZZZZZZZZZZZZZZ	ZZZZZZZZZZZZZZ	ZZZZZZZZZZZZZZ	ZZZZZZZZZZZZZZ	ZZZZZZZZZZZZZZ	ZZZZZZZZZZZZZZ	ZZZZZZZZZZZZZZ	ZZZZZZZZZZZZZZ	ZZZZZZZZZZZZZZ
1524	Solifenacin	small molecule	approved	1	Cytochrome P450 3A4	0		US	2005-01-05	5	1	Muscarinic acetylcholine receptor M3	antagonist	CHRM3	ZZZZZZZZZZZZZZ	ZZZZZZZZZZZZZZ	ZZZZZZZZZZZZZZ	ZZZZZZZZZZZZZZ	ZZZZZZZZZZZZZZ	ZZZZZZZZZZZZZZ	ZZZZZZZZZZZZZZ	ZZZZZZZZZZZZZZ	ZZZZZZZZZZZZZZ	ZZZZZZZZZZZZZZ	ZZZZZZZZZZZZZZ	ZZZZZZZZZZZZZZ	ZZZZZZZZZZZZZZ	ZZZZZZZZZZZZZZ	ZZZZZZZZZZZZZZ	ZZZZZZZZZZZZZZ	ZZZZZZZZZZZZZZ	ZZZZZZZZZZZZZZ	ZZZZZZZZZZZZZZ	ZZZZZZZZZZZZZZ	ZZZZZZZZZZZZZZ	ZZZZZZZZZZZZZZ	ZZZZZZZZZZZZZZ	ZZZZZZZZZZZZZZ	ZZZZZZZZZZZZZZ	ZZZZZZZZZZZZZZ	ZZZZZZZZZZZZZZ	ZZZZZZZZZZZZZZ	ZZZZZZZZZZZZZZ	ZZZZZZZZZZZZZZ	ZZZZZZZZZZZZZZ	ZZZZZZZZZZZZZZ	ZZZZZZZZZZZZZZ	ZZZZZZZZZZZZZZ	ZZZZZZZZZZZZZZ
1203	Dantrolene	small molecule	approved	1	Cytochrome P450 3A4	0		US	2005-03-01	1	1	Ryanodine receptor 1	antagonist	RYR1	ZZZZZZZZZZZZZZ	ZZZZZZZZZZZZZZ	ZZZZZZZZZZZZZZ	ZZZZZZZZZZZZZZ	ZZZZZZZZZZZZZZ	ZZZZZZZZZZZZZZ	ZZZZZZZZZZZZZZ	ZZZZZZZZZZZZZZ	ZZZZZZZZZZZZZZ	ZZZZZZZZZZZZZZ	ZZZZZZZZZZZZZZ	ZZZZZZZZZZZZZZ	ZZZZZZZZZZZZZZ	ZZZZZZZZZZZZZZ	ZZZZZZZZZZZZZZ	ZZZZZZZZZZZZZZ	ZZZZZZZZZZZZZZ	ZZZZZZZZZZZZZZ	ZZZZZZZZZZZZZZ	ZZZZZZZZZZZZZZ	ZZZZZZZZZZZZZZ	ZZZZZZZZZZZZZZ	ZZZZZZZZZZZZZZ	ZZZZZZZZZZZZZZ	ZZZZZZZZZZZZZZ	ZZZZZZZZZZZZZZ	ZZZZZZZZZZZZZZ	ZZZZZZZZZZZZZZ	ZZZZZZZZZZZZZZ	ZZZZZZZZZZZZZZ	ZZZZZZZZZZZZZZ	ZZZZZZZZZZZZZZ	ZZZZZZZZZZZZZZ	ZZZZZZZZZZZZZZ	ZZZZZZZZZZZZZZ
862	Eprosartan	small molecule	approved	1	Cytochrome P450 2C9	1	Canalicular multispecific organic anion transporter 1	US	2005-05-06	1	1	Type-1 angiotensin II receptor	antagonist	AGTR1	ZZZZZZZZZZZZZZ	ZZZZZZZZZZZZZZ	ZZZZZZZZZZZZZZ	ZZZZZZZZZZZZZZ	ZZZZZZZZZZZZZZ	ZZZZZZZZZZZZZZ	ZZZZZZZZZZZZZZ	ZZZZZZZZZZZZZZ	ZZZZZZZZZZZZZZ	ZZZZZZZZZZZZZZ	ZZZZZZZZZZZZZZ	ZZZZZZZZZZZZZZ	ZZZZZZZZZZZZZZ	ZZZZZZZZZZZZZZ	ZZZZZZZZZZZZZZ	ZZZZZZZZZZZZZZ	ZZZZZZZZZZZZZZ	ZZZZZZZZZZZZZZ	ZZZZZZZZZZZZZZ	ZZZZZZZZZZZZZZ	ZZZZZZZZZZZZZZ	ZZZZZZZZZZZZZZ	ZZZZZZZZZZZZZZ	ZZZZZZZZZZZZZZ	ZZZZZZZZZZZZZZ	ZZZZZZZZZZZZZZ	ZZZZZZZZZZZZZZ	ZZZZZZZZZZZZZZ	ZZZZZZZZZZZZZZ	ZZZZZZZZZZZZZZ	ZZZZZZZZZZZZZZ	ZZZZZZZZZZZZZZ	ZZZZZZZZZZZZZZ	ZZZZZZZZZZZZZZ	ZZZZZZZZZZZZZZ
8699	Calcium Citrate	small molecule	approved	0		13	Transient receptor potential cation channel subfamily V member 6,Sodium/calcium exchanger 1,Transient receptor potential cation channel subfamily V member 5,Ryanodine receptor 1,Ryanodine receptor 2,Polycystic kidney disease 2-like 1 protein,Ryanodine receptor 3,Polycystic kidney disease protein 1-like 3,Cation channel sperm-associated protein 1,Voltage dependent L type calcium channel,Voltage-de…	US	2005-06-20	33	1	Extracellular calcium-sensing receptor	agonist	CASR	ZZZZZZZZZZZZZZ	ZZZZZZZZZZZZZZ	ZZZZZZZZZZZZZZ	ZZZZZZZZZZZZZZ	ZZZZZZZZZZZZZZ	ZZZZZZZZZZZZZZ	ZZZZZZZZZZZZZZ	ZZZZZZZZZZZZZZ	ZZZZZZZZZZZZZZ	ZZZZZZZZZZZZZZ	ZZZZZZZZZZZZZZ	ZZZZZZZZZZZZZZ	ZZZZZZZZZZZZZZ	ZZZZZZZZZZZZZZ	ZZZZZZZZZZZZZZ	ZZZZZZZZZZZZZZ	ZZZZZZZZZZZZZZ	ZZZZZZZZZZZZZZ	ZZZZZZZZZZZZZZ	ZZZZZZZZZZZZZZ	ZZZZZZZZZZZZZZ	ZZZZZZZZZZZZZZ	ZZZZZZZZZZZZZZ	ZZZZZZZZZZZZZZ	ZZZZZZZZZZZZZZ	ZZZZZZZZZZZZZZ	ZZZZZZZZZZZZZZ	ZZZZZZZZZZZZZZ	ZZZZZZZZZZZZZZ	ZZZZZZZZZZZZZZ	ZZZZZZZZZZZZZZ	ZZZZZZZZZZZZZZ	ZZZZZZZZZZZZZZ	ZZZZZZZZZZZZZZ	ZZZZZZZZZZZZZZ
394	Dexbrompheniramine	small molecule	approved	0		0		US	2005-09-01	1	1	Histamine H1 receptor	antagonist	HRH1	ZZZZZZZZZZZZZZ	ZZZZZZZZZZZZZZ	ZZZZZZZZZZZZZZ	ZZZZZZZZZZZZZZ	ZZZZZZZZZZZZZZ	ZZZZZZZZZZZZZZ	ZZZZZZZZZZZZZZ	ZZZZZZZZZZZZZZ	ZZZZZZZZZZZZZZ	ZZZZZZZZZZZZZZ	ZZZZZZZZZZZZZZ	ZZZZZZZZZZZZZZ	ZZZZZZZZZZZZZZ	ZZZZZZZZZZZZZZ	ZZZZZZZZZZZZZZ	ZZZZZZZZZZZZZZ	ZZZZZZZZZZZZZZ	ZZZZZZZZZZZZZZ	ZZZZZZZZZZZZZZ	ZZZZZZZZZZZZZZ	ZZZZZZZZZZZZZZ	ZZZZZZZZZZZZZZ	ZZZZZZZZZZZZZZ	ZZZZZZZZZZZZZZ	ZZZZZZZZZZZZZZ	ZZZZZZZZZZZZZZ	ZZZZZZZZZZZZZZ	ZZZZZZZZZZZZZZ	ZZZZZZZZZZZZZZ	ZZZZZZZZZZZZZZ	ZZZZZZZZZZZZZZ	ZZZZZZZZZZZZZZ	ZZZZZZZZZZZZZZ	ZZZZZZZZZZZZZZ	ZZZZZZZZZZZZZZ
632	Dyclonine	small molecule	approved	0		0		US	2005-12-07	1	1	Sodium channel protein type 10 subunit alpha	inhibitor	SCN10A	ZZZZZZZZZZZZZZ	ZZZZZZZZZZZZZZ	ZZZZZZZZZZZZZZ	ZZZZZZZZZZZZZZ	ZZZZZZZZZZZZZZ	ZZZZZZZZZZZZZZ	ZZZZZZZZZZZZZZ	ZZZZZZZZZZZZZZ	ZZZZZZZZZZZZZZ	ZZZZZZZZZZZZZZ	ZZZZZZZZZZZZZZ	ZZZZZZZZZZZZZZ	ZZZZZZZZZZZZZZ	ZZZZZZZZZZZZZZ	ZZZZZZZZZZZZZZ	ZZZZZZZZZZZZZZ	ZZZZZZZZZZZZZZ	ZZZZZZZZZZZZZZ	ZZZZZZZZZZZZZZ	ZZZZZZZZZZZZZZ	ZZZZZZZZZZZZZZ	ZZZZZZZZZZZZZZ	ZZZZZZZZZZZZZZ	ZZZZZZZZZZZZZZ	ZZZZZZZZZZZZZZ	ZZZZZZZZZZZZZZ	ZZZZZZZZZZZZZZ	ZZZZZZZZZZZZZZ	ZZZZZZZZZZZZZZ	ZZZZZZZZZZZZZZ	ZZZZZZZZZZZZZZ	ZZZZZZZZZZZZZZ	ZZZZZZZZZZZZZZ	ZZZZZZZZZZZZZZ	ZZZZZZZZZZZZZZ
239	Cabergoline	small molecule	approved	1	Cytochrome P450 3A4	0		US	2005-12-29	23	1	D(2) dopamine receptor	agonist	DRD2	ZZZZZZZZZZZZZZ	ZZZZZZZZZZZZZZ	ZZZZZZZZZZZZZZ	ZZZZZZZZZZZZZZ	ZZZZZZZZZZZZZZ	ZZZZZZZZZZZZZZ	ZZZZZZZZZZZZZZ	ZZZZZZZZZZZZZZ	ZZZZZZZZZZZZZZ	ZZZZZZZZZZZZZZ	ZZZZZZZZZZZZZZ	ZZZZZZZZZZZZZZ	ZZZZZZZZZZZZZZ	ZZZZZZZZZZZZZZ	ZZZZZZZZZZZZZZ	ZZZZZZZZZZZZZZ	ZZZZZZZZZZZZZZ	ZZZZZZZZZZZZZZ	ZZZZZZZZZZZZZZ	ZZZZZZZZZZZZZZ	ZZZZZZZZZZZZZZ	ZZZZZZZZZZZZZZ	ZZZZZZZZZZZZZZ	ZZZZZZZZZZZZZZ	ZZZZZZZZZZZZZZ	ZZZZZZZZZZZZZZ	ZZZZZZZZZZZZZZ	ZZZZZZZZZZZZZZ	ZZZZZZZZZZZZZZ	ZZZZZZZZZZZZZZ	ZZZZZZZZZZZZZZ	ZZZZZZZZZZZZZZ	ZZZZZZZZZZZZZZ	ZZZZZZZZZZZZZZ	ZZZZZZZZZZZZZZ
234	Ranolazine	small molecule	approved/investigational	2	Cytochrome P450 3A4,Cytochrome P450 2D6	0		US	2006-01-27	2	1	Sodium channel protein type 5 subunit alpha	inhibitor	SCN5A	ZZZZZZZZZZZZZZ	ZZZZZZZZZZZZZZ	ZZZZZZZZZZZZZZ	ZZZZZZZZZZZZZZ	ZZZZZZZZZZZZZZ	ZZZZZZZZZZZZZZ	ZZZZZZZZZZZZZZ	ZZZZZZZZZZZZZZ	ZZZZZZZZZZZZZZ	ZZZZZZZZZZZZZZ	ZZZZZZZZZZZZZZ	ZZZZZZZZZZZZZZ	ZZZZZZZZZZZZZZ	ZZZZZZZZZZZZZZ	ZZZZZZZZZZZZZZ	ZZZZZZZZZZZZZZ	ZZZZZZZZZZZZZZ	ZZZZZZZZZZZZZZ	ZZZZZZZZZZZZZZ	ZZZZZZZZZZZZZZ	ZZZZZZZZZZZZZZ	ZZZZZZZZZZZZZZ	ZZZZZZZZZZZZZZ	ZZZZZZZZZZZZZZ	ZZZZZZZZZZZZZZ	ZZZZZZZZZZZZZZ	ZZZZZZZZZZZZZZ	ZZZZZZZZZZZZZZ	ZZZZZZZZZZZZZZ	ZZZZZZZZZZZZZZ	ZZZZZZZZZZZZZZ	ZZZZZZZZZZZZZZ	ZZZZZZZZZZZZZZ	ZZZZZZZZZZZZZZ	ZZZZZZZZZZZZZZ
1031	Lubiprostone	small molecule	approved/investigational	1	Carbonyl reductase [NADPH] 1	0		US	2006-01-31	1	1	Chloride channel protein 2	inducer	CLCN2	ZZZZZZZZZZZZZZ	ZZZZZZZZZZZZZZ	ZZZZZZZZZZZZZZ	ZZZZZZZZZZZZZZ	ZZZZZZZZZZZZZZ	ZZZZZZZZZZZZZZ	ZZZZZZZZZZZZZZ	ZZZZZZZZZZZZZZ	ZZZZZZZZZZZZZZ	ZZZZZZZZZZZZZZ	ZZZZZZZZZZZZZZ	ZZZZZZZZZZZZZZ	ZZZZZZZZZZZZZZ	ZZZZZZZZZZZZZZ	ZZZZZZZZZZZZZZ	ZZZZZZZZZZZZZZ	ZZZZZZZZZZZZZZ	ZZZZZZZZZZZZZZ	ZZZZZZZZZZZZZZ	ZZZZZZZZZZZZZZ	ZZZZZZZZZZZZZZ	ZZZZZZZZZZZZZZ	ZZZZZZZZZZZZZZ	ZZZZZZZZZZZZZZ	ZZZZZZZZZZZZZZ	ZZZZZZZZZZZZZZ	ZZZZZZZZZZZZZZ	ZZZZZZZZZZZZZZ	ZZZZZZZZZZZZZZ	ZZZZZZZZZZZZZZ	ZZZZZZZZZZZZZZ	ZZZZZZZZZZZZZZ	ZZZZZZZZZZZZZZ	ZZZZZZZZZZZZZZ	ZZZZZZZZZZZZZZ
7936	Synthetic Conjugated Estrogens, B	small molecule	approved	1	Cytochrome P450 3A4	0		US	2006-04-24	1	1	Estrogen receptor alpha	ligand	ESR1	ZZZZZZZZZZZZZZ	ZZZZZZZZZZZZZZ	ZZZZZZZZZZZZZZ	ZZZZZZZZZZZZZZ	ZZZZZZZZZZZZZZ	ZZZZZZZZZZZZZZ	ZZZZZZZZZZZZZZ	ZZZZZZZZZZZZZZ	ZZZZZZZZZZZZZZ	ZZZZZZZZZZZZZZ	ZZZZZZZZZZZZZZ	ZZZZZZZZZZZZZZ	ZZZZZZZZZZZZZZ	ZZZZZZZZZZZZZZ	ZZZZZZZZZZZZZZ	ZZZZZZZZZZZZZZ	ZZZZZZZZZZZZZZ	ZZZZZZZZZZZZZZ	ZZZZZZZZZZZZZZ	ZZZZZZZZZZZZZZ	ZZZZZZZZZZZZZZ	ZZZZZZZZZZZZZZ	ZZZZZZZZZZZZZZ	ZZZZZZZZZZZZZZ	ZZZZZZZZZZZZZZ	ZZZZZZZZZZZZZZ	ZZZZZZZZZZZZZZ	ZZZZZZZZZZZZZZ	ZZZZZZZZZZZZZZ	ZZZZZZZZZZZZZZ	ZZZZZZZZZZZZZZ	ZZZZZZZZZZZZZZ	ZZZZZZZZZZZZZZ	ZZZZZZZZZZZZZZ	ZZZZZZZZZZZZZZ
166	Pravastatin	small molecule	approved	5	Cytochrome P450 2C8,Cytochrome P450 2C9,Cytochrome P450 2D6,Cytochrome P450 3A4,Cytochrome P450 3A5	13	Solute carrier organic anion transporter family member 1B1,Solute carrier organic anion transporter family member 2B1,Multidrug resistance protein 1,Solute carrier organic anion transporter family member 1A2,Solute carrier family 22 member 6,Solute carrier family 22 member 8,Canalicular multispecific organic anion transporter 1,Solute carrier family 22 member 11,ATP-binding cassette sub-family G …	US	2006-04-25	1	1	3-hydroxy-3-methylglutaryl-coenzyme A reductase	inhibitor	HMGCR	ZZZZZZZZZZZZZZ	ZZZZZZZZZZZZZZ	ZZZZZZZZZZZZZZ	ZZZZZZZZZZZZZZ	ZZZZZZZZZZZZZZ	ZZZZZZZZZZZZZZ	ZZZZZZZZZZZZZZ	ZZZZZZZZZZZZZZ	ZZZZZZZZZZZZZZ	ZZZZZZZZZZZZZZ	ZZZZZZZZZZZZZZ	ZZZZZZZZZZZZZZ	ZZZZZZZZZZZZZZ	ZZZZZZZZZZZZZZ	ZZZZZZZZZZZZZZ	ZZZZZZZZZZZZZZ	ZZZZZZZZZZZZZZ	ZZZZZZZZZZZZZZ	ZZZZZZZZZZZZZZ	ZZZZZZZZZZZZZZ	ZZZZZZZZZZZZZZ	ZZZZZZZZZZZZZZ	ZZZZZZZZZZZZZZ	ZZZZZZZZZZZZZZ	ZZZZZZZZZZZZZZ	ZZZZZZZZZZZZZZ	ZZZZZZZZZZZZZZ	ZZZZZZZZZZZZZZ	ZZZZZZZZZZZZZZ	ZZZZZZZZZZZZZZ	ZZZZZZZZZZZZZZ	ZZZZZZZZZZZZZZ	ZZZZZZZZZZZZZZ	ZZZZZZZZZZZZZZ	ZZZZZZZZZZZZZZ
1256	Varenicline	small molecule	approved/investigational	0		0		US	2006-05-10	5	1	Neuronal acetylcholine receptor subunit alpha-4	partial agonist	CHRNA4	ZZZZZZZZZZZZZZ	ZZZZZZZZZZZZZZ	ZZZZZZZZZZZZZZ	ZZZZZZZZZZZZZZ	ZZZZZZZZZZZZZZ	ZZZZZZZZZZZZZZ	ZZZZZZZZZZZZZZ	ZZZZZZZZZZZZZZ	ZZZZZZZZZZZZZZ	ZZZZZZZZZZZZZZ	ZZZZZZZZZZZZZZ	ZZZZZZZZZZZZZZ	ZZZZZZZZZZZZZZ	ZZZZZZZZZZZZZZ	ZZZZZZZZZZZZZZ	ZZZZZZZZZZZZZZ	ZZZZZZZZZZZZZZ	ZZZZZZZZZZZZZZ	ZZZZZZZZZZZZZZ	ZZZZZZZZZZZZZZ	ZZZZZZZZZZZZZZ	ZZZZZZZZZZZZZZ	ZZZZZZZZZZZZZZ	ZZZZZZZZZZZZZZ	ZZZZZZZZZZZZZZ	ZZZZZZZZZZZZZZ	ZZZZZZZZZZZZZZ	ZZZZZZZZZZZZZZ	ZZZZZZZZZZZZZZ	ZZZZZZZZZZZZZZ	ZZZZZZZZZZZZZZ	ZZZZZZZZZZZZZZ	ZZZZZZZZZZZZZZ	ZZZZZZZZZZZZZZ	ZZZZZZZZZZZZZZ
1244	Sitagliptin	small molecule	approved/investigational	2	Cytochrome P450 3A4,Cytochrome P450 2C8	1	Multidrug resistance protein 1	US	2006-10-16	1	1	Dipeptidyl peptidase 4	inhibitor	DPP4	ZZZZZZZZZZZZZZ	ZZZZZZZZZZZZZZ	ZZZZZZZZZZZZZZ	ZZZZZZZZZZZZZZ	ZZZZZZZZZZZZZZ	ZZZZZZZZZZZZZZ	ZZZZZZZZZZZZZZ	ZZZZZZZZZZZZZZ	ZZZZZZZZZZZZZZ	ZZZZZZZZZZZZZZ	ZZZZZZZZZZZZZZ	ZZZZZZZZZZZZZZ	ZZZZZZZZZZZZZZ	ZZZZZZZZZZZZZZ	ZZZZZZZZZZZZZZ	ZZZZZZZZZZZZZZ	ZZZZZZZZZZZZZZ	ZZZZZZZZZZZZZZ	ZZZZZZZZZZZZZZ	ZZZZZZZZZZZZZZ	ZZZZZZZZZZZZZZ	ZZZZZZZZZZZZZZ	ZZZZZZZZZZZZZZ	ZZZZZZZZZZZZZZ	ZZZZZZZZZZZZZZ	ZZZZZZZZZZZZZZ	ZZZZZZZZZZZZZZ	ZZZZZZZZZZZZZZ	ZZZZZZZZZZZZZZ	ZZZZZZZZZZZZZZ	ZZZZZZZZZZZZZZ	ZZZZZZZZZZZZZZ	ZZZZZZZZZZZZZZ	ZZZZZZZZZZZZZZ	ZZZZZZZZZZZZZZ
278	Travoprost	small molecule	approved	0		0		US	2006-10-20	1	1	Prostaglandin F2-alpha receptor	agonist	PTGFR	ZZZZZZZZZZZZZZ	ZZZZZZZZZZZZZZ	ZZZZZZZZZZZZZZ	ZZZZZZZZZZZZZZ	ZZZZZZZZZZZZZZ	ZZZZZZZZZZZZZZ	ZZZZZZZZZZZZZZ	ZZZZZZZZZZZZZZ	ZZZZZZZZZZZZZZ	ZZZZZZZZZZZZZZ	ZZZZZZZZZZZZZZ	ZZZZZZZZZZZZZZ	ZZZZZZZZZZZZZZ	ZZZZZZZZZZZZZZ	ZZZZZZZZZZZZZZ	ZZZZZZZZZZZZZZ	ZZZZZZZZZZZZZZ	ZZZZZZZZZZZZZZ	ZZZZZZZZZZZZZZ	ZZZZZZZZZZZZZZ	ZZZZZZZZZZZZZZ	ZZZZZZZZZZZZZZ	ZZZZZZZZZZZZZZ	ZZZZZZZZZZZZZZ	ZZZZZZZZZZZZZZ	ZZZZZZZZZZZZZZ	ZZZZZZZZZZZZZZ	ZZZZZZZZZZZZZZ	ZZZZZZZZZZZZZZ	ZZZZZZZZZZZZZZ	ZZZZZZZZZZZZZZ	ZZZZZZZZZZZZZZ	ZZZZZZZZZZZZZZ	ZZZZZZZZZZZZZZ	ZZZZZZZZZZZZZZ
608	Oxandrolone	small molecule	approved/investigational	0		0		US	2006-12-01	1	1	Androgen receptor	agonist	AR	ZZZZZZZZZZZZZZ	ZZZZZZZZZZZZZZ	ZZZZZZZZZZZZZZ	ZZZZZZZZZZZZZZ	ZZZZZZZZZZZZZZ	ZZZZZZZZZZZZZZ	ZZZZZZZZZZZZZZ	ZZZZZZZZZZZZZZ	ZZZZZZZZZZZZZZ	ZZZZZZZZZZZZZZ	ZZZZZZZZZZZZZZ	ZZZZZZZZZZZZZZ	ZZZZZZZZZZZZZZ	ZZZZZZZZZZZZZZ	ZZZZZZZZZZZZZZ	ZZZZZZZZZZZZZZ	ZZZZZZZZZZZZZZ	ZZZZZZZZZZZZZZ	ZZZZZZZZZZZZZZ	ZZZZZZZZZZZZZZ	ZZZZZZZZZZZZZZ	ZZZZZZZZZZZZZZ	ZZZZZZZZZZZZZZ	ZZZZZZZZZZZZZZ	ZZZZZZZZZZZZZZ	ZZZZZZZZZZZZZZ	ZZZZZZZZZZZZZZ	ZZZZZZZZZZZZZZ	ZZZZZZZZZZZZZZ	ZZZZZZZZZZZZZZ	ZZZZZZZZZZZZZZ	ZZZZZZZZZZZZZZ	ZZZZZZZZZZZZZZ	ZZZZZZZZZZZZZZ	ZZZZZZZZZZZZZZ
1239	Lisdexamfetamine	small molecule	approved/investigational	0		0		US	2007-02-23	2	1	Sodium-dependent dopamine transporter	inhibitor	SLC6A3	ZZZZZZZZZZZZZZ	ZZZZZZZZZZZZZZ	ZZZZZZZZZZZZZZ	ZZZZZZZZZZZZZZ	ZZZZZZZZZZZZZZ	ZZZZZZZZZZZZZZ	ZZZZZZZZZZZZZZ	ZZZZZZZZZZZZZZ	ZZZZZZZZZZZZZZ	ZZZZZZZZZZZZZZ	ZZZZZZZZZZZZZZ	ZZZZZZZZZZZZZZ	ZZZZZZZZZZZZZZ	ZZZZZZZZZZZZZZ	ZZZZZZZZZZZZZZ	ZZZZZZZZZZZZZZ	ZZZZZZZZZZZZZZ	ZZZZZZZZZZZZZZ	ZZZZZZZZZZZZZZ	ZZZZZZZZZZZZZZ	ZZZZZZZZZZZZZZ	ZZZZZZZZZZZZZZ	ZZZZZZZZZZZZZZ	ZZZZZZZZZZZZZZ	ZZZZZZZZZZZZZZ	ZZZZZZZZZZZZZZ	ZZZZZZZZZZZZZZ	ZZZZZZZZZZZZZZ	ZZZZZZZZZZZZZZ	ZZZZZZZZZZZZZZ	ZZZZZZZZZZZZZZ	ZZZZZZZZZZZZZZ	ZZZZZZZZZZZZZZ	ZZZZZZZZZZZZZZ	ZZZZZZZZZZZZZZ
1257	Arformoterol	small molecule	approved/investigational	4	Cytochrome P450 2D6,Cytochrome P450 2C19,Cytochrome P450 2A6,Cytochrome P450 2C9	0		US	2007-04-01	1	1	Beta-2 adrenergic receptor	agonist	ADRB2	ZZZZZZZZZZZZZZ	ZZZZZZZZZZZZZZ	ZZZZZZZZZZZZZZ	ZZZZZZZZZZZZZZ	ZZZZZZZZZZZZZZ	ZZZZZZZZZZZZZZ	ZZZZZZZZZZZZZZ	ZZZZZZZZZZZZZZ	ZZZZZZZZZZZZZZ	ZZZZZZZZZZZZZZ	ZZZZZZZZZZZZZZ	ZZZZZZZZZZZZZZ	ZZZZZZZZZZZZZZ	ZZZZZZZZZZZZZZ	ZZZZZZZZZZZZZZ	ZZZZZZZZZZZZZZ	ZZZZZZZZZZZZZZ	ZZZZZZZZZZZZZZ	ZZZZZZZZZZZZZZ	ZZZZZZZZZZZZZZ	ZZZZZZZZZZZZZZ	ZZZZZZZZZZZZZZ	ZZZZZZZZZZZZZZ	ZZZZZZZZZZZZZZ	ZZZZZZZZZZZZZZ	ZZZZZZZZZZZZZZ	ZZZZZZZZZZZZZZ	ZZZZZZZZZZZZZZ	ZZZZZZZZZZZZZZ	ZZZZZZZZZZZZZZ	ZZZZZZZZZZZZZZ	ZZZZZZZZZZZZZZ	ZZZZZZZZZZZZZZ	ZZZZZZZZZZZZZZ	ZZZZZZZZZZZZZZ
7550	Fluticasone furoate	small molecule	approved	1	Cytochrome P450 3A4	1	Multidrug resistance protein 1	US	2007-05-15	1	1	Glucocorticoid receptor	agonist	NR3C1	ZZZZZZZZZZZZZZ	ZZZZZZZZZZZZZZ	ZZZZZZZZZZZZZZ	ZZZZZZZZZZZZZZ	ZZZZZZZZZZZZZZ	ZZZZZZZZZZZZZZ	ZZZZZZZZZZZZZZ	ZZZZZZZZZZZZZZ	ZZZZZZZZZZZZZZ	ZZZZZZZZZZZZZZ	ZZZZZZZZZZZZZZ	ZZZZZZZZZZZZZZ	ZZZZZZZZZZZZZZ	ZZZZZZZZZZZZZZ	ZZZZZZZZZZZZZZ	ZZZZZZZZZZZZZZ	ZZZZZZZZZZZZZZ	ZZZZZZZZZZZZZZ	ZZZZZZZZZZZZZZ	ZZZZZZZZZZZZZZ	ZZZZZZZZZZZZZZ	ZZZZZZZZZZZZZZ	ZZZZZZZZZZZZZZ	ZZZZZZZZZZZZZZ	ZZZZZZZZZZZZZZ	ZZZZZZZZZZZZZZ	ZZZZZZZZZZZZZZ	ZZZZZZZZZZZZZZ	ZZZZZZZZZZZZZZ	ZZZZZZZZZZZZZZ	ZZZZZZZZZZZZZZ	ZZZZZZZZZZZZZZ	ZZZZZZZZZZZZZZ	ZZZZZZZZZZZZZZ	ZZZZZZZZZZZZZZ
5391	Temsirolimus	small molecule	approved	4	Cytochrome P450 3A4,Cytochrome P450 3A5,Cytochrome P450 3A7,Cytochrome P450 2D6	1	Multidrug resistance protein 1	US	2007-07-01	1	1	Serine/threonine-protein kinase mTOR	inhibitor	MTOR	ZZZZZZZZZZZZZZ	ZZZZZZZZZZZZZZ	ZZZZZZZZZZZZZZ	ZZZZZZZZZZZZZZ	ZZZZZZZZZZZZZZ	ZZZZZZZZZZZZZZ	ZZZZZZZZZZZZZZ	ZZZZZZZZZZZZZZ	ZZZZZZZZZZZZZZ	ZZZZZZZZZZZZZZ	ZZZZZZZZZZZZZZ	ZZZZZZZZZZZZZZ	ZZZZZZZZZZZZZZ	ZZZZZZZZZZZZZZ	ZZZZZZZZZZZZZZ	ZZZZZZZZZZZZZZ	ZZZZZZZZZZZZZZ	ZZZZZZZZZZZZZZ	ZZZZZZZZZZZZZZ	ZZZZZZZZZZZZZZ	ZZZZZZZZZZZZZZ	ZZZZZZZZZZZZZZ	ZZZZZZZZZZZZZZ	ZZZZZZZZZZZZZZ	ZZZZZZZZZZZZZZ	ZZZZZZZZZZZZZZ	ZZZZZZZZZZZZZZ	ZZZZZZZZZZZZZZ	ZZZZZZZZZZZZZZ	ZZZZZZZZZZZZZZ	ZZZZZZZZZZZZZZ	ZZZZZZZZZZZZZZ	ZZZZZZZZZZZZZZ	ZZZZZZZZZZZZZZ	ZZZZZZZZZZZZZZ
4560	Maraviroc	small molecule	approved/investigational	1	Cytochrome P450 3A4	0		US	2007-08-06	1	1	C-C chemokine receptor type 5	antagonist	CCR5	ZZZZZZZZZZZZZZ	ZZZZZZZZZZZZZZ	ZZZZZZZZZZZZZZ	ZZZZZZZZZZZZZZ	ZZZZZZZZZZZZZZ	ZZZZZZZZZZZZZZ	ZZZZZZZZZZZZZZ	ZZZZZZZZZZZZZZ	ZZZZZZZZZZZZZZ	ZZZZZZZZZZZZZZ	ZZZZZZZZZZZZZZ	ZZZZZZZZZZZZZZ	ZZZZZZZZZZZZZZ	ZZZZZZZZZZZZZZ	ZZZZZZZZZZZZZZ	ZZZZZZZZZZZZZZ	ZZZZZZZZZZZZZZ	ZZZZZZZZZZZZZZ	ZZZZZZZZZZZZZZ	ZZZZZZZZZZZZZZ	ZZZZZZZZZZZZZZ	ZZZZZZZZZZZZZZ	ZZZZZZZZZZZZZZ	ZZZZZZZZZZZZZZ	ZZZZZZZZZZZZZZ	ZZZZZZZZZZZZZZ	ZZZZZZZZZZZZZZ	ZZZZZZZZZZZZZZ	ZZZZZZZZZZZZZZ	ZZZZZZZZZZZZZZ	ZZZZZZZZZZZZZZ	ZZZZZZZZZZZZZZ	ZZZZZZZZZZZZZZ	ZZZZZZZZZZZZZZ	ZZZZZZZZZZZZZZ
1284	Fosphenytoin	small molecule	approved	5	Cytochrome P450 2C9,Cytochrome P450 2C8,Cytochrome P450 2C19,Cytochrome P450 3A4,Cytochrome P450 2B6	0		US	2007-08-06	1	1	Sodium channel protein type 5 subunit alpha	inhibitor	SCN5A	ZZZZZZZZZZZZZZ	ZZZZZZZZZZZZZZ	ZZZZZZZZZZZZZZ	ZZZZZZZZZZZZZZ	ZZZZZZZZZZZZZZ	ZZZZZZZZZZZZZZ	ZZZZZZZZZZZZZZ	ZZZZZZZZZZZZZZ	ZZZZZZZZZZZZZZ	ZZZZZZZZZZZZZZ	ZZZZZZZZZZZZZZ	ZZZZZZZZZZZZZZ	ZZZZZZZZZZZZZZ	ZZZZZZZZZZZZZZ	ZZZZZZZZZZZZZZ	ZZZZZZZZZZZZZZ	ZZZZZZZZZZZZZZ	ZZZZZZZZZZZZZZ	ZZZZZZZZZZZZZZ	ZZZZZZZZZZZZZZ	ZZZZZZZZZZZZZZ	ZZZZZZZZZZZZZZ	ZZZZZZZZZZZZZZ	ZZZZZZZZZZZZZZ	ZZZZZZZZZZZZZZ	ZZZZZZZZZZZZZZ	ZZZZZZZZZZZZZZ	ZZZZZZZZZZZZZZ	ZZZZZZZZZZZZZZ	ZZZZZZZZZZZZZZ	ZZZZZZZZZZZZZZ	ZZZZZZZZZZZZZZ	ZZZZZZZZZZZZZZ	ZZZZZZZZZZZZZZ	ZZZZZZZZZZZZZZ
5388	Levocetirizine	small molecule	approved	1	Cytochrome P450 3A4	0		US	2007-08-09	1	1	Histamine H1 receptor	antagonist,inhibitor	HRH1	ZZZZZZZZZZZZZZ	ZZZZZZZZZZZZZZ	ZZZZZZZZZZZZZZ	ZZZZZZZZZZZZZZ	ZZZZZZZZZZZZZZ	ZZZZZZZZZZZZZZ	ZZZZZZZZZZZZZZ	ZZZZZZZZZZZZZZ	ZZZZZZZZZZZZZZ	ZZZZZZZZZZZZZZ	ZZZZZZZZZZZZZZ	ZZZZZZZZZZZZZZ	ZZZZZZZZZZZZZZ	ZZZZZZZZZZZZZZ	ZZZZZZZZZZZZZZ	ZZZZZZZZZZZZZZ	ZZZZZZZZZZZZZZ	ZZZZZZZZZZZZZZ	ZZZZZZZZZZZZZZ	ZZZZZZZZZZZZZZ	ZZZZZZZZZZZZZZ	ZZZZZZZZZZZZZZ	ZZZZZZZZZZZZZZ	ZZZZZZZZZZZZZZ	ZZZZZZZZZZZZZZ	ZZZZZZZZZZZZZZ	ZZZZZZZZZZZZZZ	ZZZZZZZZZZZZZZ	ZZZZZZZZZZZZZZ	ZZZZZZZZZZZZZZ	ZZZZZZZZZZZZZZ	ZZZZZZZZZZZZZZ	ZZZZZZZZZZZZZZ	ZZZZZZZZZZZZZZ	ZZZZZZZZZZZZZZ
4593	Nilotinib	small molecule	approved/investigational	5	Cytochrome P450 3A4,Cytochrome P450 2C8,Cytochrome P450 2C9,Cytochrome P450 2D6,Cytochrome P450 2B6	3	Multidrug resistance protein 1,ATP-binding cassette sub-family G member 2,UDP-glucuronosyltransferase 1-1	US	2007-10-29	2	1	Tyrosine-protein kinase ABL1	inhibitor	ABL1	ZZZZZZZZZZZZZZ	ZZZZZZZZZZZZZZ	ZZZZZZZZZZZZZZ	ZZZZZZZZZZZZZZ	ZZZZZZZZZZZZZZ	ZZZZZZZZZZZZZZ	ZZZZZZZZZZZZZZ	ZZZZZZZZZZZZZZ	ZZZZZZZZZZZZZZ	ZZZZZZZZZZZZZZ	ZZZZZZZZZZZZZZ	ZZZZZZZZZZZZZZ	ZZZZZZZZZZZZZZ	ZZZZZZZZZZZZZZ	ZZZZZZZZZZZZZZ	ZZZZZZZZZZZZZZ	ZZZZZZZZZZZZZZ	ZZZZZZZZZZZZZZ	ZZZZZZZZZZZZZZ	ZZZZZZZZZZZZZZ	ZZZZZZZZZZZZZZ	ZZZZZZZZZZZZZZ	ZZZZZZZZZZZZZZ	ZZZZZZZZZZZZZZ	ZZZZZZZZZZZZZZ	ZZZZZZZZZZZZZZ	ZZZZZZZZZZZZZZ	ZZZZZZZZZZZZZZ	ZZZZZZZZZZZZZZ	ZZZZZZZZZZZZZZ	ZZZZZZZZZZZZZZ	ZZZZZZZZZZZZZZ	ZZZZZZZZZZZZZZ	ZZZZZZZZZZZZZZ	ZZZZZZZZZZZZZZ
875	Granisetron	small molecule	approved/investigational	4	Cytochrome P450 3A4,Cytochrome P450 1A1,Cytochrome P450 2D6,Cytochrome P450 3A5	0		US	2007-12-31	1	1	5-hydroxytryptamine receptor 3A	antagonist	HTR3A	ZZZZZZZZZZZZZZ	ZZZZZZZZZZZZZZ	ZZZZZZZZZZZZZZ	ZZZZZZZZZZZZZZ	ZZZZZZZZZZZZZZ	ZZZZZZZZZZZZZZ	ZZZZZZZZZZZZZZ	ZZZZZZZZZZZZZZ	ZZZZZZZZZZZZZZ	ZZZZZZZZZZZZZZ	ZZZZZZZZZZZZZZ	ZZZZZZZZZZZZZZ	ZZZZZZZZZZZZZZ	ZZZZZZZZZZZZZZ	ZZZZZZZZZZZZZZ	ZZZZZZZZZZZZZZ	ZZZZZZZZZZZZZZ	ZZZZZZZZZZZZZZ	ZZZZZZZZZZZZZZ	ZZZZZZZZZZZZZZ	ZZZZZZZZZZZZZZ	ZZZZZZZZZZZZZZ	ZZZZZZZZZZZZZZ	ZZZZZZZZZZZZZZ	ZZZZZZZZZZZZZZ	ZZZZZZZZZZZZZZ	ZZZZZZZZZZZZZZ	ZZZZZZZZZZZZZZ	ZZZZZZZZZZZZZZ	ZZZZZZZZZZZZZZ	ZZZZZZZZZZZZZZ	ZZZZZZZZZZZZZZ	ZZZZZZZZZZZZZZ	ZZZZZZZZZZZZZZ	ZZZZZZZZZZZZZZ
5394	Dapagliflozin	small molecule	approved	9	Cytochrome P450 1A1,Cytochrome P450 1A2,Cytochrome P450 2A6,Cytochrome P450 2C9,Cytochrome P450 2D6,Cytochrome P450 3A4,UDP-glucuronosyltransferase 1-9,UDP-glucuronosyltransferase 2B4,UDP-glucuronosyltransferase 2B7	1	Multidrug resistance protein 1	US	2008-01-14	1	1	Sodium/glucose cotransporter 2	antagonist	SLC5A2	ZZZZZZZZZZZZZZ	ZZZZZZZZZZZZZZ	ZZZZZZZZZZZZZZ	ZZZZZZZZZZZZZZ	ZZZZZZZZZZZZZZ	ZZZZZZZZZZZZZZ	ZZZZZZZZZZZZZZ	ZZZZZZZZZZZZZZ	ZZZZZZZZZZZZZZ	ZZZZZZZZZZZZZZ	ZZZZZZZZZZZZZZ	ZZZZZZZZZZZZZZ	ZZZZZZZZZZZZZZ	ZZZZZZZZZZZZZZ	ZZZZZZZZZZZZZZ	ZZZZZZZZZZZZZZ	ZZZZZZZZZZZZZZ	ZZZZZZZZZZZZZZ	ZZZZZZZZZZZZZZ	ZZZZZZZZZZZZZZ	ZZZZZZZZZZZZZZ	ZZZZZZZZZZZZZZ	ZZZZZZZZZZZZZZ	ZZZZZZZZZZZZZZ	ZZZZZZZZZZZZZZ	ZZZZZZZZZZZZZZ	ZZZZZZZZZZZZZZ	ZZZZZZZZZZZZZZ	ZZZZZZZZZZZZZZ	ZZZZZZZZZZZZZZ	ZZZZZZZZZZZZZZ	ZZZZZZZZZZZZZZ	ZZZZZZZZZZZZZZ	ZZZZZZZZZZZZZZ	ZZZZZZZZZZZZZZ
4586	Nebivolol	small molecule	approved/investigational	1	Cytochrome P450 2D6	0		US	2008-01-22	2	1	Beta-1 adrenergic receptor	antagonist	ADRB1	ZZZZZZZZZZZZZZ	ZZZZZZZZZZZZZZ	ZZZZZZZZZZZZZZ	ZZZZZZZZZZZZZZ	ZZZZZZZZZZZZZZ	ZZZZZZZZZZZZZZ	ZZZZZZZZZZZZZZ	ZZZZZZZZZZZZZZ	ZZZZZZZZZZZZZZ	ZZZZZZZZZZZZZZ	ZZZZZZZZZZZZZZ	ZZZZZZZZZZZZZZ	ZZZZZZZZZZZZZZ	ZZZZZZZZZZZZZZ	ZZZZZZZZZZZZZZ	ZZZZZZZZZZZZZZ	ZZZZZZZZZZZZZZ	ZZZZZZZZZZZZZZ	ZZZZZZZZZZZZZZ	ZZZZZZZZZZZZZZ	ZZZZZZZZZZZZZZ	ZZZZZZZZZZZZZZ	ZZZZZZZZZZZZZZ	ZZZZZZZZZZZZZZ	ZZZZZZZZZZZZZZ	ZZZZZZZZZZZZZZ	ZZZZZZZZZZZZZZ	ZZZZZZZZZZZZZZ	ZZZZZZZZZZZZZZ	ZZZZZZZZZZZZZZ	ZZZZZZZZZZZZZZ	ZZZZZZZZZZZZZZ	ZZZZZZZZZZZZZZ	ZZZZZZZZZZZZZZ	ZZZZZZZZZZZZZZ
1353	Ciclesonide	small molecule	approved/investigational	3	Cytochrome P450 3A4,Cytochrome P450 2D6,Liver carboxylesterase 1	0		US	2008-03-01	1	1	Glucocorticoid receptor	agonist	NR3C1	ZZZZZZZZZZZZZZ	ZZZZZZZZZZZZZZ	ZZZZZZZZZZZZZZ	ZZZZZZZZZZZZZZ	ZZZZZZZZZZZZZZ	ZZZZZZZZZZZZZZ	ZZZZZZZZZZZZZZ	ZZZZZZZZZZZZZZ	ZZZZZZZZZZZZZZ	ZZZZZZZZZZZZZZ	ZZZZZZZZZZZZZZ	ZZZZZZZZZZZZZZ	ZZZZZZZZZZZZZZ	ZZZZZZZZZZZZZZ	ZZZZZZZZZZZZZZ	ZZZZZZZZZZZZZZ	ZZZZZZZZZZZZZZ	ZZZZZZZZZZZZZZ	ZZZZZZZZZZZZZZ	ZZZZZZZZZZZZZZ	ZZZZZZZZZZZZZZ	ZZZZZZZZZZZZZZ	ZZZZZZZZZZZZZZ	ZZZZZZZZZZZZZZ	ZZZZZZZZZZZZZZ	ZZZZZZZZZZZZZZ	ZZZZZZZZZZZZZZ	ZZZZZZZZZZZZZZ	ZZZZZZZZZZZZZZ	ZZZZZZZZZZZZZZ	ZZZZZZZZZZZZZZ	ZZZZZZZZZZZZZZ	ZZZZZZZZZZZZZZ	ZZZZZZZZZZZZZZ	ZZZZZZZZZZZZZZ
1127	Amifostine	small molecule	approved/investigational	1	Alkaline phosphatase, tissue-nonspecific isozyme	0		US	2008-03-14	2	1	Alkaline phosphatase, placental-like	inducer	ALPPL2	ZZZZZZZZZZZZZZ	ZZZZZZZZZZZZZZ	ZZZZZZZZZZZZZZ	ZZZZZZZZZZZZZZ	ZZZZZZZZZZZZZZ	ZZZZZZZZZZZZZZ	ZZZZZZZZZZZZZZ	ZZZZZZZZZZZZZZ	ZZZZZZZZZZZZZZ	ZZZZZZZZZZZZZZ	ZZZZZZZZZZZZZZ	ZZZZZZZZZZZZZZ	ZZZZZZZZZZZZZZ	ZZZZZZZZZZZZZZ	ZZZZZZZZZZZZZZ	ZZZZZZZZZZZZZZ	ZZZZZZZZZZZZZZ	ZZZZZZZZZZZZZZ	ZZZZZZZZZZZZZZ	ZZZZZZZZZZZZZZ	ZZZZZZZZZZZZZZ	ZZZZZZZZZZZZZZ	ZZZZZZZZZZZZZZ	ZZZZZZZZZZZZZZ	ZZZZZZZZZZZZZZ	ZZZZZZZZZZZZZZ	ZZZZZZZZZZZZZZ	ZZZZZZZZZZZZZZ	ZZZZZZZZZZZZZZ	ZZZZZZZZZZZZZZ	ZZZZZZZZZZZZZZ	ZZZZZZZZZZZZZZ	ZZZZZZZZZZZZZZ	ZZZZZZZZZZZZZZ	ZZZZZZZZZZZZZZ
5549	Methylnaltrexone	small molecule	approved	1	Cytochrome P450 2D6	0		US	2008-04-24	2	1	Mu-type opioid receptor	antagonist	OPRM1	ZZZZZZZZZZZZZZ	ZZZZZZZZZZZZZZ	ZZZZZZZZZZZZZZ	ZZZZZZZZZZZZZZ	ZZZZZZZZZZZZZZ	ZZZZZZZZZZZZZZ	ZZZZZZZZZZZZZZ	ZZZZZZZZZZZZZZ	ZZZZZZZZZZZZZZ	ZZZZZZZZZZZZZZ	ZZZZZZZZZZZZZZ	ZZZZZZZZZZZZZZ	ZZZZZZZZZZZZZZ	ZZZZZZZZZZZZZZ	ZZZZZZZZZZZZZZ	ZZZZZZZZZZZZZZ	ZZZZZZZZZZZZZZ	ZZZZZZZZZZZZZZ	ZZZZZZZZZZZZZZ	ZZZZZZZZZZZZZZ	ZZZZZZZZZZZZZZ	ZZZZZZZZZZZZZZ	ZZZZZZZZZZZZZZ	ZZZZZZZZZZZZZZ	ZZZZZZZZZZZZZZ	ZZZZZZZZZZZZZZ	ZZZZZZZZZZZZZZ	ZZZZZZZZZZZZZZ	ZZZZZZZZZZZZZZ	ZZZZZZZZZZZZZZ	ZZZZZZZZZZZZZZ	ZZZZZZZZZZZZZZ	ZZZZZZZZZZZZZZ	ZZZZZZZZZZZZZZ	ZZZZZZZZZZZZZZ
367	Palonosetron	small molecule	approved/investigational	3	Cytochrome P450 2D6,Cytochrome P450 3A4,Cytochrome P450 1A2	0		US	2008-08-22	1	1	5-hydroxytryptamine receptor 3A	antagonist	HTR3A	ZZZZZZZZZZZZZZ	ZZZZZZZZZZZZZZ	ZZZZZZZZZZZZZZ	ZZZZZZZZZZZZZZ	ZZZZZZZZZZZZZZ	ZZZZZZZZZZZZZZ	ZZZZZZZZZZZZZZ	ZZZZZZZZZZZZZZ	ZZZZZZZZZZZZZZ	ZZZZZZZZZZZZZZ	ZZZZZZZZZZZZZZ	ZZZZZZZZZZZZZZ	ZZZZZZZZZZZZZZ	ZZZZZZZZZZZZZZ	ZZZZZZZZZZZZZZ	ZZZZZZZZZZZZZZ	ZZZZZZZZZZZZZZ	ZZZZZZZZZZZZZZ	ZZZZZZZZZZZZZZ	ZZZZZZZZZZZZZZ	ZZZZZZZZZZZZZZ	ZZZZZZZZZZZZZZ	ZZZZZZZZZZZZZZ	ZZZZZZZZZZZZZZ	ZZZZZZZZZZZZZZ	ZZZZZZZZZZZZZZ	ZZZZZZZZZZZZZZ	ZZZZZZZZZZZZZZ	ZZZZZZZZZZZZZZ	ZZZZZZZZZZZZZZ	ZZZZZZZZZZZZZZ	ZZZZZZZZZZZZZZ	ZZZZZZZZZZZZZZ	ZZZZZZZZZZZZZZ	ZZZZZZZZZZZZZZ
5463	Fesoterodine	small molecule	approved	2	Cytochrome P450 3A4,Cytochrome P450 2D6	1	Multidrug resistance protein 1	US	2008-10-31	5	1	Muscarinic acetylcholine receptor M3	antagonist	CHRM3	ZZZZZZZZZZZZZZ	ZZZZZZZZZZZZZZ	ZZZZZZZZZZZZZZ	ZZZZZZZZZZZZZZ	ZZZZZZZZZZZZZZ	ZZZZZZZZZZZZZZ	ZZZZZZZZZZZZZZ	ZZZZZZZZZZZZZZ	ZZZZZZZZZZZZZZ	ZZZZZZZZZZZZZZ	ZZZZZZZZZZZZZZ	ZZZZZZZZZZZZZZ	ZZZZZZZZZZZZZZ	ZZZZZZZZZZZZZZ	ZZZZZZZZZZZZZZ	ZZZZZZZZZZZZZZ	ZZZZZZZZZZZZZZ	ZZZZZZZZZZZZZZ	ZZZZZZZZZZZZZZ	ZZZZZZZZZZZZZZ	ZZZZZZZZZZZZZZ	ZZZZZZZZZZZZZZ	ZZZZZZZZZZZZZZ	ZZZZZZZZZZZZZZ	ZZZZZZZZZZZZZZ	ZZZZZZZZZZZZZZ	ZZZZZZZZZZZZZZ	ZZZZZZZZZZZZZZ	ZZZZZZZZZZZZZZ	ZZZZZZZZZZZZZZ	ZZZZZZZZZZZZZZ	ZZZZZZZZZZZZZZ	ZZZZZZZZZZZZZZ	ZZZZZZZZZZZZZZ	ZZZZZZZZZZZZZZ
10469	Fenofibric acid	small molecule	approved	0		0		US	2008-12-15	1	1	Peroxisome proliferator-activated receptor alpha	agonist	PPARA	ZZZZZZZZZZZZZZ	ZZZZZZZZZZZZZZ	ZZZZZZZZZZZZZZ	ZZZZZZZZZZZZZZ	ZZZZZZZZZZZZZZ	ZZZZZZZZZZZZZZ	ZZZZZZZZZZZZZZ	ZZZZZZZZZZZZZZ	ZZZZZZZZZZZZZZ	ZZZZZZZZZZZZZZ	ZZZZZZZZZZZZZZ	ZZZZZZZZZZZZZZ	ZZZZZZZZZZZZZZ	ZZZZZZZZZZZZZZ	ZZZZZZZZZZZZZZ	ZZZZZZZZZZZZZZ	ZZZZZZZZZZZZZZ	ZZZZZZZZZZZZZZ	ZZZZZZZZZZZZZZ	ZZZZZZZZZZZZZZ	ZZZZZZZZZZZZZZ	ZZZZZZZZZZZZZZ	ZZZZZZZZZZZZZZ	ZZZZZZZZZZZZZZ	ZZZZZZZZZZZZZZ	ZZZZZZZZZZZZZZ	ZZZZZZZZZZZZZZ	ZZZZZZZZZZZZZZ	ZZZZZZZZZZZZZZ	ZZZZZZZZZZZZZZ	ZZZZZZZZZZZZZZ	ZZZZZZZZZZZZZZ	ZZZZZZZZZZZZZZ	ZZZZZZZZZZZZZZ	ZZZZZZZZZZZZZZ
4579	Febuxostat	small molecule	approved	0		0		US	2009-02-13	1	1	Xanthine dehydrogenase/oxidase	inhibitor	XDH	ZZZZZZZZZZZZZZ	ZZZZZZZZZZZZZZ	ZZZZZZZZZZZZZZ	ZZZZZZZZZZZZZZ	ZZZZZZZZZZZZZZ	ZZZZZZZZZZZZZZ	ZZZZZZZZZZZZZZ	ZZZZZZZZZZZZZZ	ZZZZZZZZZZZZZZ	ZZZZZZZZZZZZZZ	ZZZZZZZZZZZZZZ	ZZZZZZZZZZZZZZ	ZZZZZZZZZZZZZZ	ZZZZZZZZZZZZZZ	ZZZZZZZZZZZZZZ	ZZZZZZZZZZZZZZ	ZZZZZZZZZZZZZZ	ZZZZZZZZZZZZZZ	ZZZZZZZZZZZZZZ	ZZZZZZZZZZZZZZ	ZZZZZZZZZZZZZZ	ZZZZZZZZZZZZZZ	ZZZZZZZZZZZZZZ	ZZZZZZZZZZZZZZ	ZZZZZZZZZZZZZZ	ZZZZZZZZZZZZZZ	ZZZZZZZZZZZZZZ	ZZZZZZZZZZZZZZ	ZZZZZZZZZZZZZZ	ZZZZZZZZZZZZZZ	ZZZZZZZZZZZZZZ	ZZZZZZZZZZZZZZ	ZZZZZZZZZZZZZZ	ZZZZZZZZZZZZZZ	ZZZZZZZZZZZZZZ
5460	Degarelix	small molecule	approved	0		0		US	2009-03-02	1	1	Gonadotropin-releasing hormone receptor	antagonist	GNRHR	ZZZZZZZZZZZZZZ	ZZZZZZZZZZZZZZ	ZZZZZZZZZZZZZZ	ZZZZZZZZZZZZZZ	ZZZZZZZZZZZZZZ	ZZZZZZZZZZZZZZ	ZZZZZZZZZZZZZZ	ZZZZZZZZZZZZZZ	ZZZZZZZZZZZZZZ	ZZZZZZZZZZZZZZ	ZZZZZZZZZZZZZZ	ZZZZZZZZZZZZZZ	ZZZZZZZZZZZZZZ	ZZZZZZZZZZZZZZ	ZZZZZZZZZZZZZZ	ZZZZZZZZZZZZZZ	ZZZZZZZZZZZZZZ	ZZZZZZZZZZZZZZ	ZZZZZZZZZZZZZZ	ZZZZZZZZZZZZZZ	ZZZZZZZZZZZZZZ	ZZZZZZZZZZZZZZ	ZZZZZZZZZZZZZZ	ZZZZZZZZZZZZZZ	ZZZZZZZZZZZZZZ	ZZZZZZZZZZZZZZ	ZZZZZZZZZZZZZZ	ZZZZZZZZZZZZZZ	ZZZZZZZZZZZZZZ	ZZZZZZZZZZZZZZ	ZZZZZZZZZZZZZZ	ZZZZZZZZZZZZZZ	ZZZZZZZZZZZZZZ	ZZZZZZZZZZZZZZ	ZZZZZZZZZZZZZZ
5364	Silodosin	small molecule	approved	2	Cytochrome P450 3A4,UDP-glucuronosyltransferase 2B7	2	Multidrug resistance protein 1,Multidrug resistance protein 3	US	2009-03-23	3	1	Alpha-1A adrenergic receptor	antagonist	ADRA1A	ZZZZZZZZZZZZZZ	ZZZZZZZZZZZZZZ	ZZZZZZZZZZZZZZ	ZZZZZZZZZZZZZZ	ZZZZZZZZZZZZZZ	ZZZZZZZZZZZZZZ	ZZZZZZZZZZZZZZ	ZZZZZZZZZZZZZZ	ZZZZZZZZZZZZZZ	ZZZZZZZZZZZZZZ	ZZZZZZZZZZZZZZ	ZZZZZZZZZZZZZZ	ZZZZZZZZZZZZZZ	ZZZZZZZZZZZZZZ	ZZZZZZZZZZZZZZ	ZZZZZZZZZZZZZZ	ZZZZZZZZZZZZZZ	ZZZZZZZZZZZZZZ	ZZZZZZZZZZZZZZ	ZZZZZZZZZZZZZZ	ZZZZZZZZZZZZZZ	ZZZZZZZZZZZZZZ	ZZZZZZZZZZZZZZ	ZZZZZZZZZZZZZZ	ZZZZZZZZZZZZZZ	ZZZZZZZZZZZZZZ	ZZZZZZZZZZZZZZ	ZZZZZZZZZZZZZZ	ZZZZZZZZZZZZZZ	ZZZZZZZZZZZZZZ	ZZZZZZZZZZZZZZ	ZZZZZZZZZZZZZZ	ZZZZZZZZZZZZZZ	ZZZZZZZZZZZZZZ	ZZZZZZZZZZZZZZ
1523	Everolimus	small molecule	approved	1	Cytochrome P450 3A4	0		US	2009-03-31	1	1	Serine/threonine-protein kinase mTOR	inhibitor	MTOR	ZZZZZZZZZZZZZZ	ZZZZZZZZZZZZZZ	ZZZZZZZZZZZZZZ	ZZZZZZZZZZZZZZ	ZZZZZZZZZZZZZZ	ZZZZZZZZZZZZZZ	ZZZZZZZZZZZZZZ	ZZZZZZZZZZZZZZ	ZZZZZZZZZZZZZZ	ZZZZZZZZZZZZZZ	ZZZZZZZZZZZZZZ	ZZZZZZZZZZZZZZ	ZZZZZZZZZZZZZZ	ZZZZZZZZZZZZZZ	ZZZZZZZZZZZZZZ	ZZZZZZZZZZZZZZ	ZZZZZZZZZZZZZZ	ZZZZZZZZZZZZZZ	ZZZZZZZZZZZZZZ	ZZZZZZZZZZZZZZ	ZZZZZZZZZZZZZZ	ZZZZZZZZZZZZZZ	ZZZZZZZZZZZZZZ	ZZZZZZZZZZZZZZ	ZZZZZZZZZZZZZZ	ZZZZZZZZZZZZZZ	ZZZZZZZZZZZZZZ	ZZZZZZZZZZZZZZ	ZZZZZZZZZZZZZZ	ZZZZZZZZZZZZZZ	ZZZZZZZZZZZZZZ	ZZZZZZZZZZZZZZ	ZZZZZZZZZZZZZZ	ZZZZZZZZZZZZZZ	ZZZZZZZZZZZZZZ
5368	Tolvaptan	small molecule	approved	1	Cytochrome P450 3A4	1	Multidrug resistance protein 1	US	2009-05-19	2	1	Vasopressin V2 receptor	antagonist	AVPR2	ZZZZZZZZZZZZZZ	ZZZZZZZZZZZZZZ	ZZZZZZZZZZZZZZ	ZZZZZZZZZZZZZZ	ZZZZZZZZZZZZZZ	ZZZZZZZZZZZZZZ	ZZZZZZZZZZZZZZ	ZZZZZZZZZZZZZZ	ZZZZZZZZZZZZZZ	ZZZZZZZZZZZZZZ	ZZZZZZZZZZZZZZ	ZZZZZZZZZZZZZZ	ZZZZZZZZZZZZZZ	ZZZZZZZZZZZZZZ	ZZZZZZZZZZZZZZ	ZZZZZZZZZZZZZZ	ZZZZZZZZZZZZZZ	ZZZZZZZZZZZZZZ	ZZZZZZZZZZZZZZ	ZZZZZZZZZZZZZZ	ZZZZZZZZZZZZZZ	ZZZZZZZZZZZZZZ	ZZZZZZZZZZZZZZ	ZZZZZZZZZZZZZZ	ZZZZZZZZZZZZZZ	ZZZZZZZZZZZZZZ	ZZZZZZZZZZZZZZ	ZZZZZZZZZZZZZZ	ZZZZZZZZZZZZZZ	ZZZZZZZZZZZZZZ	ZZZZZZZZZZZZZZ	ZZZZZZZZZZZZZZ	ZZZZZZZZZZZZZZ	ZZZZZZZZZZZZZZ	ZZZZZZZZZZZZZZ
5406	Armodafinil	small molecule	approved/investigational	6	Cytochrome P450 2C19,Cytochrome P450 3A4,Cytochrome P450 3A5,Cytochrome P450 1A2,Cytochrome P450 2B6,Cytochrome P450 2C9	0		US	2009-05-26	1	1	Sodium-dependent dopamine transporter	antagonist,inhibitor	SLC6A3	ZZZZZZZZZZZZZZ	ZZZZZZZZZZZZZZ	ZZZZZZZZZZZZZZ	ZZZZZZZZZZZZZZ	ZZZZZZZZZZZZZZ	ZZZZZZZZZZZZZZ	ZZZZZZZZZZZZZZ	ZZZZZZZZZZZZZZ	ZZZZZZZZZZZZZZ	ZZZZZZZZZZZZZZ	ZZZZZZZZZZZZZZ	ZZZZZZZZZZZZZZ	ZZZZZZZZZZZZZZ	ZZZZZZZZZZZZZZ	ZZZZZZZZZZZZZZ	ZZZZZZZZZZZZZZ	ZZZZZZZZZZZZZZ	ZZZZZZZZZZZZZZ	ZZZZZZZZZZZZZZ	ZZZZZZZZZZZZZZ	ZZZZZZZZZZZZZZ	ZZZZZZZZZZZZZZ	ZZZZZZZZZZZZZZ	ZZZZZZZZZZZZZZ	ZZZZZZZZZZZZZZ	ZZZZZZZZZZZZZZ	ZZZZZZZZZZZZZZ	ZZZZZZZZZZZZZZ	ZZZZZZZZZZZZZZ	ZZZZZZZZZZZZZZ	ZZZZZZZZZZZZZZ	ZZZZZZZZZZZZZZ	ZZZZZZZZZZZZZZ	ZZZZZZZZZZZZZZ	ZZZZZZZZZZZZZZ
7574	Chlorcyclizine	small molecule	approved	0		0		US	2009-06-08	1	1	Histamine H1 receptor	antagonist	HRH1	ZZZZZZZZZZZZZZ	ZZZZZZZZZZZZZZ	ZZZZZZZZZZZZZZ	ZZZZZZZZZZZZZZ	ZZZZZZZZZZZZZZ	ZZZZZZZZZZZZZZ	ZZZZZZZZZZZZZZ	ZZZZZZZZZZZZZZ	ZZZZZZZZZZZZZZ	ZZZZZZZZZZZZZZ	ZZZZZZZZZZZZZZ	ZZZZZZZZZZZZZZ	ZZZZZZZZZZZZZZ	ZZZZZZZZZZZZZZ	ZZZZZZZZZZZZZZ	ZZZZZZZZZZZZZZ	ZZZZZZZZZZZZZZ	ZZZZZZZZZZZZZZ	ZZZZZZZZZZZZZZ	ZZZZZZZZZZZZZZ	ZZZZZZZZZZZZZZ	ZZZZZZZZZZZZZZ	ZZZZZZZZZZZZZZ	ZZZZZZZZZZZZZZ	ZZZZZZZZZZZZZZ	ZZZZZZZZZZZZZZ	ZZZZZZZZZZZZZZ	ZZZZZZZZZZZZZZ	ZZZZZZZZZZZZZZ	ZZZZZZZZZZZZZZ	ZZZZZZZZZZZZZZ	ZZZZZZZZZZZZZZ	ZZZZZZZZZZZZZZ	ZZZZZZZZZZZZZZ	ZZZZZZZZZZZZZZ
5365	Prasugrel	small molecule	approved	5	Cocaine esterase,Cytochrome P450 3A4,Cytochrome P450 2B6,Cytochrome P450 2C9,Cytochrome P450 2C19	0		US	2009-07-10	1	1	P2Y purinoceptor 12	antagonist	P2RY12	ZZZZZZZZZZZZZZ	ZZZZZZZZZZZZZZ	ZZZZZZZZZZZZZZ	ZZZZZZZZZZZZZZ	ZZZZZZZZZZZZZZ	ZZZZZZZZZZZZZZ	ZZZZZZZZZZZZZZ	ZZZZZZZZZZZZZZ	ZZZZZZZZZZZZZZ	ZZZZZZZZZZZZZZ	ZZZZZZZZZZZZZZ	ZZZZZZZZZZZZZZ	ZZZZZZZZZZZZZZ	ZZZZZZZZZZZZZZ	ZZZZZZZZZZZZZZ	ZZZZZZZZZZZZZZ	ZZZZZZZZZZZZZZ	ZZZZZZZZZZZZZZ	ZZZZZZZZZZZZZZ	ZZZZZZZZZZZZZZ	ZZZZZZZZZZZZZZ	ZZZZZZZZZZZZZZ	ZZZZZZZZZZZZZZ	ZZZZZZZZZZZZZZ	ZZZZZZZZZZZZZZ	ZZZZZZZZZZZZZZ	ZZZZZZZZZZZZZZ	ZZZZZZZZZZZZZZ	ZZZZZZZZZZZZZZ	ZZZZZZZZZZZZZZ	ZZZZZZZZZZZZZZ	ZZZZZZZZZZZZZZ	ZZZZZZZZZZZZZZ	ZZZZZZZZZZZZZZ	ZZZZZZZZZZZZZZ
5396	Saxagliptin	small molecule	approved	2	Cytochrome P450 3A4,Cytochrome P450 3A5	3	Multidrug resistance-associated protein 1,Solute carrier organic anion transporter family member 4C1,Solute carrier family 22 member 8	US	2009-07-31	1	1	Dipeptidyl peptidase 4	inhibitor	DPP4	ZZZZZZZZZZZZZZ	ZZZZZZZZZZZZZZ	ZZZZZZZZZZZZZZ	ZZZZZZZZZZZZZZ	ZZZZZZZZZZZZZZ	ZZZZZZZZZZZZZZ	ZZZZZZZZZZZZZZ	ZZZZZZZZZZZZZZ	ZZZZZZZZZZZZZZ	ZZZZZZZZZZZZZZ	ZZZZZZZZZZZZZZ	ZZZZZZZZZZZZZZ	ZZZZZZZZZZZZZZ	ZZZZZZZZZZZZZZ	ZZZZZZZZZZZZZZ	ZZZZZZZZZZZZZZ	ZZZZZZZZZZZZZZ	ZZZZZZZZZZZZZZ	ZZZZZZZZZZZZZZ	ZZZZZZZZZZZZZZ	ZZZZZZZZZZZZZZ	ZZZZZZZZZZZZZZ	ZZZZZZZZZZZZZZ	ZZZZZZZZZZZZZZ	ZZZZZZZZZZZZZZ	ZZZZZZZZZZZZZZ	ZZZZZZZZZZZZZZ	ZZZZZZZZZZZZZZ	ZZZZZZZZZZZZZZ	ZZZZZZZZZZZZZZ	ZZZZZZZZZZZZZZ	ZZZZZZZZZZZZZZ	ZZZZZZZZZZZZZZ	ZZZZZZZZZZZZZZ	ZZZZZZZZZZZZZZ
287	Ropivacaine	small molecule	approved	4	Cytochrome P450 1A2,Cytochrome P450 2B6,Cytochrome P450 2D6,Cytochrome P450 3A4	0		US	2009-08-04	1	1	Sodium channel protein type 10 subunit alpha	inhibitor	SCN10A	ZZZZZZZZZZZZZZ	ZZZZZZZZZZZZZZ	ZZZZZZZZZZZZZZ	ZZZZZZZZZZZZZZ	ZZZZZZZZZZZZZZ	ZZZZZZZZZZZZZZ	ZZZZZZZZZZZZZZ	ZZZZZZZZZZZZZZ	ZZZZZZZZZZZZZZ	ZZZZZZZZZZZZZZ	ZZZZZZZZZZZZZZ	ZZZZZZZZZZZZZZ	ZZZZZZZZZZZZZZ	ZZZZZZZZZZZZZZ	ZZZZZZZZZZZZZZ	ZZZZZZZZZZZZZZ	ZZZZZZZZZZZZZZ	ZZZZZZZZZZZZZZ	ZZZZZZZZZZZZZZ	ZZZZZZZZZZZZZZ	ZZZZZZZZZZZZZZ	ZZZZZZZZZZZZZZ	ZZZZZZZZZZZZZZ	ZZZZZZZZZZZZZZ	ZZZZZZZZZZZZZZ	ZZZZZZZZZZZZZZ	ZZZZZZZZZZZZZZ	ZZZZZZZZZZZZZZ	ZZZZZZZZZZZZZZ	ZZZZZZZZZZZZZZ	ZZZZZZZZZZZZZZ	ZZZZZZZZZZZZZZ	ZZZZZZZZZZZZZZ	ZZZZZZZZZZZZZZ	ZZZZZZZZZZZZZZ
4615	Bepotastine	small molecule	approved	0		0		US	2009-09-08	1	1	Histamine H1 receptor	antagonist	HRH1	ZZZZZZZZZZZZZZ	ZZZZZZZZZZZZZZ	ZZZZZZZZZZZZZZ	ZZZZZZZZZZZZZZ	ZZZZZZZZZZZZZZ	ZZZZZZZZZZZZZZ	ZZZZZZZZZZZZZZ	ZZZZZZZZZZZZZZ	ZZZZZZZZZZZZZZ	ZZZZZZZZZZZZZZ	ZZZZZZZZZZZZZZ	ZZZZZZZZZZZZZZ	ZZZZZZZZZZZZZZ	ZZZZZZZZZZZZZZ	ZZZZZZZZZZZZZZ	ZZZZZZZZZZZZZZ	ZZZZZZZZZZZZZZ	ZZZZZZZZZZZZZZ	ZZZZZZZZZZZZZZ	ZZZZZZZZZZZZZZ	ZZZZZZZZZZZZZZ	ZZZZZZZZZZZZZZ	ZZZZZZZZZZZZZZ	ZZZZZZZZZZZZZZ	ZZZZZZZZZZZZZZ	ZZZZZZZZZZZZZZ	ZZZZZZZZZZZZZZ	ZZZZZZZZZZZZZZ	ZZZZZZZZZZZZZZ	ZZZZZZZZZZZZZZ	ZZZZZZZZZZZZZZ	ZZZZZZZZZZZZZZ	ZZZZZZZZZZZZZZ	ZZZZZZZZZZZZZZ	ZZZZZZZZZZZZZZ
8735	Omega-3 fatty acids	small molecule	approved/nutraceutical	2	Prostaglandin G/H synthase 2,Arachidonate 5-lipoxygenase	0		US	2009-10-01	3	1	Peroxisome proliferator-activated receptor gamma	ligand	PPARG	ZZZZZZZZZZZZZZ	ZZZZZZZZZZZZZZ	ZZZZZZZZZZZZZZ	ZZZZZZZZZZZZZZ	ZZZZZZZZZZZZZZ	ZZZZZZZZZZZZZZ	ZZZZZZZZZZZZZZ	ZZZZZZZZZZZZZZ	ZZZZZZZZZZZZZZ	ZZZZZZZZZZZZZZ	ZZZZZZZZZZZZZZ	ZZZZZZZZZZZZZZ	ZZZZZZZZZZZZZZ	ZZZZZZZZZZZZZZ	ZZZZZZZZZZZZZZ	ZZZZZZZZZZZZZZ	ZZZZZZZZZZZZZZ	ZZZZZZZZZZZZZZ	ZZZZZZZZZZZZZZ	ZZZZZZZZZZZZZZ	ZZZZZZZZZZZZZZ	ZZZZZZZZZZZZZZ	ZZZZZZZZZZZZZZ	ZZZZZZZZZZZZZZ	ZZZZZZZZZZZZZZ	ZZZZZZZZZZZZZZ	ZZZZZZZZZZZZZZ	ZZZZZZZZZZZZZZ	ZZZZZZZZZZZZZZ	ZZZZZZZZZZZZZZ	ZZZZZZZZZZZZZZ	ZZZZZZZZZZZZZZ	ZZZZZZZZZZZZZZ	ZZZZZZZZZZZZZZ	ZZZZZZZZZZZZZZ
8856	Calcium Phosphate	small molecule	approved	0		18	Sodium-dependent phosphate transporter 1,Sodium-dependent phosphate transporter 2,Sodium-dependent phosphate transport protein 2A,Sodium-dependent phosphate transport protein 2B,Sodium-dependent phosphate transport protein 2C,Transient receptor potential cation channel subfamily V member 6,Sodium/calcium exchanger 1,Transient receptor potential cation channel subfamily V member 5,Ryanodine recept…	US	2009-11-09	33	1	Extracellular calcium-sensing receptor	agonist	CASR	ZZZZZZZZZZZZZZ	ZZZZZZZZZZZZZZ	ZZZZZZZZZZZZZZ	ZZZZZZZZZZZZZZ	ZZZZZZZZZZZZZZ	ZZZZZZZZZZZZZZ	ZZZZZZZZZZZZZZ	ZZZZZZZZZZZZZZ	ZZZZZZZZZZZZZZ	ZZZZZZZZZZZZZZ	ZZZZZZZZZZZZZZ	ZZZZZZZZZZZZZZ	ZZZZZZZZZZZZZZ	ZZZZZZZZZZZZZZ	ZZZZZZZZZZZZZZ	ZZZZZZZZZZZZZZ	ZZZZZZZZZZZZZZ	ZZZZZZZZZZZZZZ	ZZZZZZZZZZZZZZ	ZZZZZZZZZZZZZZ	ZZZZZZZZZZZZZZ	ZZZZZZZZZZZZZZ	ZZZZZZZZZZZZZZ	ZZZZZZZZZZZZZZ	ZZZZZZZZZZZZZZ	ZZZZZZZZZZZZZZ	ZZZZZZZZZZZZZZ	ZZZZZZZZZZZZZZ	ZZZZZZZZZZZZZZ	ZZZZZZZZZZZZZZ	ZZZZZZZZZZZZZZ	ZZZZZZZZZZZZZZ	ZZZZZZZZZZZZZZ	ZZZZZZZZZZZZZZ	ZZZZZZZZZZZZZZ
825	Tolazamide	small molecule	approved	0		0		US	2010-01-05	1	1	Sulfonylurea receptor 1, Kir6.2	blocker	ABCC8	ZZZZZZZZZZZZZZ	ZZZZZZZZZZZZZZ	ZZZZZZZZZZZZZZ	ZZZZZZZZZZZZZZ	ZZZZZZZZZZZZZZ	ZZZZZZZZZZZZZZ	ZZZZZZZZZZZZZZ	ZZZZZZZZZZZZZZ	ZZZZZZZZZZZZZZ	ZZZZZZZZZZZZZZ	ZZZZZZZZZZZZZZ	ZZZZZZZZZZZZZZ	ZZZZZZZZZZZZZZ	ZZZZZZZZZZZZZZ	ZZZZZZZZZZZZZZ	ZZZZZZZZZZZZZZ	ZZZZZZZZZZZZZZ	ZZZZZZZZZZZZZZ	ZZZZZZZZZZZZZZ	ZZZZZZZZZZZZZZ	ZZZZZZZZZZZZZZ	ZZZZZZZZZZZZZZ	ZZZZZZZZZZZZZZ	ZZZZZZZZZZZZZZ	ZZZZZZZZZZZZZZ	ZZZZZZZZZZZZZZ	ZZZZZZZZZZZZZZ	ZZZZZZZZZZZZZZ	ZZZZZZZZZZZZZZ	ZZZZZZZZZZZZZZ	ZZZZZZZZZZZZZZ	ZZZZZZZZZZZZZZ	ZZZZZZZZZZZZZZ	ZZZZZZZZZZZZZZ	ZZZZZZZZZZZZZZ
710	Imiquimod	small molecule	approved/investigational	2	Cytochrome P450 1A2,Cytochrome P450 3A4	0		US	2010-02-25	2	1	Toll-like receptor 7	agonist	TLR7	ZZZZZZZZZZZZZZ	ZZZZZZZZZZZZZZ	ZZZZZZZZZZZZZZ	ZZZZZZZZZZZZZZ	ZZZZZZZZZZZZZZ	ZZZZZZZZZZZZZZ	ZZZZZZZZZZZZZZ	ZZZZZZZZZZZZZZ	ZZZZZZZZZZZZZZ	ZZZZZZZZZZZZZZ	ZZZZZZZZZZZZZZ	ZZZZZZZZZZZZZZ	ZZZZZZZZZZZZZZ	ZZZZZZZZZZZZZZ	ZZZZZZZZZZZZZZ	ZZZZZZZZZZZZZZ	ZZZZZZZZZZZZZZ	ZZZZZZZZZZZZZZ	ZZZZZZZZZZZZZZ	ZZZZZZZZZZZZZZ	ZZZZZZZZZZZZZZ	ZZZZZZZZZZZZZZ	ZZZZZZZZZZZZZZ	ZZZZZZZZZZZZZZ	ZZZZZZZZZZZZZZ	ZZZZZZZZZZZZZZ	ZZZZZZZZZZZZZZ	ZZZZZZZZZZZZZZ	ZZZZZZZZZZZZZZ	ZZZZZZZZZZZZZZ	ZZZZZZZZZZZZZZ	ZZZZZZZZZZZZZZ	ZZZZZZZZZZZZZZ	ZZZZZZZZZZZZZZ	ZZZZZZZZZZZZZZ
5529	Carglumic Acid	small molecule	approved	0		0		US	2010-03-18	1	1	Carbamoyl-phosphate synthase [ammonia], mitochondrial	allosteric modulator	CPS1	ZZZZZZZZZZZZZZ	ZZZZZZZZZZZZZZ	ZZZZZZZZZZZZZZ	ZZZZZZZZZZZZZZ	ZZZZZZZZZZZZZZ	ZZZZZZZZZZZZZZ	ZZZZZZZZZZZZZZ	ZZZZZZZZZZZZZZ	ZZZZZZZZZZZZZZ	ZZZZZZZZZZZZZZ	ZZZZZZZZZZZZZZ	ZZZZZZZZZZZZZZ	ZZZZZZZZZZZZZZ	ZZZZZZZZZZZZZZ	ZZZZZZZZZZZZZZ	ZZZZZZZZZZZZZZ	ZZZZZZZZZZZZZZ	ZZZZZZZZZZZZZZ	ZZZZZZZZZZZZZZ	ZZZZZZZZZZZZZZ	ZZZZZZZZZZZZZZ	ZZZZZZZZZZZZZZ	ZZZZZZZZZZZZZZ	ZZZZZZZZZZZZZZ	ZZZZZZZZZZZZZZ	ZZZZZZZZZZZZZZ	ZZZZZZZZZZZZZZ	ZZZZZZZZZZZZZZ	ZZZZZZZZZZZZZZ	ZZZZZZZZZZZZZZ	ZZZZZZZZZZZZZZ	ZZZZZZZZZZZZZZ	ZZZZZZZZZZZZZZ	ZZZZZZZZZZZZZZ	ZZZZZZZZZZZZZZ
7507	Pitavastatin	small molecule	approved	4	UDP-glucuronosyltransferase 2B7,UDP-glucuronosyltransferase 1-3,Cytochrome P450 2C9,Cytochrome P450 2C8	7	Solute carrier organic anion transporter family member 1B1,Solute carrier organic anion transporter family member 1B3,Solute carrier organic anion transporter family member 2B1,Sodium/bile acid cotransporter,ATP-binding cassette sub-family G member 2,Multidrug resistance protein 1,Canalicular multispecific organic anion transporter 1	US	2010-05-15	1	1	3-hydroxy-3-methylglutaryl-coenzyme A reductase	inhibitor	HMGCR	ZZZZZZZZZZZZZZ	ZZZZZZZZZZZZZZ	ZZZZZZZZZZZZZZ	ZZZZZZZZZZZZZZ	ZZZZZZZZZZZZZZ	ZZZZZZZZZZZZZZ	ZZZZZZZZZZZZZZ	ZZZZZZZZZZZZZZ	ZZZZZZZZZZZZZZ	ZZZZZZZZZZZZZZ	ZZZZZZZZZZZZZZ	ZZZZZZZZZZZZZZ	ZZZZZZZZZZZZZZ	ZZZZZZZZZZZZZZ	ZZZZZZZZZZZZZZ	ZZZZZZZZZZZZZZ	ZZZZZZZZZZZZZZ	ZZZZZZZZZZZZZZ	ZZZZZZZZZZZZZZ	ZZZZZZZZZZZZZZ	ZZZZZZZZZZZZZZ	ZZZZZZZZZZZZZZ	ZZZZZZZZZZZZZZ	ZZZZZZZZZZZZZZ	ZZZZZZZZZZZZZZ	ZZZZZZZZZZZZZZ	ZZZZZZZZZZZZZZ	ZZZZZZZZZZZZZZ	ZZZZZZZZZZZZZZ	ZZZZZZZZZZZZZZ	ZZZZZZZZZZZZZZ	ZZZZZZZZZZZZZZ	ZZZZZZZZZZZZZZ	ZZZZZZZZZZZZZZ	ZZZZZZZZZZZZZZ
967	Physostigmine	small molecule	approved	0		0		US	2010-08-10	3	1	Acetylcholinesterase	inhibitor	ACHE	ZZZZZZZZZZZZZZ	ZZZZZZZZZZZZZZ	ZZZZZZZZZZZZZZ	ZZZZZZZZZZZZZZ	ZZZZZZZZZZZZZZ	ZZZZZZZZZZZZZZ	ZZZZZZZZZZZZZZ	ZZZZZZZZZZZZZZ	ZZZZZZZZZZZZZZ	ZZZZZZZZZZZZZZ	ZZZZZZZZZZZZZZ	ZZZZZZZZZZZZZZ	ZZZZZZZZZZZZZZ	ZZZZZZZZZZZZZZ	ZZZZZZZZZZZZZZ	ZZZZZZZZZZZZZZ	ZZZZZZZZZZZZZZ	ZZZZZZZZZZZZZZ	ZZZZZZZZZZZZZZ	ZZZZZZZZZZZZZZ	ZZZZZZZZZZZZZZ	ZZZZZZZZZZZZZZ	ZZZZZZZZZZZZZZ	ZZZZZZZZZZZZZZ	ZZZZZZZZZZZZZZ	ZZZZZZZZZZZZZZ	ZZZZZZZZZZZZZZ	ZZZZZZZZZZZZZZ	ZZZZZZZZZZZZZZ	ZZZZZZZZZZZZZZ	ZZZZZZZZZZZZZZ	ZZZZZZZZZZZZZZ	ZZZZZZZZZZZZZZ	ZZZZZZZZZZZZZZ	ZZZZZZZZZZZZZZ
7512	Fingolimod	small molecule	approved/investigational	6	Leukotriene-B(4) omega-hydroxylase 1,Sphingosine kinase 1,Cytochrome P450 2D6,Cytochrome P450 2E1,Cytochrome P450 3A4,Cytochrome P450 4F12	0		US	2010-09-21	2	1	Sphingosine 1-phosphate receptor 5	modulator	S1PR5	ZZZZZZZZZZZZZZ	ZZZZZZZZZZZZZZ	ZZZZZZZZZZZZZZ	ZZZZZZZZZZZZZZ	ZZZZZZZZZZZZZZ	ZZZZZZZZZZZZZZ	ZZZZZZZZZZZZZZ	ZZZZZZZZZZZZZZ	ZZZZZZZZZZZZZZ	ZZZZZZZZZZZZZZ	ZZZZZZZZZZZZZZ	ZZZZZZZZZZZZZZ	ZZZZZZZZZZZZZZ	ZZZZZZZZZZZZZZ	ZZZZZZZZZZZZZZ	ZZZZZZZZZZZZZZ	ZZZZZZZZZZZZZZ	ZZZZZZZZZZZZZZ	ZZZZZZZZZZZZZZ	ZZZZZZZZZZZZZZ	ZZZZZZZZZZZZZZ	ZZZZZZZZZZZZZZ	ZZZZZZZZZZZZZZ	ZZZZZZZZZZZZZZ	ZZZZZZZZZZZZZZ	ZZZZZZZZZZZZZZ	ZZZZZZZZZZZZZZ	ZZZZZZZZZZZZZZ	ZZZZZZZZZZZZZZ	ZZZZZZZZZZZZZZ	ZZZZZZZZZZZZZZ	ZZZZZZZZZZZZZZ	ZZZZZZZZZZZZZZ	ZZZZZZZZZZZZZZ	ZZZZZZZZZZZZZZ
5456	Dabigatran etexilate	small molecule	approved	6	Liver carboxylesterase 1,Cocaine esterase,UDP-glucuronosyltransferase 1-9,UDP-glucuronosyltransferase 2B7,UDP-glucuronosyltransferase 2B15,Ribosyldihydronicotinamide dehydrogenase [quinone]	1	Multidrug resistance protein 1	US	2010-10-26	1	1	Prothrombin	inhibitor	F2	ZZZZZZZZZZZZZZ	ZZZZZZZZZZZZZZ	ZZZZZZZZZZZZZZ	ZZZZZZZZZZZZZZ	ZZZZZZZZZZZZZZ	ZZZZZZZZZZZZZZ	ZZZZZZZZZZZZZZ	ZZZZZZZZZZZZZZ	ZZZZZZZZZZZZZZ	ZZZZZZZZZZZZZZ	ZZZZZZZZZZZZZZ	ZZZZZZZZZZZZZZ	ZZZZZZZZZZZZZZ	ZZZZZZZZZZZZZZ	ZZZZZZZZZZZZZZ	ZZZZZZZZZZZZZZ	ZZZZZZZZZZZZZZ	ZZZZZZZZZZZZZZ	ZZZZZZZZZZZZZZ	ZZZZZZZZZZZZZZ	ZZZZZZZZZZZZZZ	ZZZZZZZZZZZZZZ	ZZZZZZZZZZZZZZ	ZZZZZZZZZZZZZZ	ZZZZZZZZZZZZZZ	ZZZZZZZZZZZZZZ	ZZZZZZZZZZZZZZ	ZZZZZZZZZZZZZZ	ZZZZZZZZZZZZZZ	ZZZZZZZZZZZZZZ	ZZZZZZZZZZZZZZ	ZZZZZZZZZZZZZZ	ZZZZZZZZZZZZZZ	ZZZZZZZZZZZZZZ	ZZZZZZZZZZZZZZ
5468	Levonordefrin	small molecule	approved	0		0		US	2011-01-01	1	1	Alpha-2 adrenergic receptors	agonist	ADRA2A	ZZZZZZZZZZZZZZ	ZZZZZZZZZZZZZZ	ZZZZZZZZZZZZZZ	ZZZZZZZZZZZZZZ	ZZZZZZZZZZZZZZ	ZZZZZZZZZZZZZZ	ZZZZZZZZZZZZZZ	ZZZZZZZZZZZZZZ	ZZZZZZZZZZZZZZ	ZZZZZZZZZZZZZZ	ZZZZZZZZZZZZZZ	ZZZZZZZZZZZZZZ	ZZZZZZZZZZZZZZ	ZZZZZZZZZZZZZZ	ZZZZZZZZZZZZZZ	ZZZZZZZZZZZZZZ	ZZZZZZZZZZZZZZ	ZZZZZZZZZZZZZZ	ZZZZZZZZZZZZZZ	ZZZZZZZZZZZZZZ	ZZZZZZZZZZZZZZ	ZZZZZZZZZZZZZZ	ZZZZZZZZZZZZZZ	ZZZZZZZZZZZZZZ	ZZZZZZZZZZZZZZ	ZZZZZZZZZZZZZZ	ZZZZZZZZZZZZZZ	ZZZZZZZZZZZZZZ	ZZZZZZZZZZZZZZ	ZZZZZZZZZZZZZZ	ZZZZZZZZZZZZZZ	ZZZZZZZZZZZZZZ	ZZZZZZZZZZZZZZ	ZZZZZZZZZZZZZZ	ZZZZZZZZZZZZZZ
5533	Difluprednate	small molecule	approved	0		0		US	2011-01-25	1	1	Glucocorticoid receptor	agonist	NR3C1	ZZZZZZZZZZZZZZ	ZZZZZZZZZZZZZZ	ZZZZZZZZZZZZZZ	ZZZZZZZZZZZZZZ	ZZZZZZZZZZZZZZ	ZZZZZZZZZZZZZZ	ZZZZZZZZZZZZZZ	ZZZZZZZZZZZZZZ	ZZZZZZZZZZZZZZ	ZZZZZZZZZZZZZZ	ZZZZZZZZZZZZZZ	ZZZZZZZZZZZZZZ	ZZZZZZZZZZZZZZ	ZZZZZZZZZZZZZZ	ZZZZZZZZZZZZZZ	ZZZZZZZZZZZZZZ	ZZZZZZZZZZZZZZ	ZZZZZZZZZZZZZZ	ZZZZZZZZZZZZZZ	ZZZZZZZZZZZZZZ	ZZZZZZZZZZZZZZ	ZZZZZZZZZZZZZZ	ZZZZZZZZZZZZZZ	ZZZZZZZZZZZZZZ	ZZZZZZZZZZZZZZ	ZZZZZZZZZZZZZZ	ZZZZZZZZZZZZZZ	ZZZZZZZZZZZZZZ	ZZZZZZZZZZZZZZ	ZZZZZZZZZZZZZZ	ZZZZZZZZZZZZZZ	ZZZZZZZZZZZZZZ	ZZZZZZZZZZZZZZ	ZZZZZZZZZZZZZZ	ZZZZZZZZZZZZZZ
7488	Azilsartan medoxomil	small molecule	approved	0		0		US	2011-02-25	1	1	Type-1 angiotensin II receptor	antagonist	AGTR1	ZZZZZZZZZZZZZZ	ZZZZZZZZZZZZZZ	ZZZZZZZZZZZZZZ	ZZZZZZZZZZZZZZ	ZZZZZZZZZZZZZZ	ZZZZZZZZZZZZZZ	ZZZZZZZZZZZZZZ	ZZZZZZZZZZZZZZ	ZZZZZZZZZZZZZZ	ZZZZZZZZZZZZZZ	ZZZZZZZZZZZZZZ	ZZZZZZZZZZZZZZ	ZZZZZZZZZZZZZZ	ZZZZZZZZZZZZZZ	ZZZZZZZZZZZZZZ	ZZZZZZZZZZZZZZ	ZZZZZZZZZZZZZZ	ZZZZZZZZZZZZZZ	ZZZZZZZZZZZZZZ	ZZZZZZZZZZZZZZ	ZZZZZZZZZZZZZZ	ZZZZZZZZZZZZZZ	ZZZZZZZZZZZZZZ	ZZZZZZZZZZZZZZ	ZZZZZZZZZZZZZZ	ZZZZZZZZZZZZZZ	ZZZZZZZZZZZZZZ	ZZZZZZZZZZZZZZ	ZZZZZZZZZZZZZZ	ZZZZZZZZZZZZZZ	ZZZZZZZZZZZZZZ	ZZZZZZZZZZZZZZ	ZZZZZZZZZZZZZZ	ZZZZZZZZZZZZZZ	ZZZZZZZZZZZZZZ
5219	Abiraterone	small molecule	approved	7	Cytochrome P450 3A4,Bile salt sulfotransferase,Cytochrome P450 2D6,Cytochrome P450 2C8,Cytochrome P450 1A2,Cytochrome P450 2C19,Cytochrome P450 2C9	1	Multidrug resistance-associated protein 1	US	2011-04-28	1	1	Steroid 17-alpha-hydroxylase/17,20 lyase	inhibitor	CYP17A1	ZZZZZZZZZZZZZZ	ZZZZZZZZZZZZZZ	ZZZZZZZZZZZZZZ	ZZZZZZZZZZZZZZ	ZZZZZZZZZZZZZZ	ZZZZZZZZZZZZZZ	ZZZZZZZZZZZZZZ	ZZZZZZZZZZZZZZ	ZZZZZZZZZZZZZZ	ZZZZZZZZZZZZZZ	ZZZZZZZZZZZZZZ	ZZZZZZZZZZZZZZ	ZZZZZZZZZZZZZZ	ZZZZZZZZZZZZZZ	ZZZZZZZZZZZZZZ	ZZZZZZZZZZZZZZ	ZZZZZZZZZZZZZZ	ZZZZZZZZZZZZZZ	ZZZZZZZZZZZZZZ	ZZZZZZZZZZZZZZ	ZZZZZZZZZZZZZZ	ZZZZZZZZZZZZZZ	ZZZZZZZZZZZZZZ	ZZZZZZZZZZZZZZ	ZZZZZZZZZZZZZZ	ZZZZZZZZZZZZZZ	ZZZZZZZZZZZZZZ	ZZZZZZZZZZZZZZ	ZZZZZZZZZZZZZZ	ZZZZZZZZZZZZZZ	ZZZZZZZZZZZZZZ	ZZZZZZZZZZZZZZ	ZZZZZZZZZZZZZZ	ZZZZZZZZZZZZZZ	ZZZZZZZZZZZZZZ
7526	Linagliptin	small molecule	approved	1	Cytochrome P450 3A4	1	Multidrug resistance protein 1	US	2011-05-09	1	1	Dipeptidyl peptidase 4	inhibitor	DPP4	ZZZZZZZZZZZZZZ	ZZZZZZZZZZZZZZ	ZZZZZZZZZZZZZZ	ZZZZZZZZZZZZZZ	ZZZZZZZZZZZZZZ	ZZZZZZZZZZZZZZ	ZZZZZZZZZZZZZZ	ZZZZZZZZZZZZZZ	ZZZZZZZZZZZZZZ	ZZZZZZZZZZZZZZ	ZZZZZZZZZZZZZZ	ZZZZZZZZZZZZZZ	ZZZZZZZZZZZZZZ	ZZZZZZZZZZZZZZ	ZZZZZZZZZZZZZZ	ZZZZZZZZZZZZZZ	ZZZZZZZZZZZZZZ	ZZZZZZZZZZZZZZ	ZZZZZZZZZZZZZZ	ZZZZZZZZZZZZZZ	ZZZZZZZZZZZZZZ	ZZZZZZZZZZZZZZ	ZZZZZZZZZZZZZZ	ZZZZZZZZZZZZZZ	ZZZZZZZZZZZZZZ	ZZZZZZZZZZZZZZ	ZZZZZZZZZZZZZZ	ZZZZZZZZZZZZZZ	ZZZZZZZZZZZZZZ	ZZZZZZZZZZZZZZ	ZZZZZZZZZZZZZZ	ZZZZZZZZZZZZZZ	ZZZZZZZZZZZZZZ	ZZZZZZZZZZZZZZ	ZZZZZZZZZZZZZZ
4741	Indacaterol	small molecule	approved	2	Cytochrome P450 3A4,UDP-glucuronosyltransferase 1-1	1	Multidrug resistance protein 1	US	2011-07-01	1	1	Beta-2 adrenergic receptor	agonist	ADRB2	ZZZZZZZZZZZZZZ	ZZZZZZZZZZZZZZ	ZZZZZZZZZZZZZZ	ZZZZZZZZZZZZZZ	ZZZZZZZZZZZZZZ	ZZZZZZZZZZZZZZ	ZZZZZZZZZZZZZZ	ZZZZZZZZZZZZZZ	ZZZZZZZZZZZZZZ	ZZZZZZZZZZZZZZ	ZZZZZZZZZZZZZZ	ZZZZZZZZZZZZZZ	ZZZZZZZZZZZZZZ	ZZZZZZZZZZZZZZ	ZZZZZZZZZZZZZZ	ZZZZZZZZZZZZZZ	ZZZZZZZZZZZZZZ	ZZZZZZZZZZZZZZ	ZZZZZZZZZZZZZZ	ZZZZZZZZZZZZZZ	ZZZZZZZZZZZZZZ	ZZZZZZZZZZZZZZ	ZZZZZZZZZZZZZZ	ZZZZZZZZZZZZZZ	ZZZZZZZZZZZZZZ	ZZZZZZZZZZZZZZ	ZZZZZZZZZZZZZZ	ZZZZZZZZZZZZZZ	ZZZZZZZZZZZZZZ	ZZZZZZZZZZZZZZ	ZZZZZZZZZZZZZZ	ZZZZZZZZZZZZZZ	ZZZZZZZZZZZZZZ	ZZZZZZZZZZZZZZ	ZZZZZZZZZZZZZZ
5375	Rivaroxaban	small molecule	approved	3	Cytochrome P450 3A4,Cytochrome P450 2J2,Cytochrome P450 3A5	1	Multidrug resistance protein 1	US	2011-07-01	1	1	Coagulation factor X	antagonist	F10	ZZZZZZZZZZZZZZ	ZZZZZZZZZZZZZZ	ZZZZZZZZZZZZZZ	ZZZZZZZZZZZZZZ	ZZZZZZZZZZZZZZ	ZZZZZZZZZZZZZZ	ZZZZZZZZZZZZZZ	ZZZZZZZZZZZZZZ	ZZZZZZZZZZZZZZ	ZZZZZZZZZZZZZZ	ZZZZZZZZZZZZZZ	ZZZZZZZZZZZZZZ	ZZZZZZZZZZZZZZ	ZZZZZZZZZZZZZZ	ZZZZZZZZZZZZZZ	ZZZZZZZZZZZZZZ	ZZZZZZZZZZZZZZ	ZZZZZZZZZZZZZZ	ZZZZZZZZZZZZZZ	ZZZZZZZZZZZZZZ	ZZZZZZZZZZZZZZ	ZZZZZZZZZZZZZZ	ZZZZZZZZZZZZZZ	ZZZZZZZZZZZZZZ	ZZZZZZZZZZZZZZ	ZZZZZZZZZZZZZZ	ZZZZZZZZZZZZZZ	ZZZZZZZZZZZZZZ	ZZZZZZZZZZZZZZ	ZZZZZZZZZZZZZZ	ZZZZZZZZZZZZZZ	ZZZZZZZZZZZZZZ	ZZZZZZZZZZZZZZ	ZZZZZZZZZZZZZZ	ZZZZZZZZZZZZZZ
7484	Ticagrelor	small molecule	approved	3	Cytochrome P450 3A4,Cytochrome P450 2D6,Cytochrome P450 2C9	1	Multidrug resistance protein 1	US	2011-08-05	1	1	P2Y purinoceptor 12	inhibitor	P2RY12	ZZZZZZZZZZZZZZ	ZZZZZZZZZZZZZZ	ZZZZZZZZZZZZZZ	ZZZZZZZZZZZZZZ	ZZZZZZZZZZZZZZ	ZZZZZZZZZZZZZZ	ZZZZZZZZZZZZZZ	ZZZZZZZZZZZZZZ	ZZZZZZZZZZZZZZ	ZZZZZZZZZZZZZZ	ZZZZZZZZZZZZZZ	ZZZZZZZZZZZZZZ	ZZZZZZZZZZZZZZ	ZZZZZZZZZZZZZZ	ZZZZZZZZZZZZZZ	ZZZZZZZZZZZZZZ	ZZZZZZZZZZZZZZ	ZZZZZZZZZZZZZZ	ZZZZZZZZZZZZZZ	ZZZZZZZZZZZZZZ	ZZZZZZZZZZZZZZ	ZZZZZZZZZZZZZZ	ZZZZZZZZZZZZZZ	ZZZZZZZZZZZZZZ	ZZZZZZZZZZZZZZ	ZZZZZZZZZZZZZZ	ZZZZZZZZZZZZZZ	ZZZZZZZZZZZZZZ	ZZZZZZZZZZZZZZ	ZZZZZZZZZZZZZZ	ZZZZZZZZZZZZZZ	ZZZZZZZZZZZZZZ	ZZZZZZZZZZZZZZ	ZZZZZZZZZZZZZZ	ZZZZZZZZZZZZZZ
7525	Vemurafenib	small molecule	approved	3	Cytochrome P450 1A2,Cytochrome P450 2D6,Cytochrome P450 3A4	2	Multidrug resistance-associated protein 1,ATP-binding cassette sub-family G member 2	US	2011-08-17	1	1	Serine/threonine-protein kinase B-raf	inhibitor	BRAF	ZZZZZZZZZZZZZZ	ZZZZZZZZZZZZZZ	ZZZZZZZZZZZZZZ	ZZZZZZZZZZZZZZ	ZZZZZZZZZZZZZZ	ZZZZZZZZZZZZZZ	ZZZZZZZZZZZZZZ	ZZZZZZZZZZZZZZ	ZZZZZZZZZZZZZZ	ZZZZZZZZZZZZZZ	ZZZZZZZZZZZZZZ	ZZZZZZZZZZZZZZ	ZZZZZZZZZZZZZZ	ZZZZZZZZZZZZZZ	ZZZZZZZZZZZZZZ	ZZZZZZZZZZZZZZ	ZZZZZZZZZZZZZZ	ZZZZZZZZZZZZZZ	ZZZZZZZZZZZZZZ	ZZZZZZZZZZZZZZ	ZZZZZZZZZZZZZZ	ZZZZZZZZZZZZZZ	ZZZZZZZZZZZZZZ	ZZZZZZZZZZZZZZ	ZZZZZZZZZZZZZZ	ZZZZZZZZZZZZZZ	ZZZZZZZZZZZZZZ	ZZZZZZZZZZZZZZ	ZZZZZZZZZZZZZZ	ZZZZZZZZZZZZZZ	ZZZZZZZZZZZZZZ	ZZZZZZZZZZZZZZ	ZZZZZZZZZZZZZZ	ZZZZZZZZZZZZZZ	ZZZZZZZZZZZZZZ
7743	Zucapsaicin	small molecule	approved	6	Cytochrome P450 1A2,Cytochrome P450 2C19,Cytochrome P450 2C9,Cytochrome P450 2D6,Cytochrome P450 2E1,Cytochrome P450 3A4	0		Canada	2011-08-24	1	1	Transient receptor potential cation channel subfamily V member 1	agonist,activator	TRPV1	ZZZZZZZZZZZZZZ	ZZZZZZZZZZZZZZ	ZZZZZZZZZZZZZZ	ZZZZZZZZZZZZZZ	ZZZZZZZZZZZZZZ	ZZZZZZZZZZZZZZ	ZZZZZZZZZZZZZZ	ZZZZZZZZZZZZZZ	ZZZZZZZZZZZZZZ	ZZZZZZZZZZZZZZ	ZZZZZZZZZZZZZZ	ZZZZZZZZZZZZZZ	ZZZZZZZZZZZZZZ	ZZZZZZZZZZZZZZ	ZZZZZZZZZZZZZZ	ZZZZZZZZZZZZZZ	ZZZZZZZZZZZZZZ	ZZZZZZZZZZZZZZ	ZZZZZZZZZZZZZZ	ZZZZZZZZZZZZZZ	ZZZZZZZZZZZZZZ	ZZZZZZZZZZZZZZ	ZZZZZZZZZZZZZZ	ZZZZZZZZZZZZZZ	ZZZZZZZZZZZZZZ	ZZZZZZZZZZZZZZ	ZZZZZZZZZZZZZZ	ZZZZZZZZZZZZZZ	ZZZZZZZZZZZZZZ	ZZZZZZZZZZZZZZ	ZZZZZZZZZZZZZZ	ZZZZZZZZZZZZZZ	ZZZZZZZZZZZZZZ	ZZZZZZZZZZZZZZ	ZZZZZZZZZZZZZZ
5357	Icatibant	small molecule	approved	0		0		US	2011-08-25	2	1	B2 bradykinin receptor	antagonist	BDKRB2	ZZZZZZZZZZZZZZ	ZZZZZZZZZZZZZZ	ZZZZZZZZZZZZZZ	ZZZZZZZZZZZZZZ	ZZZZZZZZZZZZZZ	ZZZZZZZZZZZZZZ	ZZZZZZZZZZZZZZ	ZZZZZZZZZZZZZZ	ZZZZZZZZZZZZZZ	ZZZZZZZZZZZZZZ	ZZZZZZZZZZZZZZ	ZZZZZZZZZZZZZZ	ZZZZZZZZZZZZZZ	ZZZZZZZZZZZZZZ	ZZZZZZZZZZZZZZ	ZZZZZZZZZZZZZZ	ZZZZZZZZZZZZZZ	ZZZZZZZZZZZZZZ	ZZZZZZZZZZZZZZ	ZZZZZZZZZZZZZZ	ZZZZZZZZZZZZZZ	ZZZZZZZZZZZZZZ	ZZZZZZZZZZZZZZ	ZZZZZZZZZZZZZZ	ZZZZZZZZZZZZZZ	ZZZZZZZZZZZZZZ	ZZZZZZZZZZZZZZ	ZZZZZZZZZZZZZZ	ZZZZZZZZZZZZZZ	ZZZZZZZZZZZZZZ	ZZZZZZZZZZZZZZ	ZZZZZZZZZZZZZZ	ZZZZZZZZZZZZZZ	ZZZZZZZZZZZZZZ	ZZZZZZZZZZZZZZ
1160	Cyclizine	small molecule	approved	1	Cytochrome P450 2C9	0		US	2011-11-01	2	1	Histamine H1 receptor	antagonist	HRH1	ZZZZZZZZZZZZZZ	ZZZZZZZZZZZZZZ	ZZZZZZZZZZZZZZ	ZZZZZZZZZZZZZZ	ZZZZZZZZZZZZZZ	ZZZZZZZZZZZZZZ	ZZZZZZZZZZZZZZ	ZZZZZZZZZZZZZZ	ZZZZZZZZZZZZZZ	ZZZZZZZZZZZZZZ	ZZZZZZZZZZZZZZ	ZZZZZZZZZZZZZZ	ZZZZZZZZZZZZZZ	ZZZZZZZZZZZZZZ	ZZZZZZZZZZZZZZ	ZZZZZZZZZZZZZZ	ZZZZZZZZZZZZZZ	ZZZZZZZZZZZZZZ	ZZZZZZZZZZZZZZ	ZZZZZZZZZZZZZZ	ZZZZZZZZZZZZZZ	ZZZZZZZZZZZZZZ	ZZZZZZZZZZZZZZ	ZZZZZZZZZZZZZZ	ZZZZZZZZZZZZZZ	ZZZZZZZZZZZZZZ	ZZZZZZZZZZZZZZ	ZZZZZZZZZZZZZZ	ZZZZZZZZZZZZZZ	ZZZZZZZZZZZZZZ	ZZZZZZZZZZZZZZ	ZZZZZZZZZZZZZZ	ZZZZZZZZZZZZZZ	ZZZZZZZZZZZZZZ	ZZZZZZZZZZZZZZ
5417	Prucalopride	small molecule	approved	0		0		Canada	2012-01-12	1	1	5-hydroxytryptamine receptor 4	agonist	HTR4	ZZZZZZZZZZZZZZ	ZZZZZZZZZZZZZZ	ZZZZZZZZZZZZZZ	ZZZZZZZZZZZZZZ	ZZZZZZZZZZZZZZ	ZZZZZZZZZZZZZZ	ZZZZZZZZZZZZZZ	ZZZZZZZZZZZZZZ	ZZZZZZZZZZZZZZ	ZZZZZZZZZZZZZZ	ZZZZZZZZZZZZZZ	ZZZZZZZZZZZZZZ	ZZZZZZZZZZZZZZ	ZZZZZZZZZZZZZZ	ZZZZZZZZZZZZZZ	ZZZZZZZZZZZZZZ	ZZZZZZZZZZZZZZ	ZZZZZZZZZZZZZZ	ZZZZZZZZZZZZZZ	ZZZZZZZZZZZZZZ	ZZZZZZZZZZZZZZ	ZZZZZZZZZZZZZZ	ZZZZZZZZZZZZZZ	ZZZZZZZZZZZZZZ	ZZZZZZZZZZZZZZ	ZZZZZZZZZZZZZZ	ZZZZZZZZZZZZZZ	ZZZZZZZZZZZZZZ	ZZZZZZZZZZZZZZ	ZZZZZZZZZZZZZZ	ZZZZZZZZZZZZZZ	ZZZZZZZZZZZZZZ	ZZZZZZZZZZZZZZ	ZZZZZZZZZZZZZZ	ZZZZZZZZZZZZZZ
8005	Acrivastine	small molecule	approved	0		0		US	2012-01-26	1	1	Histamine H1 receptor	antagonist	HRH1	ZZZZZZZZZZZZZZ	ZZZZZZZZZZZZZZ	ZZZZZZZZZZZZZZ	ZZZZZZZZZZZZZZ	ZZZZZZZZZZZZZZ	ZZZZZZZZZZZZZZ	ZZZZZZZZZZZZZZ	ZZZZZZZZZZZZZZ	ZZZZZZZZZZZZZZ	ZZZZZZZZZZZZZZ	ZZZZZZZZZZZZZZ	ZZZZZZZZZZZZZZ	ZZZZZZZZZZZZZZ	ZZZZZZZZZZZZZZ	ZZZZZZZZZZZZZZ	ZZZZZZZZZZZZZZ	ZZZZZZZZZZZZZZ	ZZZZZZZZZZZZZZ	ZZZZZZZZZZZZZZ	ZZZZZZZZZZZZZZ	ZZZZZZZZZZZZZZ	ZZZZZZZZZZZZZZ	ZZZZZZZZZZZZZZ	ZZZZZZZZZZZZZZ	ZZZZZZZZZZZZZZ	ZZZZZZZZZZZZZZ	ZZZZZZZZZZZZZZ	ZZZZZZZZZZZZZZ	ZZZZZZZZZZZZZZ	ZZZZZZZZZZZZZZ	ZZZZZZZZZZZZZZ	ZZZZZZZZZZZZZZ	ZZZZZZZZZZZZZZ	ZZZZZZZZZZZZZZ	ZZZZZZZZZZZZZZ
7493	Vismodegib	small molecule	approved	4	Cytochrome P450 2C9,Cytochrome P450 3A4,Cytochrome P450 2C8,Cytochrome P450 2C19	2	Multidrug resistance protein 1,ATP-binding cassette sub-family G member 2	US	2012-01-30	1	1	Smoothened homolog	antagonist	SMO	ZZZZZZZZZZZZZZ	ZZZZZZZZZZZZZZ	ZZZZZZZZZZZZZZ	ZZZZZZZZZZZZZZ	ZZZZZZZZZZZZZZ	ZZZZZZZZZZZZZZ	ZZZZZZZZZZZZZZ	ZZZZZZZZZZZZZZ	ZZZZZZZZZZZZZZ	ZZZZZZZZZZZZZZ	ZZZZZZZZZZZZZZ	ZZZZZZZZZZZZZZ	ZZZZZZZZZZZZZZ	ZZZZZZZZZZZZZZ	ZZZZZZZZZZZZZZ	ZZZZZZZZZZZZZZ	ZZZZZZZZZZZZZZ	ZZZZZZZZZZZZZZ	ZZZZZZZZZZZZZZ	ZZZZZZZZZZZZZZ	ZZZZZZZZZZZZZZ	ZZZZZZZZZZZZZZ	ZZZZZZZZZZZZZZ	ZZZZZZZZZZZZZZ	ZZZZZZZZZZZZZZ	ZZZZZZZZZZZZZZ	ZZZZZZZZZZZZZZ	ZZZZZZZZZZZZZZ	ZZZZZZZZZZZZZZ	ZZZZZZZZZZZZZZ	ZZZZZZZZZZZZZZ	ZZZZZZZZZZZZZZ	ZZZZZZZZZZZZZZ	ZZZZZZZZZZZZZZ	ZZZZZZZZZZZZZZ
7487	Ivacaftor	small molecule	approved	2	Cytochrome P450 3A4,Cytochrome P450 3A5	1	Multidrug resistance protein 1	US	2012-01-31	1	1	Cystic fibrosis transmembrane conductance regulator	potentiator	CFTR	ZZZZZZZZZZZZZZ	ZZZZZZZZZZZZZZ	ZZZZZZZZZZZZZZ	ZZZZZZZZZZZZZZ	ZZZZZZZZZZZZZZ	ZZZZZZZZZZZZZZ	ZZZZZZZZZZZZZZ	ZZZZZZZZZZZZZZ	ZZZZZZZZZZZZZZ	ZZZZZZZZZZZZZZ	ZZZZZZZZZZZZZZ	ZZZZZZZZZZZZZZ	ZZZZZZZZZZZZZZ	ZZZZZZZZZZZZZZ	ZZZZZZZZZZZZZZ	ZZZZZZZZZZZZZZ	ZZZZZZZZZZZZZZ	ZZZZZZZZZZZZZZ	ZZZZZZZZZZZZZZ	ZZZZZZZZZZZZZZ	ZZZZZZZZZZZZZZ	ZZZZZZZZZZZZZZ	ZZZZZZZZZZZZZZ	ZZZZZZZZZZZZZZ	ZZZZZZZZZZZZZZ	ZZZZZZZZZZZZZZ	ZZZZZZZZZZZZZZ	ZZZZZZZZZZZZZZ	ZZZZZZZZZZZZZZ	ZZZZZZZZZZZZZZ	ZZZZZZZZZZZZZZ	ZZZZZZZZZZZZZZ	ZZZZZZZZZZZZZZ	ZZZZZZZZZZZZZZ	ZZZZZZZZZZZZZZ
7486	Tafluprost	small molecule	approved	1	Prostaglandin G/H synthase 2	0		US	2012-02-10	1	1	Prostaglandin F2-alpha receptor	agonist	PTGFR	ZZZZZZZZZZZZZZ	ZZZZZZZZZZZZZZ	ZZZZZZZZZZZZZZ	ZZZZZZZZZZZZZZ	ZZZZZZZZZZZZZZ	ZZZZZZZZZZZZZZ	ZZZZZZZZZZZZZZ	ZZZZZZZZZZZZZZ	ZZZZZZZZZZZZZZ	ZZZZZZZZZZZZZZ	ZZZZZZZZZZZZZZ	ZZZZZZZZZZZZZZ	ZZZZZZZZZZZZZZ	ZZZZZZZZZZZZZZ	ZZZZZZZZZZZZZZ	ZZZZZZZZZZZZZZ	ZZZZZZZZZZZZZZ	ZZZZZZZZZZZZZZ	ZZZZZZZZZZZZZZ	ZZZZZZZZZZZZZZ	ZZZZZZZZZZZZZZ	ZZZZZZZZZZZZZZ	ZZZZZZZZZZZZZZ	ZZZZZZZZZZZZZZ	ZZZZZZZZZZZZZZ	ZZZZZZZZZZZZZZ	ZZZZZZZZZZZZZZ	ZZZZZZZZZZZZZZ	ZZZZZZZZZZZZZZ	ZZZZZZZZZZZZZZ	ZZZZZZZZZZZZZZ	ZZZZZZZZZZZZZZ	ZZZZZZZZZZZZZZ	ZZZZZZZZZZZZZZ	ZZZZZZZZZZZZZZ
5387	Alvimopan	small molecule	approved	0		0		US	2012-04-16	3	1	Mu-type opioid receptor	antagonist	OPRM1	ZZZZZZZZZZZZZZ	ZZZZZZZZZZZZZZ	ZZZZZZZZZZZZZZ	ZZZZZZZZZZZZZZ	ZZZZZZZZZZZZZZ	ZZZZZZZZZZZZZZ	ZZZZZZZZZZZZZZ	ZZZZZZZZZZZZZZ	ZZZZZZZZZZZZZZ	ZZZZZZZZZZZZZZ	ZZZZZZZZZZZZZZ	ZZZZZZZZZZZZZZ	ZZZZZZZZZZZZZZ	ZZZZZZZZZZZZZZ	ZZZZZZZZZZZZZZ	ZZZZZZZZZZZZZZ	ZZZZZZZZZZZZZZ	ZZZZZZZZZZZZZZ	ZZZZZZZZZZZZZZ	ZZZZZZZZZZZZZZ	ZZZZZZZZZZZZZZ	ZZZZZZZZZZZZZZ	ZZZZZZZZZZZZZZ	ZZZZZZZZZZZZZZ	ZZZZZZZZZZZZZZ	ZZZZZZZZZZZZZZ	ZZZZZZZZZZZZZZ	ZZZZZZZZZZZZZZ	ZZZZZZZZZZZZZZ	ZZZZZZZZZZZZZZ	ZZZZZZZZZZZZZZ	ZZZZZZZZZZZZZZ	ZZZZZZZZZZZZZZ	ZZZZZZZZZZZZZZ	ZZZZZZZZZZZZZZ
718	Atracurium besylate	small molecule	approved	0		0		US	2012-05-01	1	1	Neuronal acetylcholine receptor subunit alpha-2	inhibitor	CHRNA2	ZZZZZZZZZZZZZZ	ZZZZZZZZZZZZZZ	ZZZZZZZZZZZZZZ	ZZZZZZZZZZZZZZ	ZZZZZZZZZZZZZZ	ZZZZZZZZZZZZZZ	ZZZZZZZZZZZZZZ	ZZZZZZZZZZZZZZ	ZZZZZZZZZZZZZZ	ZZZZZZZZZZZZZZ	ZZZZZZZZZZZZZZ	ZZZZZZZZZZZZZZ	ZZZZZZZZZZZZZZ	ZZZZZZZZZZZZZZ	ZZZZZZZZZZZZZZ	ZZZZZZZZZZZZZZ	ZZZZZZZZZZZZZZ	ZZZZZZZZZZZZZZ	ZZZZZZZZZZZZZZ	ZZZZZZZZZZZZZZ	ZZZZZZZZZZZZZZ	ZZZZZZZZZZZZZZ	ZZZZZZZZZZZZZZ	ZZZZZZZZZZZZZZ	ZZZZZZZZZZZZZZ	ZZZZZZZZZZZZZZ	ZZZZZZZZZZZZZZ	ZZZZZZZZZZZZZZ	ZZZZZZZZZZZZZZ	ZZZZZZZZZZZZZZ	ZZZZZZZZZZZZZZ	ZZZZZZZZZZZZZZ	ZZZZZZZZZZZZZZ	ZZZZZZZZZZZZZZ	ZZZZZZZZZZZZZZ
7771	Florbetapir (18F)	small molecule	approved	0		0		US	2012-06-01	1	1	Amyloid beta A4 protein	binder	APP	ZZZZZZZZZZZZZZ	ZZZZZZZZZZZZZZ	ZZZZZZZZZZZZZZ	ZZZZZZZZZZZZZZ	ZZZZZZZZZZZZZZ	ZZZZZZZZZZZZZZ	ZZZZZZZZZZZZZZ	ZZZZZZZZZZZZZZ	ZZZZZZZZZZZZZZ	ZZZZZZZZZZZZZZ	ZZZZZZZZZZZZZZ	ZZZZZZZZZZZZZZ	ZZZZZZZZZZZZZZ	ZZZZZZZZZZZZZZ	ZZZZZZZZZZZZZZ	ZZZZZZZZZZZZZZ	ZZZZZZZZZZZZZZ	ZZZZZZZZZZZZZZ	ZZZZZZZZZZZZZZ	ZZZZZZZZZZZZZZ	ZZZZZZZZZZZZZZ	ZZZZZZZZZZZZZZ	ZZZZZZZZZZZZZZ	ZZZZZZZZZZZZZZ	ZZZZZZZZZZZZZZ	ZZZZZZZZZZZZZZ	ZZZZZZZZZZZZZZ	ZZZZZZZZZZZZZZ	ZZZZZZZZZZZZZZ	ZZZZZZZZZZZZZZ	ZZZZZZZZZZZZZZ	ZZZZZZZZZZZZZZ	ZZZZZZZZZZZZZZ	ZZZZZZZZZZZZZZ	ZZZZZZZZZZZZZZ
174	Pentagastrin	small molecule	approved	1	Cholinesterase	0		US	2012-06-19	1	1	Gastrin/cholecystokinin type B receptor	agonist	CCKBR	ZZZZZZZZZZZZZZ	ZZZZZZZZZZZZZZ	ZZZZZZZZZZZZZZ	ZZZZZZZZZZZZZZ	ZZZZZZZZZZZZZZ	ZZZZZZZZZZZZZZ	ZZZZZZZZZZZZZZ	ZZZZZZZZZZZZZZ	ZZZZZZZZZZZZZZ	ZZZZZZZZZZZZZZ	ZZZZZZZZZZZZZZ	ZZZZZZZZZZZZZZ	ZZZZZZZZZZZZZZ	ZZZZZZZZZZZZZZ	ZZZZZZZZZZZZZZ	ZZZZZZZZZZZZZZ	ZZZZZZZZZZZZZZ	ZZZZZZZZZZZZZZ	ZZZZZZZZZZZZZZ	ZZZZZZZZZZZZZZ	ZZZZZZZZZZZZZZ	ZZZZZZZZZZZZZZ	ZZZZZZZZZZZZZZ	ZZZZZZZZZZZZZZ	ZZZZZZZZZZZZZZ	ZZZZZZZZZZZZZZ	ZZZZZZZZZZZZZZ	ZZZZZZZZZZZZZZ	ZZZZZZZZZZZZZZ	ZZZZZZZZZZZZZZ	ZZZZZZZZZZZZZZ	ZZZZZZZZZZZZZZ	ZZZZZZZZZZZZZZ	ZZZZZZZZZZZZZZ	ZZZZZZZZZZZZZZ
7991	Protirelin	small molecule	approved	0		0		US	2012-06-19	1	1	Thyrotropin Releasing Hormone Receptor	ligand	TRHR	ZZZZZZZZZZZZZZ	ZZZZZZZZZZZZZZ	ZZZZZZZZZZZZZZ	ZZZZZZZZZZZZZZ	ZZZZZZZZZZZZZZ	ZZZZZZZZZZZZZZ	ZZZZZZZZZZZZZZ	ZZZZZZZZZZZZZZ	ZZZZZZZZZZZZZZ	ZZZZZZZZZZZZZZ	ZZZZZZZZZZZZZZ	ZZZZZZZZZZZZZZ	ZZZZZZZZZZZZZZ	ZZZZZZZZZZZZZZ	ZZZZZZZZZZZZZZ	ZZZZZZZZZZZZZZ	ZZZZZZZZZZZZZZ	ZZZZZZZZZZZZZZ	ZZZZZZZZZZZZZZ	ZZZZZZZZZZZZZZ	ZZZZZZZZZZZZZZ	ZZZZZZZZZZZZZZ	ZZZZZZZZZZZZZZ	ZZZZZZZZZZZZZZ	ZZZZZZZZZZZZZZ	ZZZZZZZZZZZZZZ	ZZZZZZZZZZZZZZ	ZZZZZZZZZZZZZZ	ZZZZZZZZZZZZZZ	ZZZZZZZZZZZZZZ	ZZZZZZZZZZZZZZ	ZZZZZZZZZZZZZZ	ZZZZZZZZZZZZZZ	ZZZZZZZZZZZZZZ	ZZZZZZZZZZZZZZ
7537	Mirabegron	small molecule	approved	3	Cytochrome P450 3A4,Cytochrome P450 2D6,Cholinesterase	2	Multidrug resistance protein 1,Solute carrier organic anion transporter family member 1A2	US	2012-06-28	1	1	Beta-3 adrenergic receptor	agonist	ADRB3	ZZZZZZZZZZZZZZ	ZZZZZZZZZZZZZZ	ZZZZZZZZZZZZZZ	ZZZZZZZZZZZZZZ	ZZZZZZZZZZZZZZ	ZZZZZZZZZZZZZZ	ZZZZZZZZZZZZZZ	ZZZZZZZZZZZZZZ	ZZZZZZZZZZZZZZ	ZZZZZZZZZZZZZZ	ZZZZZZZZZZZZZZ	ZZZZZZZZZZZZZZ	ZZZZZZZZZZZZZZ	ZZZZZZZZZZZZZZ	ZZZZZZZZZZZZZZ	ZZZZZZZZZZZZZZ	ZZZZZZZZZZZZZZ	ZZZZZZZZZZZZZZ	ZZZZZZZZZZZZZZ	ZZZZZZZZZZZZZZ	ZZZZZZZZZZZZZZ	ZZZZZZZZZZZZZZ	ZZZZZZZZZZZZZZ	ZZZZZZZZZZZZZZ	ZZZZZZZZZZZZZZ	ZZZZZZZZZZZZZZ	ZZZZZZZZZZZZZZ	ZZZZZZZZZZZZZZ	ZZZZZZZZZZZZZZ	ZZZZZZZZZZZZZZ	ZZZZZZZZZZZZZZ	ZZZZZZZZZZZZZZ	ZZZZZZZZZZZZZZ	ZZZZZZZZZZZZZZ	ZZZZZZZZZZZZZZ
7534	Linaclotide	small molecule	approved	0		0		US	2012-08-30	1	1	Heat-stable enterotoxin receptor	agonist	GUCY2C	ZZZZZZZZZZZZZZ	ZZZZZZZZZZZZZZ	ZZZZZZZZZZZZZZ	ZZZZZZZZZZZZZZ	ZZZZZZZZZZZZZZ	ZZZZZZZZZZZZZZ	ZZZZZZZZZZZZZZ	ZZZZZZZZZZZZZZ	ZZZZZZZZZZZZZZ	ZZZZZZZZZZZZZZ	ZZZZZZZZZZZZZZ	ZZZZZZZZZZZZZZ	ZZZZZZZZZZZZZZ	ZZZZZZZZZZZZZZ	ZZZZZZZZZZZZZZ	ZZZZZZZZZZZZZZ	ZZZZZZZZZZZZZZ	ZZZZZZZZZZZZZZ	ZZZZZZZZZZZZZZ	ZZZZZZZZZZZZZZ	ZZZZZZZZZZZZZZ	ZZZZZZZZZZZZZZ	ZZZZZZZZZZZZZZ	ZZZZZZZZZZZZZZ	ZZZZZZZZZZZZZZ	ZZZZZZZZZZZZZZ	ZZZZZZZZZZZZZZ	ZZZZZZZZZZZZZZ	ZZZZZZZZZZZZZZ	ZZZZZZZZZZZZZZ	ZZZZZZZZZZZZZZ	ZZZZZZZZZZZZZZ	ZZZZZZZZZZZZZZ	ZZZZZZZZZZZZZZ	ZZZZZZZZZZZZZZ
7543	Enzalutamide	small molecule	approved	7	Cytochrome P450 2C8,Cytochrome P450 3A4,Cytochrome P450 2C9,Cytochrome P450 2C19,Cytochrome P450 2B6,Cytochrome P450 2D6,Cytochrome P450 3A5	1	Multidrug resistance protein 1	US	2012-08-31	1	1	Androgen receptor	inhibitor	AR	ZZZZZZZZZZZZZZ	ZZZZZZZZZZZZZZ	ZZZZZZZZZZZZZZ	ZZZZZZZZZZZZZZ	ZZZZZZZZZZZZZZ	ZZZZZZZZZZZZZZ	ZZZZZZZZZZZZZZ	ZZZZZZZZZZZZZZ	ZZZZZZZZZZZZZZ	ZZZZZZZZZZZZZZ	ZZZZZZZZZZZZZZ	ZZZZZZZZZZZZZZ	ZZZZZZZZZZZZZZ	ZZZZZZZZZZZZZZ	ZZZZZZZZZZZZZZ	ZZZZZZZZZZZZZZ	ZZZZZZZZZZZZZZ	ZZZZZZZZZZZZZZ	ZZZZZZZZZZZZZZ	ZZZZZZZZZZZZZZ	ZZZZZZZZZZZZZZ	ZZZZZZZZZZZZZZ	ZZZZZZZZZZZZZZ	ZZZZZZZZZZZZZZ	ZZZZZZZZZZZZZZ	ZZZZZZZZZZZZZZ	ZZZZZZZZZZZZZZ	ZZZZZZZZZZZZZZ	ZZZZZZZZZZZZZZ	ZZZZZZZZZZZZZZ	ZZZZZZZZZZZZZZ	ZZZZZZZZZZZZZZ	ZZZZZZZZZZZZZZ	ZZZZZZZZZZZZZZ	ZZZZZZZZZZZZZZ
7513	Tesamorelin	small molecule	approved/investigational	0		0		US	2012-09-05	1	1	Growth hormone-releasing hormone receptor	binder	GHRHR	ZZZZZZZZZZZZZZ	ZZZZZZZZZZZZZZ	ZZZZZZZZZZZZZZ	ZZZZZZZZZZZZZZ	ZZZZZZZZZZZZZZ	ZZZZZZZZZZZZZZ	ZZZZZZZZZZZZZZ	ZZZZZZZZZZZZZZ	ZZZZZZZZZZZZZZ	ZZZZZZZZZZZZZZ	ZZZZZZZZZZZZZZ	ZZZZZZZZZZZZZZ	ZZZZZZZZZZZZZZ	ZZZZZZZZZZZZZZ	ZZZZZZZZZZZZZZ	ZZZZZZZZZZZZZZ	ZZZZZZZZZZZZZZ	ZZZZZZZZZZZZZZ	ZZZZZZZZZZZZZZ	ZZZZZZZZZZZZZZ	ZZZZZZZZZZZZZZ	ZZZZZZZZZZZZZZ	ZZZZZZZZZZZZZZ	ZZZZZZZZZZZZZZ	ZZZZZZZZZZZZZZ	ZZZZZZZZZZZZZZ	ZZZZZZZZZZZZZZ	ZZZZZZZZZZZZZZ	ZZZZZZZZZZZZZZ	ZZZZZZZZZZZZZZ	ZZZZZZZZZZZZZZ	ZZZZZZZZZZZZZZ	ZZZZZZZZZZZZZZ	ZZZZZZZZZZZZZZ	ZZZZZZZZZZZZZZ
7527	Perampanel	small molecule	approved	2	Cytochrome P450 3A4,Cytochrome P450 3A5	0		US	2012-10-22	1	1	Glutamate receptor 1	antagonist	GRIA1	ZZZZZZZZZZZZZZ	ZZZZZZZZZZZZZZ	ZZZZZZZZZZZZZZ	ZZZZZZZZZZZZZZ	ZZZZZZZZZZZZZZ	ZZZZZZZZZZZZZZ	ZZZZZZZZZZZZZZ	ZZZZZZZZZZZZZZ	ZZZZZZZZZZZZZZ	ZZZZZZZZZZZZZZ	ZZZZZZZZZZZZZZ	ZZZZZZZZZZZZZZ	ZZZZZZZZZZZZZZ	ZZZZZZZZZZZZZZ	ZZZZZZZZZZZZZZ	ZZZZZZZZZZZZZZ	ZZZZZZZZZZZZZZ	ZZZZZZZZZZZZZZ	ZZZZZZZZZZZZZZ	ZZZZZZZZZZZZZZ	ZZZZZZZZZZZZZZ	ZZZZZZZZZZZZZZ	ZZZZZZZZZZZZZZ	ZZZZZZZZZZZZZZ	ZZZZZZZZZZZZZZ	ZZZZZZZZZZZZZZ	ZZZZZZZZZZZZZZ	ZZZZZZZZZZZZZZ	ZZZZZZZZZZZZZZ	ZZZZZZZZZZZZZZ	ZZZZZZZZZZZZZZ	ZZZZZZZZZZZZZZ	ZZZZZZZZZZZZZZ	ZZZZZZZZZZZZZZ	ZZZZZZZZZZZZZZ
5429	Apixaban	small molecule	approved	7	Cytochrome P450 3A4,Cytochrome P450 1A2,Cytochrome P450 2C8,Cytochrome P450 2C9,Cytochrome P450 2C19,Cytochrome P450 2J2,Cytochrome P450 3A5	2	Multidrug resistance protein 1,ATP-binding cassette sub-family G member 2	US	2012-12-28	1	1	Coagulation factor X	inhibitor	F10	ZZZZZZZZZZZZZZ	ZZZZZZZZZZZZZZ	ZZZZZZZZZZZZZZ	ZZZZZZZZZZZZZZ	ZZZZZZZZZZZZZZ	ZZZZZZZZZZZZZZ	ZZZZZZZZZZZZZZ	ZZZZZZZZZZZZZZ	ZZZZZZZZZZZZZZ	ZZZZZZZZZZZZZZ	ZZZZZZZZZZZZZZ	ZZZZZZZZZZZZZZ	ZZZZZZZZZZZZZZ	ZZZZZZZZZZZZZZ	ZZZZZZZZZZZZZZ	ZZZZZZZZZZZZZZ	ZZZZZZZZZZZZZZ	ZZZZZZZZZZZZZZ	ZZZZZZZZZZZZZZ	ZZZZZZZZZZZZZZ	ZZZZZZZZZZZZZZ	ZZZZZZZZZZZZZZ	ZZZZZZZZZZZZZZ	ZZZZZZZZZZZZZZ	ZZZZZZZZZZZZZZ	ZZZZZZZZZZZZZZ	ZZZZZZZZZZZZZZ	ZZZZZZZZZZZZZZ	ZZZZZZZZZZZZZZ	ZZZZZZZZZZZZZZ	ZZZZZZZZZZZZZZ	ZZZZZZZZZZZZZZ	ZZZZZZZZZZZZZZ	ZZZZZZZZZZZZZZ	ZZZZZZZZZZZZZZ
7492	Lomitapide	small molecule	approved	1	Cytochrome P450 3A4	1	Multidrug resistance protein 1	US	2013-01-03	1	1	Microsomal triglyceride transfer protein large subunit	antagonist	MTTP	ZZZZZZZZZZZZZZ	ZZZZZZZZZZZZZZ	ZZZZZZZZZZZZZZ	ZZZZZZZZZZZZZZ	ZZZZZZZZZZZZZZ	ZZZZZZZZZZZZZZ	ZZZZZZZZZZZZZZ	ZZZZZZZZZZZZZZ	ZZZZZZZZZZZZZZ	ZZZZZZZZZZZZZZ	ZZZZZZZZZZZZZZ	ZZZZZZZZZZZZZZ	ZZZZZZZZZZZZZZ	ZZZZZZZZZZZZZZ	ZZZZZZZZZZZZZZ	ZZZZZZZZZZZZZZ	ZZZZZZZZZZZZZZ	ZZZZZZZZZZZZZZ	ZZZZZZZZZZZZZZ	ZZZZZZZZZZZZZZ	ZZZZZZZZZZZZZZ	ZZZZZZZZZZZZZZ	ZZZZZZZZZZZZZZ	ZZZZZZZZZZZZZZ	ZZZZZZZZZZZZZZ	ZZZZZZZZZZZZZZ	ZZZZZZZZZZZZZZ	ZZZZZZZZZZZZZZ	ZZZZZZZZZZZZZZ	ZZZZZZZZZZZZZZ	ZZZZZZZZZZZZZZ	ZZZZZZZZZZZZZZ	ZZZZZZZZZZZZZZ	ZZZZZZZZZZZZZZ	ZZZZZZZZZZZZZZ
5360	Alogliptin	small molecule	approved	2	Cytochrome P450 3A4,Cytochrome P450 2D6	0		US	2013-01-25	1	1	Dipeptidyl peptidase 4	inhibitor	DPP4	ZZZZZZZZZZZZZZ	ZZZZZZZZZZZZZZ	ZZZZZZZZZZZZZZ	ZZZZZZZZZZZZZZ	ZZZZZZZZZZZZZZ	ZZZZZZZZZZZZZZ	ZZZZZZZZZZZZZZ	ZZZZZZZZZZZZZZ	ZZZZZZZZZZZZZZ	ZZZZZZZZZZZZZZ	ZZZZZZZZZZZZZZ	ZZZZZZZZZZZZZZ	ZZZZZZZZZZZZZZ	ZZZZZZZZZZZZZZ	ZZZZZZZZZZZZZZ	ZZZZZZZZZZZZZZ	ZZZZZZZZZZZZZZ	ZZZZZZZZZZZZZZ	ZZZZZZZZZZZZZZ	ZZZZZZZZZZZZZZ	ZZZZZZZZZZZZZZ	ZZZZZZZZZZZZZZ	ZZZZZZZZZZZZZZ	ZZZZZZZZZZZZZZ	ZZZZZZZZZZZZZZ	ZZZZZZZZZZZZZZ	ZZZZZZZZZZZZZZ	ZZZZZZZZZZZZZZ	ZZZZZZZZZZZZZZ	ZZZZZZZZZZZZZZ	ZZZZZZZZZZZZZZ	ZZZZZZZZZZZZZZ	ZZZZZZZZZZZZZZ	ZZZZZZZZZZZZZZ	ZZZZZZZZZZZZZZ
4655	Ospemifene	small molecule	approved	5	Cytochrome P450 3A4,Cytochrome P450 2C9,Cytochrome P450 2C19,Cytochrome P450 2B6,Cytochrome P450 2D6	0		US	2013-02-26	1	1	Estrogen receptor alpha	antagonist,agonist	ESR1	ZZZZZZZZZZZZZZ	ZZZZZZZZZZZZZZ	ZZZZZZZZZZZZZZ	ZZZZZZZZZZZZZZ	ZZZZZZZZZZZZZZ	ZZZZZZZZZZZZZZ	ZZZZZZZZZZZZZZ	ZZZZZZZZZZZZZZ	ZZZZZZZZZZZZZZ	ZZZZZZZZZZZZZZ	ZZZZZZZZZZZZZZ	ZZZZZZZZZZZZZZ	ZZZZZZZZZZZZZZ	ZZZZZZZZZZZZZZ	ZZZZZZZZZZZZZZ	ZZZZZZZZZZZZZZ	ZZZZZZZZZZZZZZ	ZZZZZZZZZZZZZZ	ZZZZZZZZZZZZZZ	ZZZZZZZZZZZZZZ	ZZZZZZZZZZZZZZ	ZZZZZZZZZZZZZZ	ZZZZZZZZZZZZZZ	ZZZZZZZZZZZZZZ	ZZZZZZZZZZZZZZ	ZZZZZZZZZZZZZZ	ZZZZZZZZZZZZZZ	ZZZZZZZZZZZZZZ	ZZZZZZZZZZZZZZ	ZZZZZZZZZZZZZZ	ZZZZZZZZZZZZZZ	ZZZZZZZZZZZZZZ	ZZZZZZZZZZZZZZ	ZZZZZZZZZZZZZZ	ZZZZZZZZZZZZZZ
644	Mecamylamine	small molecule	approved	0		0		US	2013-03-19	4	1	Neuronal acetylcholine receptor subunit alpha-2	inhibitor	CHRNA2	ZZZZZZZZZZZZZZ	ZZZZZZZZZZZZZZ	ZZZZZZZZZZZZZZ	ZZZZZZZZZZZZZZ	ZZZZZZZZZZZZZZ	ZZZZZZZZZZZZZZ	ZZZZZZZZZZZZZZ	ZZZZZZZZZZZZZZ	ZZZZZZZZZZZZZZ	ZZZZZZZZZZZZZZ	ZZZZZZZZZZZZZZ	ZZZZZZZZZZZZZZ	ZZZZZZZZZZZZZZ	ZZZZZZZZZZZZZZ	ZZZZZZZZZZZZZZ	ZZZZZZZZZZZZZZ	ZZZZZZZZZZZZZZ	ZZZZZZZZZZZZZZ	ZZZZZZZZZZZZZZ	ZZZZZZZZZZZZZZ	ZZZZZZZZZZZZZZ	ZZZZZZZZZZZZZZ	ZZZZZZZZZZZZZZ	ZZZZZZZZZZZZZZ	ZZZZZZZZZZZZZZ	ZZZZZZZZZZZZZZ	ZZZZZZZZZZZZZZ	ZZZZZZZZZZZZZZ	ZZZZZZZZZZZZZZ	ZZZZZZZZZZZZZZ	ZZZZZZZZZZZZZZ	ZZZZZZZZZZZZZZ	ZZZZZZZZZZZZZZ	ZZZZZZZZZZZZZZ	ZZZZZZZZZZZZZZ
5470	Methacholine	small molecule	approved	0		0		US	2013-03-27	1	1	Muscarinic acetylcholine receptor M3	agonist	CHRM3	ZZZZZZZZZZZZZZ	ZZZZZZZZZZZZZZ	ZZZZZZZZZZZZZZ	ZZZZZZZZZZZZZZ	ZZZZZZZZZZZZZZ	ZZZZZZZZZZZZZZ	ZZZZZZZZZZZZZZ	ZZZZZZZZZZZZZZ	ZZZZZZZZZZZZZZ	ZZZZZZZZZZZZZZ	ZZZZZZZZZZZZZZ	ZZZZZZZZZZZZZZ	ZZZZZZZZZZZZZZ	ZZZZZZZZZZZZZZ	ZZZZZZZZZZZZZZ	ZZZZZZZZZZZZZZ	ZZZZZZZZZZZZZZ	ZZZZZZZZZZZZZZ	ZZZZZZZZZZZZZZ	ZZZZZZZZZZZZZZ	ZZZZZZZZZZZZZZ	ZZZZZZZZZZZZZZ	ZZZZZZZZZZZZZZ	ZZZZZZZZZZZZZZ	ZZZZZZZZZZZZZZ	ZZZZZZZZZZZZZZ	ZZZZZZZZZZZZZZ	ZZZZZZZZZZZZZZ	ZZZZZZZZZZZZZZ	ZZZZZZZZZZZZZZ	ZZZZZZZZZZZZZZ	ZZZZZZZZZZZZZZ	ZZZZZZZZZZZZZZ	ZZZZZZZZZZZZZZ	ZZZZZZZZZZZZZZ
7551	Canagliflozin	small molecule	approved	3	UDP-glucuronosyltransferase 1-9,UDP-glucuronosyltransferase 2B4,Cytochrome P450 3A4	2	Multidrug resistance protein 1,Canalicular multispecific organic anion transporter 1	US	2013-03-29	2	1	Sodium/glucose cotransporter 2	inhibitor	SLC5A2	ZZZZZZZZZZZZZZ	ZZZZZZZZZZZZZZ	ZZZZZZZZZZZZZZ	ZZZZZZZZZZZZZZ	ZZZZZZZZZZZZZZ	ZZZZZZZZZZZZZZ	ZZZZZZZZZZZZZZ	ZZZZZZZZZZZZZZ	ZZZZZZZZZZZZZZ	ZZZZZZZZZZZZZZ	ZZZZZZZZZZZZZZ	ZZZZZZZZZZZZZZ	ZZZZZZZZZZZZZZ	ZZZZZZZZZZZZZZ	ZZZZZZZZZZZZZZ	ZZZZZZZZZZZZZZ	ZZZZZZZZZZZZZZ	ZZZZZZZZZZZZZZ	ZZZZZZZZZZZZZZ	ZZZZZZZZZZZZZZ	ZZZZZZZZZZZZZZ	ZZZZZZZZZZZZZZ	ZZZZZZZZZZZZZZ	ZZZZZZZZZZZZZZ	ZZZZZZZZZZZZZZ	ZZZZZZZZZZZZZZ	ZZZZZZZZZZZZZZ	ZZZZZZZZZZZZZZ	ZZZZZZZZZZZZZZ	ZZZZZZZZZZZZZZ	ZZZZZZZZZZZZZZ	ZZZZZZZZZZZZZZ	ZZZZZZZZZZZZZZ	ZZZZZZZZZZZZZZ	ZZZZZZZZZZZZZZ
7705	Vilanterol	small molecule	approved	1	Cytochrome P450 3A4	0		US	2013-08-26	1	1	Beta-2 adrenergic receptor	agonist	ADRB2	ZZZZZZZZZZZZZZ	ZZZZZZZZZZZZZZ	ZZZZZZZZZZZZZZ	ZZZZZZZZZZZZZZ	ZZZZZZZZZZZZZZ	ZZZZZZZZZZZZZZ	ZZZZZZZZZZZZZZ	ZZZZZZZZZZZZZZ	ZZZZZZZZZZZZZZ	ZZZZZZZZZZZZZZ	ZZZZZZZZZZZZZZ	ZZZZZZZZZZZZZZ	ZZZZZZZZZZZZZZ	ZZZZZZZZZZZZZZ	ZZZZZZZZZZZZZZ	ZZZZZZZZZZZZZZ	ZZZZZZZZZZZZZZ	ZZZZZZZZZZZZZZ	ZZZZZZZZZZZZZZ	ZZZZZZZZZZZZZZ	ZZZZZZZZZZZZZZ	ZZZZZZZZZZZZZZ	ZZZZZZZZZZZZZZ	ZZZZZZZZZZZZZZ	ZZZZZZZZZZZZZZ	ZZZZZZZZZZZZZZ	ZZZZZZZZZZZZZZ	ZZZZZZZZZZZZZZ	ZZZZZZZZZZZZZZ	ZZZZZZZZZZZZZZ	ZZZZZZZZZZZZZZ	ZZZZZZZZZZZZZZ	ZZZZZZZZZZZZZZ	ZZZZZZZZZZZZZZ	ZZZZZZZZZZZZZZ
5400	Bazedoxifene	small molecule	approved/investigational	1	UDP-glucuronosyltransferase 1A1	0		US	2013-10-03	2	1	Estrogen receptor alpha	antagonist,agonist	ESR1	ZZZZZZZZZZZZZZ	ZZZZZZZZZZZZZZ	ZZZZZZZZZZZZZZ	ZZZZZZZZZZZZZZ	ZZZZZZZZZZZZZZ	ZZZZZZZZZZZZZZ	ZZZZZZZZZZZZZZ	ZZZZZZZZZZZZZZ	ZZZZZZZZZZZZZZ	ZZZZZZZZZZZZZZ	ZZZZZZZZZZZZZZ	ZZZZZZZZZZZZZZ	ZZZZZZZZZZZZZZ	ZZZZZZZZZZZZZZ	ZZZZZZZZZZZZZZ	ZZZZZZZZZZZZZZ	ZZZZZZZZZZZZZZ	ZZZZZZZZZZZZZZ	ZZZZZZZZZZZZZZ	ZZZZZZZZZZZZZZ	ZZZZZZZZZZZZZZ	ZZZZZZZZZZZZZZ	ZZZZZZZZZZZZZZ	ZZZZZZZZZZZZZZ	ZZZZZZZZZZZZZZ	ZZZZZZZZZZZZZZ	ZZZZZZZZZZZZZZ	ZZZZZZZZZZZZZZ	ZZZZZZZZZZZZZZ	ZZZZZZZZZZZZZZ	ZZZZZZZZZZZZZZ	ZZZZZZZZZZZZZZ	ZZZZZZZZZZZZZZ	ZZZZZZZZZZZZZZ	ZZZZZZZZZZZZZZ
7682	Ibrutinib	small molecule	approved	3	Cytochrome P450 3A4,Cytochrome P450 3A5,Cytochrome P450 2D6	0		US	2013-11-07	1	1	Tyrosine-protein kinase BTK	inhibitor	BTK	ZZZZZZZZZZZZZZ	ZZZZZZZZZZZZZZ	ZZZZZZZZZZZZZZ	ZZZZZZZZZZZZZZ	ZZZZZZZZZZZZZZ	ZZZZZZZZZZZZZZ	ZZZZZZZZZZZZZZ	ZZZZZZZZZZZZZZ	ZZZZZZZZZZZZZZ	ZZZZZZZZZZZZZZ	ZZZZZZZZZZZZZZ	ZZZZZZZZZZZZZZ	ZZZZZZZZZZZZZZ	ZZZZZZZZZZZZZZ	ZZZZZZZZZZZZZZ	ZZZZZZZZZZZZZZ	ZZZZZZZZZZZZZZ	ZZZZZZZZZZZZZZ	ZZZZZZZZZZZZZZ	ZZZZZZZZZZZZZZ	ZZZZZZZZZZZZZZ	ZZZZZZZZZZZZZZ	ZZZZZZZZZZZZZZ	ZZZZZZZZZZZZZZ	ZZZZZZZZZZZZZZ	ZZZZZZZZZZZZZZ	ZZZZZZZZZZZZZZ	ZZZZZZZZZZZZZZ	ZZZZZZZZZZZZZZ	ZZZZZZZZZZZZZZ	ZZZZZZZZZZZZZZ	ZZZZZZZZZZZZZZ	ZZZZZZZZZZZZZZ	ZZZZZZZZZZZZZZ	ZZZZZZZZZZZZZZ
5377	Avanafil	small molecule	approved	1	Cytochrome P450 3A4	0		US	2013-12-27	1	1	cGMP-specific 3',5'-cyclic phosphodiesterase	inhibitor	PDE5A	ZZZZZZZZZZZZZZ	ZZZZZZZZZZZZZZ	ZZZZZZZZZZZZZZ	ZZZZZZZZZZZZZZ	ZZZZZZZZZZZZZZ	ZZZZZZZZZZZZZZ	ZZZZZZZZZZZZZZ	ZZZZZZZZZZZZZZ	ZZZZZZZZZZZZZZ	ZZZZZZZZZZZZZZ	ZZZZZZZZZZZZZZ	ZZZZZZZZZZZZZZ	ZZZZZZZZZZZZZZ	ZZZZZZZZZZZZZZ	ZZZZZZZZZZZZZZ	ZZZZZZZZZZZZZZ	ZZZZZZZZZZZZZZ	ZZZZZZZZZZZZZZ	ZZZZZZZZZZZZZZ	ZZZZZZZZZZZZZZ	ZZZZZZZZZZZZZZ	ZZZZZZZZZZZZZZ	ZZZZZZZZZZZZZZ	ZZZZZZZZZZZZZZ	ZZZZZZZZZZZZZZ	ZZZZZZZZZZZZZZ	ZZZZZZZZZZZZZZ	ZZZZZZZZZZZZZZ	ZZZZZZZZZZZZZZ	ZZZZZZZZZZZZZZ	ZZZZZZZZZZZZZZ	ZZZZZZZZZZZZZZ	ZZZZZZZZZZZZZZ	ZZZZZZZZZZZZZZ	ZZZZZZZZZZZZZZ
7772	Flutemetamol (18F)	small molecule	approved	0		0		US	2014-01-01	1	1	Amyloid beta A4 protein	binder	APP	ZZZZZZZZZZZZZZ	ZZZZZZZZZZZZZZ	ZZZZZZZZZZZZZZ	ZZZZZZZZZZZZZZ	ZZZZZZZZZZZZZZ	ZZZZZZZZZZZZZZ	ZZZZZZZZZZZZZZ	ZZZZZZZZZZZZZZ	ZZZZZZZZZZZZZZ	ZZZZZZZZZZZZZZ	ZZZZZZZZZZZZZZ	ZZZZZZZZZZZZZZ	ZZZZZZZZZZZZZZ	ZZZZZZZZZZZZZZ	ZZZZZZZZZZZZZZ	ZZZZZZZZZZZZZZ	ZZZZZZZZZZZZZZ	ZZZZZZZZZZZZZZ	ZZZZZZZZZZZZZZ	ZZZZZZZZZZZZZZ	ZZZZZZZZZZZZZZ	ZZZZZZZZZZZZZZ	ZZZZZZZZZZZZZZ	ZZZZZZZZZZZZZZ	ZZZZZZZZZZZZZZ	ZZZZZZZZZZZZZZ	ZZZZZZZZZZZZZZ	ZZZZZZZZZZZZZZ	ZZZZZZZZZZZZZZ	ZZZZZZZZZZZZZZ	ZZZZZZZZZZZZZZ	ZZZZZZZZZZZZZZ	ZZZZZZZZZZZZZZ	ZZZZZZZZZZZZZZ	ZZZZZZZZZZZZZZ
7770	Florbetaben (18F)	small molecule	approved	2	Cytochrome P450 2J2,Leukotriene-B(4) omega-hydroxylase 1	0		US	2014-03-20	1	1	Amyloid beta A4 protein	binder	APP	ZZZZZZZZZZZZZZ	ZZZZZZZZZZZZZZ	ZZZZZZZZZZZZZZ	ZZZZZZZZZZZZZZ	ZZZZZZZZZZZZZZ	ZZZZZZZZZZZZZZ	ZZZZZZZZZZZZZZ	ZZZZZZZZZZZZZZ	ZZZZZZZZZZZZZZ	ZZZZZZZZZZZZZZ	ZZZZZZZZZZZZZZ	ZZZZZZZZZZZZZZ	ZZZZZZZZZZZZZZ	ZZZZZZZZZZZZZZ	ZZZZZZZZZZZZZZ	ZZZZZZZZZZZZZZ	ZZZZZZZZZZZZZZ	ZZZZZZZZZZZZZZ	ZZZZZZZZZZZZZZ	ZZZZZZZZZZZZZZ	ZZZZZZZZZZZZZZ	ZZZZZZZZZZZZZZ	ZZZZZZZZZZZZZZ	ZZZZZZZZZZZZZZ	ZZZZZZZZZZZZZZ	ZZZZZZZZZZZZZZ	ZZZZZZZZZZZZZZ	ZZZZZZZZZZZZZZ	ZZZZZZZZZZZZZZ	ZZZZZZZZZZZZZZ	ZZZZZZZZZZZZZZ	ZZZZZZZZZZZZZZ	ZZZZZZZZZZZZZZ	ZZZZZZZZZZZZZZ	ZZZZZZZZZZZZZZ
338	Nitisinone	small molecule	approved/investigational	0		0		US	2014-04-01	1	1	4-hydroxyphenylpyruvate dioxygenase	inhibitor	HPD	ZZZZZZZZZZZZZZ	ZZZZZZZZZZZZZZ	ZZZZZZZZZZZZZZ	ZZZZZZZZZZZZZZ	ZZZZZZZZZZZZZZ	ZZZZZZZZZZZZZZ	ZZZZZZZZZZZZZZ	ZZZZZZZZZZZZZZ	ZZZZZZZZZZZZZZ	ZZZZZZZZZZZZZZ	ZZZZZZZZZZZZZZ	ZZZZZZZZZZZZZZ	ZZZZZZZZZZZZZZ	ZZZZZZZZZZZZZZ	ZZZZZZZZZZZZZZ	ZZZZZZZZZZZZZZ	ZZZZZZZZZZZZZZ	ZZZZZZZZZZZZZZ	ZZZZZZZZZZZZZZ	ZZZZZZZZZZZZZZ	ZZZZZZZZZZZZZZ	ZZZZZZZZZZZZZZ	ZZZZZZZZZZZZZZ	ZZZZZZZZZZZZZZ	ZZZZZZZZZZZZZZ	ZZZZZZZZZZZZZZ	ZZZZZZZZZZZZZZ	ZZZZZZZZZZZZZZ	ZZZZZZZZZZZZZZ	ZZZZZZZZZZZZZZ	ZZZZZZZZZZZZZZ	ZZZZZZZZZZZZZZ	ZZZZZZZZZZZZZZ	ZZZZZZZZZZZZZZ	ZZZZZZZZZZZZZZ
7742	Eslicarbazepine acetate	small molecule	approved	2	Cytochrome P450 2C19,Cytochrome P450 3A4	0		US	2014-04-07	1	1	P2X purinoceptor 4	antagonist	P2RX4	ZZZZZZZZZZZZZZ	ZZZZZZZZZZZZZZ	ZZZZZZZZZZZZZZ	ZZZZZZZZZZZZZZ	ZZZZZZZZZZZZZZ	ZZZZZZZZZZZZZZ	ZZZZZZZZZZZZZZ	ZZZZZZZZZZZZZZ	ZZZZZZZZZZZZZZ	ZZZZZZZZZZZZZZ	ZZZZZZZZZZZZZZ	ZZZZZZZZZZZZZZ	ZZZZZZZZZZZZZZ	ZZZZZZZZZZZZZZ	ZZZZZZZZZZZZZZ	ZZZZZZZZZZZZZZ	ZZZZZZZZZZZZZZ	ZZZZZZZZZZZZZZ	ZZZZZZZZZZZZZZ	ZZZZZZZZZZZZZZ	ZZZZZZZZZZZZZZ	ZZZZZZZZZZZZZZ	ZZZZZZZZZZZZZZ	ZZZZZZZZZZZZZZ	ZZZZZZZZZZZZZZ	ZZZZZZZZZZZZZZ	ZZZZZZZZZZZZZZ	ZZZZZZZZZZZZZZ	ZZZZZZZZZZZZZZ	ZZZZZZZZZZZZZZ	ZZZZZZZZZZZZZZ	ZZZZZZZZZZZZZZ	ZZZZZZZZZZZZZZ	ZZZZZZZZZZZZZZ	ZZZZZZZZZZZZZZ
7688	Ceritinib	small molecule	approved	2	Cytochrome P450 3A4,Cytochrome P450 2C9	1	Multidrug resistance protein 1	US	2014-04-29	1	1	ALK tyrosine kinase receptor	antagonist	ALK	ZZZZZZZZZZZZZZ	ZZZZZZZZZZZZZZ	ZZZZZZZZZZZZZZ	ZZZZZZZZZZZZZZ	ZZZZZZZZZZZZZZ	ZZZZZZZZZZZZZZ	ZZZZZZZZZZZZZZ	ZZZZZZZZZZZZZZ	ZZZZZZZZZZZZZZ	ZZZZZZZZZZZZZZ	ZZZZZZZZZZZZZZ	ZZZZZZZZZZZZZZ	ZZZZZZZZZZZZZZ	ZZZZZZZZZZZZZZ	ZZZZZZZZZZZZZZ	ZZZZZZZZZZZZZZ	ZZZZZZZZZZZZZZ	ZZZZZZZZZZZZZZ	ZZZZZZZZZZZZZZ	ZZZZZZZZZZZZZZ	ZZZZZZZZZZZZZZ	ZZZZZZZZZZZZZZ	ZZZZZZZZZZZZZZ	ZZZZZZZZZZZZZZ	ZZZZZZZZZZZZZZ	ZZZZZZZZZZZZZZ	ZZZZZZZZZZZZZZ	ZZZZZZZZZZZZZZ	ZZZZZZZZZZZZZZ	ZZZZZZZZZZZZZZ	ZZZZZZZZZZZZZZ	ZZZZZZZZZZZZZZ	ZZZZZZZZZZZZZZ	ZZZZZZZZZZZZZZ	ZZZZZZZZZZZZZZ
7661	Vorapaxar	small molecule	approved	0		0		US	2014-05-08	1	1	Proteinase-activated receptor 1	antagonist	F2R	ZZZZZZZZZZZZZZ	ZZZZZZZZZZZZZZ	ZZZZZZZZZZZZZZ	ZZZZZZZZZZZZZZ	ZZZZZZZZZZZZZZ	ZZZZZZZZZZZZZZ	ZZZZZZZZZZZZZZ	ZZZZZZZZZZZZZZ	ZZZZZZZZZZZZZZ	ZZZZZZZZZZZZZZ	ZZZZZZZZZZZZZZ	ZZZZZZZZZZZZZZ	ZZZZZZZZZZZZZZ	ZZZZZZZZZZZZZZ	ZZZZZZZZZZZZZZ	ZZZZZZZZZZZZZZ	ZZZZZZZZZZZZZZ	ZZZZZZZZZZZZZZ	ZZZZZZZZZZZZZZ	ZZZZZZZZZZZZZZ	ZZZZZZZZZZZZZZ	ZZZZZZZZZZZZZZ	ZZZZZZZZZZZZZZ	ZZZZZZZZZZZZZZ	ZZZZZZZZZZZZZZ	ZZZZZZZZZZZZZZ	ZZZZZZZZZZZZZZ	ZZZZZZZZZZZZZZ	ZZZZZZZZZZZZZZ	ZZZZZZZZZZZZZZ	ZZZZZZZZZZZZZZ	ZZZZZZZZZZZZZZ	ZZZZZZZZZZZZZZ	ZZZZZZZZZZZZZZ	ZZZZZZZZZZZZZZ
7671	Tavaborole	small molecule	approved	0		0		US	2014-07-07	1	1	Cytosolic leucyl-tRNA synthetase	inhibitor	CDC60	ZZZZZZZZZZZZZZ	ZZZZZZZZZZZZZZ	ZZZZZZZZZZZZZZ	ZZZZZZZZZZZZZZ	ZZZZZZZZZZZZZZ	ZZZZZZZZZZZZZZ	ZZZZZZZZZZZZZZ	ZZZZZZZZZZZZZZ	ZZZZZZZZZZZZZZ	ZZZZZZZZZZZZZZ	ZZZZZZZZZZZZZZ	ZZZZZZZZZZZZZZ	ZZZZZZZZZZZZZZ	ZZZZZZZZZZZZZZ	ZZZZZZZZZZZZZZ	ZZZZZZZZZZZZZZ	ZZZZZZZZZZZZZZ	ZZZZZZZZZZZZZZ	ZZZZZZZZZZZZZZ	ZZZZZZZZZZZZZZ	ZZZZZZZZZZZZZZ	ZZZZZZZZZZZZZZ	ZZZZZZZZZZZZZZ	ZZZZZZZZZZZZZZ	ZZZZZZZZZZZZZZ	ZZZZZZZZZZZZZZ	ZZZZZZZZZZZZZZ	ZZZZZZZZZZZZZZ	ZZZZZZZZZZZZZZ	ZZZZZZZZZZZZZZ	ZZZZZZZZZZZZZZ	ZZZZZZZZZZZZZZ	ZZZZZZZZZZZZZZ	ZZZZZZZZZZZZZZ	ZZZZZZZZZZZZZZ
7703	Olodaterol	small molecule	approved	2	Cytochrome P450 2C9,Cytochrome P450 2C8	0		US	2014-08-01	1	1	Beta-2 adrenergic receptor	agonist	ADRB2	ZZZZZZZZZZZZZZ	ZZZZZZZZZZZZZZ	ZZZZZZZZZZZZZZ	ZZZZZZZZZZZZZZ	ZZZZZZZZZZZZZZ	ZZZZZZZZZZZZZZ	ZZZZZZZZZZZZZZ	ZZZZZZZZZZZZZZ	ZZZZZZZZZZZZZZ	ZZZZZZZZZZZZZZ	ZZZZZZZZZZZZZZ	ZZZZZZZZZZZZZZ	ZZZZZZZZZZZZZZ	ZZZZZZZZZZZZZZ	ZZZZZZZZZZZZZZ	ZZZZZZZZZZZZZZ	ZZZZZZZZZZZZZZ	ZZZZZZZZZZZZZZ	ZZZZZZZZZZZZZZ	ZZZZZZZZZZZZZZ	ZZZZZZZZZZZZZZ	ZZZZZZZZZZZZZZ	ZZZZZZZZZZZZZZ	ZZZZZZZZZZZZZZ	ZZZZZZZZZZZZZZ	ZZZZZZZZZZZZZZ	ZZZZZZZZZZZZZZ	ZZZZZZZZZZZZZZ	ZZZZZZZZZZZZZZ	ZZZZZZZZZZZZZZ	ZZZZZZZZZZZZZZ	ZZZZZZZZZZZZZZ	ZZZZZZZZZZZZZZ	ZZZZZZZZZZZZZZ	ZZZZZZZZZZZZZZ
7669	Eliglustat	small molecule	approved	2	Cytochrome P450 2D6,Cytochrome P450 3A4	0		US	2014-09-03	1	1	Ceramide glucosyltransferase	antagonist	UGCG	ZZZZZZZZZZZZZZ	ZZZZZZZZZZZZZZ	ZZZZZZZZZZZZZZ	ZZZZZZZZZZZZZZ	ZZZZZZZZZZZZZZ	ZZZZZZZZZZZZZZ	ZZZZZZZZZZZZZZ	ZZZZZZZZZZZZZZ	ZZZZZZZZZZZZZZ	ZZZZZZZZZZZZZZ	ZZZZZZZZZZZZZZ	ZZZZZZZZZZZZZZ	ZZZZZZZZZZZZZZ	ZZZZZZZZZZZZZZ	ZZZZZZZZZZZZZZ	ZZZZZZZZZZZZZZ	ZZZZZZZZZZZZZZ	ZZZZZZZZZZZZZZ	ZZZZZZZZZZZZZZ	ZZZZZZZZZZZZZZ	ZZZZZZZZZZZZZZ	ZZZZZZZZZZZZZZ	ZZZZZZZZZZZZZZ	ZZZZZZZZZZZZZZ	ZZZZZZZZZZZZZZ	ZZZZZZZZZZZZZZ	ZZZZZZZZZZZZZZ	ZZZZZZZZZZZZZZ	ZZZZZZZZZZZZZZ	ZZZZZZZZZZZZZZ	ZZZZZZZZZZZZZZ	ZZZZZZZZZZZZZZ	ZZZZZZZZZZZZZZ	ZZZZZZZZZZZZZZ	ZZZZZZZZZZZZZZ
7677	Netupitant	small molecule	approved	4	Cytochrome P450 3A43,Cytochrome P450 2C9,Cytochrome P450 2D6,Cytochrome P450 3A4	0		US	2014-10-13	1	1	Substance-P receptor	antagonist	TACR1	ZZZZZZZZZZZZZZ	ZZZZZZZZZZZZZZ	ZZZZZZZZZZZZZZ	ZZZZZZZZZZZZZZ	ZZZZZZZZZZZZZZ	ZZZZZZZZZZZZZZ	ZZZZZZZZZZZZZZ	ZZZZZZZZZZZZZZ	ZZZZZZZZZZZZZZ	ZZZZZZZZZZZZZZ	ZZZZZZZZZZZZZZ	ZZZZZZZZZZZZZZ	ZZZZZZZZZZZZZZ	ZZZZZZZZZZZZZZ	ZZZZZZZZZZZZZZ	ZZZZZZZZZZZZZZ	ZZZZZZZZZZZZZZ	ZZZZZZZZZZZZZZ	ZZZZZZZZZZZZZZ	ZZZZZZZZZZZZZZ	ZZZZZZZZZZZZZZ	ZZZZZZZZZZZZZZ	ZZZZZZZZZZZZZZ	ZZZZZZZZZZZZZZ	ZZZZZZZZZZZZZZ	ZZZZZZZZZZZZZZ	ZZZZZZZZZZZZZZ	ZZZZZZZZZZZZZZ	ZZZZZZZZZZZZZZ	ZZZZZZZZZZZZZZ	ZZZZZZZZZZZZZZ	ZZZZZZZZZZZZZZ	ZZZZZZZZZZZZZZ	ZZZZZZZZZZZZZZ	ZZZZZZZZZZZZZZ
7698	Edoxaban	small molecule	approved	0		1	Multidrug resistance protein 1	US	2015-01-12	1	1	Coagulation factor X	inhibitor	F10	ZZZZZZZZZZZZZZ	ZZZZZZZZZZZZZZ	ZZZZZZZZZZZZZZ	ZZZZZZZZZZZZZZ	ZZZZZZZZZZZZZZ	ZZZZZZZZZZZZZZ	ZZZZZZZZZZZZZZ	ZZZZZZZZZZZZZZ	ZZZZZZZZZZZZZZ	ZZZZZZZZZZZZZZ	ZZZZZZZZZZZZZZ	ZZZZZZZZZZZZZZ	ZZZZZZZZZZZZZZ	ZZZZZZZZZZZZZZ	ZZZZZZZZZZZZZZ	ZZZZZZZZZZZZZZ	ZZZZZZZZZZZZZZ	ZZZZZZZZZZZZZZ	ZZZZZZZZZZZZZZ	ZZZZZZZZZZZZZZ	ZZZZZZZZZZZZZZ	ZZZZZZZZZZZZZZ	ZZZZZZZZZZZZZZ	ZZZZZZZZZZZZZZ	ZZZZZZZZZZZZZZ	ZZZZZZZZZZZZZZ	ZZZZZZZZZZZZZZ	ZZZZZZZZZZZZZZ	ZZZZZZZZZZZZZZ	ZZZZZZZZZZZZZZ	ZZZZZZZZZZZZZZ	ZZZZZZZZZZZZZZ	ZZZZZZZZZZZZZZ	ZZZZZZZZZZZZZZ	ZZZZZZZZZZZZZZ
1210	Mivacurium	small molecule	approved	0		0		US	2015-01-30	4	1	Neuronal acetylcholine receptor subunit alpha-2	antagonist	CHRNA2	ZZZZZZZZZZZZZZ	ZZZZZZZZZZZZZZ	ZZZZZZZZZZZZZZ	ZZZZZZZZZZZZZZ	ZZZZZZZZZZZZZZ	ZZZZZZZZZZZZZZ	ZZZZZZZZZZZZZZ	ZZZZZZZZZZZZZZ	ZZZZZZZZZZZZZZ	ZZZZZZZZZZZZZZ	ZZZZZZZZZZZZZZ	ZZZZZZZZZZZZZZ	ZZZZZZZZZZZZZZ	ZZZZZZZZZZZZZZ	ZZZZZZZZZZZZZZ	ZZZZZZZZZZZZZZ	ZZZZZZZZZZZZZZ	ZZZZZZZZZZZZZZ	ZZZZZZZZZZZZZZ	ZZZZZZZZZZZZZZ	ZZZZZZZZZZZZZZ	ZZZZZZZZZZZZZZ	ZZZZZZZZZZZZZZ	ZZZZZZZZZZZZZZ	ZZZZZZZZZZZZZZ	ZZZZZZZZZZZZZZ	ZZZZZZZZZZZZZZ	ZZZZZZZZZZZZZZ	ZZZZZZZZZZZZZZ	ZZZZZZZZZZZZZZ	ZZZZZZZZZZZZZZ	ZZZZZZZZZZZZZZ	ZZZZZZZZZZZZZZ	ZZZZZZZZZZZZZZ	ZZZZZZZZZZZZZZ
7678	Naloxegol	small molecule	approved	3	Cytochrome P450 3A4,Cytochrome P450 2D6,Cytochrome P450 2C19	0		US	2015-03-06	1	1	Mu-type opioid receptor	antagonist	OPRM1	ZZZZZZZZZZZZZZ	ZZZZZZZZZZZZZZ	ZZZZZZZZZZZZZZ	ZZZZZZZZZZZZZZ	ZZZZZZZZZZZZZZ	ZZZZZZZZZZZZZZ	ZZZZZZZZZZZZZZ	ZZZZZZZZZZZZZZ	ZZZZZZZZZZZZZZ	ZZZZZZZZZZZZZZ	ZZZZZZZZZZZZZZ	ZZZZZZZZZZZZZZ	ZZZZZZZZZZZZZZ	ZZZZZZZZZZZZZZ	ZZZZZZZZZZZZZZ	ZZZZZZZZZZZZZZ	ZZZZZZZZZZZZZZ	ZZZZZZZZZZZZZZ	ZZZZZZZZZZZZZZ	ZZZZZZZZZZZZZZ	ZZZZZZZZZZZZZZ	ZZZZZZZZZZZZZZ	ZZZZZZZZZZZZZZ	ZZZZZZZZZZZZZZ	ZZZZZZZZZZZZZZ	ZZZZZZZZZZZZZZ	ZZZZZZZZZZZZZZ	ZZZZZZZZZZZZZZ	ZZZZZZZZZZZZZZ	ZZZZZZZZZZZZZZ	ZZZZZZZZZZZZZZ	ZZZZZZZZZZZZZZ	ZZZZZZZZZZZZZZ	ZZZZZZZZZZZZZZ	ZZZZZZZZZZZZZZ
1274	Glucosamine	small molecule	approved	2	Cytochrome P450 2C19,Cytochrome P450 2E1	0		US	2015-03-09	5	1	Matrix metalloproteinase-9	antagonist	MMP9	ZZZZZZZZZZZZZZ	ZZZZZZZZZZZZZZ	ZZZZZZZZZZZZZZ	ZZZZZZZZZZZZZZ	ZZZZZZZZZZZZZZ	ZZZZZZZZZZZZZZ	ZZZZZZZZZZZZZZ	ZZZZZZZZZZZZZZ	ZZZZZZZZZZZZZZ	ZZZZZZZZZZZZZZ	ZZZZZZZZZZZZZZ	ZZZZZZZZZZZZZZ	ZZZZZZZZZZZZZZ	ZZZZZZZZZZZZZZ	ZZZZZZZZZZZZZZ	ZZZZZZZZZZZZZZ	ZZZZZZZZZZZZZZ	ZZZZZZZZZZZZZZ	ZZZZZZZZZZZZZZ	ZZZZZZZZZZZZZZ	ZZZZZZZZZZZZZZ	ZZZZZZZZZZZZZZ	ZZZZZZZZZZZZZZ	ZZZZZZZZZZZZZZ	ZZZZZZZZZZZZZZ	ZZZZZZZZZZZZZZ	ZZZZZZZZZZZZZZ	ZZZZZZZZZZZZZZ	ZZZZZZZZZZZZZZ	ZZZZZZZZZZZZZZ	ZZZZZZZZZZZZZZ	ZZZZZZZZZZZZZZ	ZZZZZZZZZZZZZZ	ZZZZZZZZZZZZZZ	ZZZZZZZZZZZZZZ
7899	Lumacaftor	small molecule	approved	5	Cytochrome P450 3A4,Cytochrome P450 2B6,Cytochrome P450 2C8,Cytochrome P450 2C9,Cytochrome P450 2C19	1	Multidrug resistance protein 1	US	2015-07-06	1	1	Cystic fibrosis transmembrane conductance regulator	modulator	CFTR	ZZZZZZZZZZZZZZ	ZZZZZZZZZZZZZZ	ZZZZZZZZZZZZZZ	ZZZZZZZZZZZZZZ	ZZZZZZZZZZZZZZ	ZZZZZZZZZZZZZZ	ZZZZZZZZZZZZZZ	ZZZZZZZZZZZZZZ	ZZZZZZZZZZZZZZ	ZZZZZZZZZZZZZZ	ZZZZZZZZZZZZZZ	ZZZZZZZZZZZZZZ	ZZZZZZZZZZZZZZ	ZZZZZZZZZZZZZZ	ZZZZZZZZZZZZZZ	ZZZZZZZZZZZZZZ	ZZZZZZZZZZZZZZ	ZZZZZZZZZZZZZZ	ZZZZZZZZZZZZZZ	ZZZZZZZZZZZZZZ	ZZZZZZZZZZZZZZ	ZZZZZZZZZZZZZZ	ZZZZZZZZZZZZZZ	ZZZZZZZZZZZZZZ	ZZZZZZZZZZZZZZ	ZZZZZZZZZZZZZZ	ZZZZZZZZZZZZZZ	ZZZZZZZZZZZZZZ	ZZZZZZZZZZZZZZ	ZZZZZZZZZZZZZZ	ZZZZZZZZZZZZZZ	ZZZZZZZZZZZZZZ	ZZZZZZZZZZZZZZ	ZZZZZZZZZZZZZZ	ZZZZZZZZZZZZZZ
7911	Sacubitril	small molecule	approved	0		2	Solute carrier organic anion transporter family member 1B1,Solute carrier organic anion transporter family member 1B3	US	2015-07-07	1	1	Neprilysin	antagonist,inhibitor	MME	ZZZZZZZZZZZZZZ	ZZZZZZZZZZZZZZ	ZZZZZZZZZZZZZZ	ZZZZZZZZZZZZZZ	ZZZZZZZZZZZZZZ	ZZZZZZZZZZZZZZ	ZZZZZZZZZZZZZZ	ZZZZZZZZZZZZZZ	ZZZZZZZZZZZZZZ	ZZZZZZZZZZZZZZ	ZZZZZZZZZZZZZZ	ZZZZZZZZZZZZZZ	ZZZZZZZZZZZZZZ	ZZZZZZZZZZZZZZ	ZZZZZZZZZZZZZZ	ZZZZZZZZZZZZZZ	ZZZZZZZZZZZZZZ	ZZZZZZZZZZZZZZ	ZZZZZZZZZZZZZZ	ZZZZZZZZZZZZZZ	ZZZZZZZZZZZZZZ	ZZZZZZZZZZZZZZ	ZZZZZZZZZZZZZZ	ZZZZZZZZZZZZZZ	ZZZZZZZZZZZZZZ	ZZZZZZZZZZZZZZ	ZZZZZZZZZZZZZZ	ZZZZZZZZZZZZZZ	ZZZZZZZZZZZZZZ	ZZZZZZZZZZZZZZ	ZZZZZZZZZZZZZZ	ZZZZZZZZZZZZZZ	ZZZZZZZZZZZZZZ	ZZZZZZZZZZZZZZ	ZZZZZZZZZZZZZZ
5413	Cangrelor	small molecule	approved	0		0		US	2015-07-08	1	1	P2Y purinoceptor 12	inhibitor	P2RY12	ZZZZZZZZZZZZZZ	ZZZZZZZZZZZZZZ	ZZZZZZZZZZZZZZ	ZZZZZZZZZZZZZZ	ZZZZZZZZZZZZZZ	ZZZZZZZZZZZZZZ	ZZZZZZZZZZZZZZ	ZZZZZZZZZZZZZZ	ZZZZZZZZZZZZZZ	ZZZZZZZZZZZZZZ	ZZZZZZZZZZZZZZ	ZZZZZZZZZZZZZZ	ZZZZZZZZZZZZZZ	ZZZZZZZZZZZZZZ	ZZZZZZZZZZZZZZ	ZZZZZZZZZZZZZZ	ZZZZZZZZZZZZZZ	ZZZZZZZZZZZZZZ	ZZZZZZZZZZZZZZ	ZZZZZZZZZZZZZZ	ZZZZZZZZZZZZZZ	ZZZZZZZZZZZZZZ	ZZZZZZZZZZZZZZ	ZZZZZZZZZZZZZZ	ZZZZZZZZZZZZZZ	ZZZZZZZZZZZZZZ	ZZZZZZZZZZZZZZ	ZZZZZZZZZZZZZZ	ZZZZZZZZZZZZZZ	ZZZZZZZZZZZZZZ	ZZZZZZZZZZZZZZ	ZZZZZZZZZZZZZZ	ZZZZZZZZZZZZZZ	ZZZZZZZZZZZZZZ	ZZZZZZZZZZZZZZ
308	Gefitinib	small molecule	approved/investigational	6	Cytochrome P450 3A4,Cytochrome P450 2D6,Cytochrome P450 3A5,Cytochrome P450 1A1,Cytochrome P450 2C9,Cytochrome P450 2C19	2	Multidrug resistance protein 1,ATP-binding cassette sub-family G member 2	US	2015-07-13	1	1	Epidermal growth factor receptor	antagonist	EGFR	ZZZZZZZZZZZZZZ	ZZZZZZZZZZZZZZ	ZZZZZZZZZZZZZZ	ZZZZZZZZZZZZZZ	ZZZZZZZZZZZZZZ	ZZZZZZZZZZZZZZ	ZZZZZZZZZZZZZZ	ZZZZZZZZZZZZZZ	ZZZZZZZZZZZZZZ	ZZZZZZZZZZZZZZ	ZZZZZZZZZZZZZZ	ZZZZZZZZZZZZZZ	ZZZZZZZZZZZZZZ	ZZZZZZZZZZZZZZ	ZZZZZZZZZZZZZZ	ZZZZZZZZZZZZZZ	ZZZZZZZZZZZZZZ	ZZZZZZZZZZZZZZ	ZZZZZZZZZZZZZZ	ZZZZZZZZZZZZZZ	ZZZZZZZZZZZZZZ	ZZZZZZZZZZZZZZ	ZZZZZZZZZZZZZZ	ZZZZZZZZZZZZZZ	ZZZZZZZZZZZZZZ	ZZZZZZZZZZZZZZ	ZZZZZZZZZZZZZZ	ZZZZZZZZZZZZZZ	ZZZZZZZZZZZZZZ	ZZZZZZZZZZZZZZ	ZZZZZZZZZZZZZZ	ZZZZZZZZZZZZZZ	ZZZZZZZZZZZZZZ	ZZZZZZZZZZZZZZ	ZZZZZZZZZZZZZZ
1549	Molindone	small molecule	approved	0		0		US	2015-09-15	4	1	D(2) dopamine receptor	antagonist	DRD2	ZZZZZZZZZZZZZZ	ZZZZZZZZZZZZZZ	ZZZZZZZZZZZZZZ	ZZZZZZZZZZZZZZ	ZZZZZZZZZZZZZZ	ZZZZZZZZZZZZZZ	ZZZZZZZZZZZZZZ	ZZZZZZZZZZZZZZ	ZZZZZZZZZZZZZZ	ZZZZZZZZZZZZZZ	ZZZZZZZZZZZZZZ	ZZZZZZZZZZZZZZ	ZZZZZZZZZZZZZZ	ZZZZZZZZZZZZZZ	ZZZZZZZZZZZZZZ	ZZZZZZZZZZZZZZ	ZZZZZZZZZZZZZZ	ZZZZZZZZZZZZZZ	ZZZZZZZZZZZZZZ	ZZZZZZZZZZZZZZ	ZZZZZZZZZZZZZZ	ZZZZZZZZZZZZZZ	ZZZZZZZZZZZZZZ	ZZZZZZZZZZZZZZ	ZZZZZZZZZZZZZZ	ZZZZZZZZZZZZZZ	ZZZZZZZZZZZZZZ	ZZZZZZZZZZZZZZ	ZZZZZZZZZZZZZZ	ZZZZZZZZZZZZZZ	ZZZZZZZZZZZZZZ	ZZZZZZZZZZZZZZ	ZZZZZZZZZZZZZZ	ZZZZZZZZZZZZZZ	ZZZZZZZZZZZZZZ
7959	Tipiracil	small molecule	approved	0		0		US	2015-09-22	1	1	Thymidine phosphorylase	inhibitor	TYMP	ZZZZZZZZZZZZZZ	ZZZZZZZZZZZZZZ	ZZZZZZZZZZZZZZ	ZZZZZZZZZZZZZZ	ZZZZZZZZZZZZZZ	ZZZZZZZZZZZZZZ	ZZZZZZZZZZZZZZ	ZZZZZZZZZZZZZZ	ZZZZZZZZZZZZZZ	ZZZZZZZZZZZZZZ	ZZZZZZZZZZZZZZ	ZZZZZZZZZZZZZZ	ZZZZZZZZZZZZZZ	ZZZZZZZZZZZZZZ	ZZZZZZZZZZZZZZ	ZZZZZZZZZZZZZZ	ZZZZZZZZZZZZZZ	ZZZZZZZZZZZZZZ	ZZZZZZZZZZZZZZ	ZZZZZZZZZZZZZZ	ZZZZZZZZZZZZZZ	ZZZZZZZZZZZZZZ	ZZZZZZZZZZZZZZ	ZZZZZZZZZZZZZZ	ZZZZZZZZZZZZZZ	ZZZZZZZZZZZZZZ	ZZZZZZZZZZZZZZ	ZZZZZZZZZZZZZZ	ZZZZZZZZZZZZZZ	ZZZZZZZZZZZZZZ	ZZZZZZZZZZZZZZ	ZZZZZZZZZZZZZZ	ZZZZZZZZZZZZZZ	ZZZZZZZZZZZZZZ	ZZZZZZZZZZZZZZ
7947	Osimertinib	small molecule	approved	2	Cytochrome P450 3A4,Cytochrome P450 1A2	2	Multidrug resistance protein 1,ATP-binding cassette sub-family G member 2	US	2015-11-13	1	1	Epidermal growth factor receptor	inhibitor	EGFR	ZZZZZZZZZZZZZZ	ZZZZZZZZZZZZZZ	ZZZZZZZZZZZZZZ	ZZZZZZZZZZZZZZ	ZZZZZZZZZZZZZZ	ZZZZZZZZZZZZZZ	ZZZZZZZZZZZZZZ	ZZZZZZZZZZZZZZ	ZZZZZZZZZZZZZZ	ZZZZZZZZZZZZZZ	ZZZZZZZZZZZZZZ	ZZZZZZZZZZZZZZ	ZZZZZZZZZZZZZZ	ZZZZZZZZZZZZZZ	ZZZZZZZZZZZZZZ	ZZZZZZZZZZZZZZ	ZZZZZZZZZZZZZZ	ZZZZZZZZZZZZZZ	ZZZZZZZZZZZZZZ	ZZZZZZZZZZZZZZ	ZZZZZZZZZZZZZZ	ZZZZZZZZZZZZZZ	ZZZZZZZZZZZZZZ	ZZZZZZZZZZZZZZ	ZZZZZZZZZZZZZZ	ZZZZZZZZZZZZZZ	ZZZZZZZZZZZZZZ	ZZZZZZZZZZZZZZ	ZZZZZZZZZZZZZZ	ZZZZZZZZZZZZZZ	ZZZZZZZZZZZZZZ	ZZZZZZZZZZZZZZ	ZZZZZZZZZZZZZZ	ZZZZZZZZZZZZZZ	ZZZZZZZZZZZZZZ
8867	Alectinib	small molecule	approved	0		1	ATP-binding cassette sub-family G member 2	US	2015-12-11	1	1	ALK tyrosine kinase receptor	inhibitor	ALK	ZZZZZZZZZZZZZZ	ZZZZZZZZZZZZZZ	ZZZZZZZZZZZZZZ	ZZZZZZZZZZZZZZ	ZZZZZZZZZZZZZZ	ZZZZZZZZZZZZZZ	ZZZZZZZZZZZZZZ	ZZZZZZZZZZZZZZ	ZZZZZZZZZZZZZZ	ZZZZZZZZZZZZZZ	ZZZZZZZZZZZZZZ	ZZZZZZZZZZZZZZ	ZZZZZZZZZZZZZZ	ZZZZZZZZZZZZZZ	ZZZZZZZZZZZZZZ	ZZZZZZZZZZZZZZ	ZZZZZZZZZZZZZZ	ZZZZZZZZZZZZZZ	ZZZZZZZZZZZZZZ	ZZZZZZZZZZZZZZ	ZZZZZZZZZZZZZZ	ZZZZZZZZZZZZZZ	ZZZZZZZZZZZZZZ	ZZZZZZZZZZZZZZ	ZZZZZZZZZZZZZZ	ZZZZZZZZZZZZZZ	ZZZZZZZZZZZZZZ	ZZZZZZZZZZZZZZ	ZZZZZZZZZZZZZZ	ZZZZZZZZZZZZZZ	ZZZZZZZZZZZZZZ	ZZZZZZZZZZZZZZ	ZZZZZZZZZZZZZZ	ZZZZZZZZZZZZZZ	ZZZZZZZZZZZZZZ
8866	Selexipag	small molecule	approved	3	Liver carboxylesterase 1,Cytochrome P450 2C8,Cytochrome P450 3A4	3	Solute carrier organic anion transporter family member 1B1,Solute carrier organic anion transporter family member 1B3,Multidrug resistance protein 1	US	2015-12-21	1	1	Prostacyclin receptor	agonist	PTGIR	ZZZZZZZZZZZZZZ	ZZZZZZZZZZZZZZ	ZZZZZZZZZZZZZZ	ZZZZZZZZZZZZZZ	ZZZZZZZZZZZZZZ	ZZZZZZZZZZZZZZ	ZZZZZZZZZZZZZZ	ZZZZZZZZZZZZZZ	ZZZZZZZZZZZZZZ	ZZZZZZZZZZZZZZ	ZZZZZZZZZZZZZZ	ZZZZZZZZZZZZZZ	ZZZZZZZZZZZZZZ	ZZZZZZZZZZZZZZ	ZZZZZZZZZZZZZZ	ZZZZZZZZZZZZZZ	ZZZZZZZZZZZZZZ	ZZZZZZZZZZZZZZ	ZZZZZZZZZZZZZZ	ZZZZZZZZZZZZZZ	ZZZZZZZZZZZZZZ	ZZZZZZZZZZZZZZ	ZZZZZZZZZZZZZZ	ZZZZZZZZZZZZZZ	ZZZZZZZZZZZZZZ	ZZZZZZZZZZZZZZ	ZZZZZZZZZZZZZZ	ZZZZZZZZZZZZZZ	ZZZZZZZZZZZZZZ	ZZZZZZZZZZZZZZ	ZZZZZZZZZZZZZZ	ZZZZZZZZZZZZZZ	ZZZZZZZZZZZZZZ	ZZZZZZZZZZZZZZ	ZZZZZZZZZZZZZZ
4972	Pimavanserin	small molecule	approved/investigational	0		0		US	2016-04-29	2	1	5-hydroxytryptamine receptor 2A	inverse agonist	HTR2A	ZZZZZZZZZZZZZZ	ZZZZZZZZZZZZZZ	ZZZZZZZZZZZZZZ	ZZZZZZZZZZZZZZ	ZZZZZZZZZZZZZZ	ZZZZZZZZZZZZZZ	ZZZZZZZZZZZZZZ	ZZZZZZZZZZZZZZ	ZZZZZZZZZZZZZZ	ZZZZZZZZZZZZZZ	ZZZZZZZZZZZZZZ	ZZZZZZZZZZZZZZ	ZZZZZZZZZZZZZZ	ZZZZZZZZZZZZZZ	ZZZZZZZZZZZZZZ	ZZZZZZZZZZZZZZ	ZZZZZZZZZZZZZZ	ZZZZZZZZZZZZZZ	ZZZZZZZZZZZZZZ	ZZZZZZZZZZZZZZ	ZZZZZZZZZZZZZZ	ZZZZZZZZZZZZZZ	ZZZZZZZZZZZZZZ	ZZZZZZZZZZZZZZ	ZZZZZZZZZZZZZZ	ZZZZZZZZZZZZZZ	ZZZZZZZZZZZZZZ	ZZZZZZZZZZZZZZ	ZZZZZZZZZZZZZZ	ZZZZZZZZZZZZZZ	ZZZZZZZZZZZZZZ	ZZZZZZZZZZZZZZ	ZZZZZZZZZZZZZZ	ZZZZZZZZZZZZZZ	ZZZZZZZZZZZZZZ
5313	Obeticholic acid	small molecule	approved	2	Bile acid-CoA:amino acid N-acyltransferase,Cytochrome P450 1A2	0		US	2016-05-27	1	1	Bile acid receptor	agonist	NR1H4	ZZZZZZZZZZZZZZ	ZZZZZZZZZZZZZZ	ZZZZZZZZZZZZZZ	ZZZZZZZZZZZZZZ	ZZZZZZZZZZZZZZ	ZZZZZZZZZZZZZZ	ZZZZZZZZZZZZZZ	ZZZZZZZZZZZZZZ	ZZZZZZZZZZZZZZ	ZZZZZZZZZZZZZZ	ZZZZZZZZZZZZZZ	ZZZZZZZZZZZZZZ	ZZZZZZZZZZZZZZ	ZZZZZZZZZZZZZZ	ZZZZZZZZZZZZZZ	ZZZZZZZZZZZZZZ	ZZZZZZZZZZZZZZ	ZZZZZZZZZZZZZZ	ZZZZZZZZZZZZZZ	ZZZZZZZZZZZZZZ	ZZZZZZZZZZZZZZ	ZZZZZZZZZZZZZZ	ZZZZZZZZZZZZZZ	ZZZZZZZZZZZZZZ	ZZZZZZZZZZZZZZ	ZZZZZZZZZZZZZZ	ZZZZZZZZZZZZZZ	ZZZZZZZZZZZZZZ	ZZZZZZZZZZZZZZ	ZZZZZZZZZZZZZZ	ZZZZZZZZZZZZZZ	ZZZZZZZZZZZZZZ	ZZZZZZZZZZZZZZ	ZZZZZZZZZZZZZZ	ZZZZZZZZZZZZZZ
8920	Lifitegrast	small molecule	approved	1	Cytochrome P450 2C9	2	Solute carrier organic anion transporter family member 1A2,Solute carrier organic anion transporter family member 2B1	US	2016-07-11	1	1	Integrin alpha-L	antagonist	ITGAL	ZZZZZZZZZZZZZZ	ZZZZZZZZZZZZZZ	ZZZZZZZZZZZZZZ	ZZZZZZZZZZZZZZ	ZZZZZZZZZZZZZZ	ZZZZZZZZZZZZZZ	ZZZZZZZZZZZZZZ	ZZZZZZZZZZZZZZ	ZZZZZZZZZZZZZZ	ZZZZZZZZZZZZZZ	ZZZZZZZZZZZZZZ	ZZZZZZZZZZZZZZ	ZZZZZZZZZZZZZZ	ZZZZZZZZZZZZZZ	ZZZZZZZZZZZZZZ	ZZZZZZZZZZZZZZ	ZZZZZZZZZZZZZZ	ZZZZZZZZZZZZZZ	ZZZZZZZZZZZZZZ	ZZZZZZZZZZZZZZ	ZZZZZZZZZZZZZZ	ZZZZZZZZZZZZZZ	ZZZZZZZZZZZZZZ	ZZZZZZZZZZZZZZ	ZZZZZZZZZZZZZZ	ZZZZZZZZZZZZZZ	ZZZZZZZZZZZZZZ	ZZZZZZZZZZZZZZ	ZZZZZZZZZZZZZZ	ZZZZZZZZZZZZZZ	ZZZZZZZZZZZZZZ	ZZZZZZZZZZZZZZ	ZZZZZZZZZZZZZZ	ZZZZZZZZZZZZZZ	ZZZZZZZZZZZZZZ
7884	Lixisenatide	small molecule	approved	0		0		US	2016-07-27	1	1	Glucagon-like peptide 1 receptor	agonist	GLP1R	ZZZZZZZZZZZZZZ	ZZZZZZZZZZZZZZ	ZZZZZZZZZZZZZZ	ZZZZZZZZZZZZZZ	ZZZZZZZZZZZZZZ	ZZZZZZZZZZZZZZ	ZZZZZZZZZZZZZZ	ZZZZZZZZZZZZZZ	ZZZZZZZZZZZZZZ	ZZZZZZZZZZZZZZ	ZZZZZZZZZZZZZZ	ZZZZZZZZZZZZZZ	ZZZZZZZZZZZZZZ	ZZZZZZZZZZZZZZ	ZZZZZZZZZZZZZZ	ZZZZZZZZZZZZZZ	ZZZZZZZZZZZZZZ	ZZZZZZZZZZZZZZ	ZZZZZZZZZZZZZZ	ZZZZZZZZZZZZZZ	ZZZZZZZZZZZZZZ	ZZZZZZZZZZZZZZ	ZZZZZZZZZZZZZZ	ZZZZZZZZZZZZZZ	ZZZZZZZZZZZZZZ	ZZZZZZZZZZZZZZ	ZZZZZZZZZZZZZZ	ZZZZZZZZZZZZZZ	ZZZZZZZZZZZZZZ	ZZZZZZZZZZZZZZ	ZZZZZZZZZZZZZZ	ZZZZZZZZZZZZZZ	ZZZZZZZZZZZZZZ	ZZZZZZZZZZZZZZ	ZZZZZZZZZZZZZZ
138	Calcidiol	small molecule	approved/nutraceutical	2	25-hydroxyvitamin D-1 alpha hydroxylase, mitochondrial,1,25-dihydroxyvitamin D(3) 24-hydroxylase, mitochondrial	0		US	2016-10-25	1	1	Vitamin D3 receptor	agonist	VDR	ZZZZZZZZZZZZZZ	ZZZZZZZZZZZZZZ	ZZZZZZZZZZZZZZ	ZZZZZZZZZZZZZZ	ZZZZZZZZZZZZZZ	ZZZZZZZZZZZZZZ	ZZZZZZZZZZZZZZ	ZZZZZZZZZZZZZZ	ZZZZZZZZZZZZZZ	ZZZZZZZZZZZZZZ	ZZZZZZZZZZZZZZ	ZZZZZZZZZZZZZZ	ZZZZZZZZZZZZZZ	ZZZZZZZZZZZZZZ	ZZZZZZZZZZZZZZ	ZZZZZZZZZZZZZZ	ZZZZZZZZZZZZZZ	ZZZZZZZZZZZZZZ	ZZZZZZZZZZZZZZ	ZZZZZZZZZZZZZZ	ZZZZZZZZZZZZZZ	ZZZZZZZZZZZZZZ	ZZZZZZZZZZZZZZ	ZZZZZZZZZZZZZZ	ZZZZZZZZZZZZZZ	ZZZZZZZZZZZZZZ	ZZZZZZZZZZZZZZ	ZZZZZZZZZZZZZZ	ZZZZZZZZZZZZZZ	ZZZZZZZZZZZZZZ	ZZZZZZZZZZZZZZ	ZZZZZZZZZZZZZZ	ZZZZZZZZZZZZZZ	ZZZZZZZZZZZZZZ	ZZZZZZZZZZZZZZ
8900	Bilastine	small molecule	approved	0		4	ATP-binding cassette sub-family B member 5,Solute carrier organic anion transporter family member 1A2,Solute carrier organic anion transporter family member 2B1,Solute carrier family 22 member 1	Canada	2016-12-02	1	1	Histamine H1 receptor	antagonist	HRH1	ZZZZZZZZZZZZZZ	ZZZZZZZZZZZZZZ	ZZZZZZZZZZZZZZ	ZZZZZZZZZZZZZZ	ZZZZZZZZZZZZZZ	ZZZZZZZZZZZZZZ	ZZZZZZZZZZZZZZ	ZZZZZZZZZZZZZZ	ZZZZZZZZZZZZZZ	ZZZZZZZZZZZZZZ	ZZZZZZZZZZZZZZ	ZZZZZZZZZZZZZZ	ZZZZZZZZZZZZZZ	ZZZZZZZZZZZZZZ	ZZZZZZZZZZZZZZ	ZZZZZZZZZZZZZZ	ZZZZZZZZZZZZZZ	ZZZZZZZZZZZZZZ	ZZZZZZZZZZZZZZ	ZZZZZZZZZZZZZZ	ZZZZZZZZZZZZZZ	ZZZZZZZZZZZZZZ	ZZZZZZZZZZZZZZ	ZZZZZZZZZZZZZZ	ZZZZZZZZZZZZZZ	ZZZZZZZZZZZZZZ	ZZZZZZZZZZZZZZ	ZZZZZZZZZZZZZZ	ZZZZZZZZZZZZZZ	ZZZZZZZZZZZZZZ	ZZZZZZZZZZZZZZ	ZZZZZZZZZZZZZZ	ZZZZZZZZZZZZZZ	ZZZZZZZZZZZZZZ	ZZZZZZZZZZZZZZ
10115	Etelcalcetide	small molecule	approved/investigational	0		0		US	2017-04-03	1	1	Extracellular calcium-sensing receptor	agonist	CASR	ZZZZZZZZZZZZZZ	ZZZZZZZZZZZZZZ	ZZZZZZZZZZZZZZ	ZZZZZZZZZZZZZZ	ZZZZZZZZZZZZZZ	ZZZZZZZZZZZZZZ	ZZZZZZZZZZZZZZ	ZZZZZZZZZZZZZZ	ZZZZZZZZZZZZZZ	ZZZZZZZZZZZZZZ	ZZZZZZZZZZZZZZ	ZZZZZZZZZZZZZZ	ZZZZZZZZZZZZZZ	ZZZZZZZZZZZZZZ	ZZZZZZZZZZZZZZ	ZZZZZZZZZZZZZZ	ZZZZZZZZZZZZZZ	ZZZZZZZZZZZZZZ	ZZZZZZZZZZZZZZ	ZZZZZZZZZZZZZZ	ZZZZZZZZZZZZZZ	ZZZZZZZZZZZZZZ	ZZZZZZZZZZZZZZ	ZZZZZZZZZZZZZZ	ZZZZZZZZZZZZZZ	ZZZZZZZZZZZZZZ	ZZZZZZZZZZZZZZ	ZZZZZZZZZZZZZZ	ZZZZZZZZZZZZZZ	ZZZZZZZZZZZZZZ	ZZZZZZZZZZZZZZ	ZZZZZZZZZZZZZZ	ZZZZZZZZZZZZZZ	ZZZZZZZZZZZZZZ	ZZZZZZZZZZZZZZ
9637	Betrixaban	small molecule	approved/investigational	1	Prothrombin	2	Multidrug resistance protein 1,Potassium voltage-gated channel subfamily H member 2	US	2017-07-07	1	1	Coagulation factor X	inhibitor	F10	ZZZZZZZZZZZZZZ	ZZZZZZZZZZZZZZ	ZZZZZZZZZZZZZZ	ZZZZZZZZZZZZZZ	ZZZZZZZZZZZZZZ	ZZZZZZZZZZZZZZ	ZZZZZZZZZZZZZZ	ZZZZZZZZZZZZZZ	ZZZZZZZZZZZZZZ	ZZZZZZZZZZZZZZ	ZZZZZZZZZZZZZZ	ZZZZZZZZZZZZZZ	ZZZZZZZZZZZZZZ	ZZZZZZZZZZZZZZ	ZZZZZZZZZZZZZZ	ZZZZZZZZZZZZZZ	ZZZZZZZZZZZZZZ	ZZZZZZZZZZZZZZ	ZZZZZZZZZZZZZZ	ZZZZZZZZZZZZZZ	ZZZZZZZZZZZZZZ	ZZZZZZZZZZZZZZ	ZZZZZZZZZZZZZZ	ZZZZZZZZZZZZZZ	ZZZZZZZZZZZZZZ	ZZZZZZZZZZZZZZ	ZZZZZZZZZZZZZZ	ZZZZZZZZZZZZZZ	ZZZZZZZZZZZZZZ	ZZZZZZZZZZZZZZ	ZZZZZZZZZZZZZZ	ZZZZZZZZZZZZZZ	ZZZZZZZZZZZZZZ	ZZZZZZZZZZZZZZ	ZZZZZZZZZZZZZZ
9114	Neratinib	small molecule	approved/investigational	2	Cytochrome P450 3A4,Dimethylaniline monooxygenase [N-oxide-forming] 3	1	ATP-binding cassette sub-family B member 5	US	2017-07-17	1	1	Epidermal growth factor receptor	inhibitor	EGFR	ZZZZZZZZZZZZZZ	ZZZZZZZZZZZZZZ	ZZZZZZZZZZZZZZ	ZZZZZZZZZZZZZZ	ZZZZZZZZZZZZZZ	ZZZZZZZZZZZZZZ	ZZZZZZZZZZZZZZ	ZZZZZZZZZZZZZZ	ZZZZZZZZZZZZZZ	ZZZZZZZZZZZZZZ	ZZZZZZZZZZZZZZ	ZZZZZZZZZZZZZZ	ZZZZZZZZZZZZZZ	ZZZZZZZZZZZZZZ	ZZZZZZZZZZZZZZ	ZZZZZZZZZZZZZZ	ZZZZZZZZZZZZZZ	ZZZZZZZZZZZZZZ	ZZZZZZZZZZZZZZ	ZZZZZZZZZZZZZZ	ZZZZZZZZZZZZZZ	ZZZZZZZZZZZZZZ	ZZZZZZZZZZZZZZ	ZZZZZZZZZZZZZZ	ZZZZZZZZZZZZZZ	ZZZZZZZZZZZZZZ	ZZZZZZZZZZZZZZ	ZZZZZZZZZZZZZZ	ZZZZZZZZZZZZZZ	ZZZZZZZZZZZZZZ	ZZZZZZZZZZZZZZ	ZZZZZZZZZZZZZZ	ZZZZZZZZZZZZZZ	ZZZZZZZZZZZZZZ	ZZZZZZZZZZZZZZ
7468	Antazoline	small molecule	approved	0		0		US	2017-07-20	1	1	Histamine H1 receptor	antagonist	HRH1	ZZZZZZZZZZZZZZ	ZZZZZZZZZZZZZZ	ZZZZZZZZZZZZZZ	ZZZZZZZZZZZZZZ	ZZZZZZZZZZZZZZ	ZZZZZZZZZZZZZZ	ZZZZZZZZZZZZZZ	ZZZZZZZZZZZZZZ	ZZZZZZZZZZZZZZ	ZZZZZZZZZZZZZZ	ZZZZZZZZZZZZZZ	ZZZZZZZZZZZZZZ	ZZZZZZZZZZZZZZ	ZZZZZZZZZZZZZZ	ZZZZZZZZZZZZZZ	ZZZZZZZZZZZZZZ	ZZZZZZZZZZZZZZ	ZZZZZZZZZZZZZZ	ZZZZZZZZZZZZZZ	ZZZZZZZZZZZZZZ	ZZZZZZZZZZZZZZ	ZZZZZZZZZZZZZZ	ZZZZZZZZZZZZZZ	ZZZZZZZZZZZZZZ	ZZZZZZZZZZZZZZ	ZZZZZZZZZZZZZZ	ZZZZZZZZZZZZZZ	ZZZZZZZZZZZZZZ	ZZZZZZZZZZZZZZ	ZZZZZZZZZZZZZZ	ZZZZZZZZZZZZZZ	ZZZZZZZZZZZZZZ	ZZZZZZZZZZZZZZ	ZZZZZZZZZZZZZZ	ZZZZZZZZZZZZZZ
10470	Enasidenib	small molecule	approved	13	Cytochrome P450 1A2,Cytochrome P450 2B6,Cytochrome P450 2C8,Cytochrome P450 2C9,Cytochrome P450 2C19,Cytochrome P450 2D6,Cytochrome P450 3A4,UDP-glucuronosyltransferase 1-1,UDP-glucuronosyltransferase 1-3,UDP-glucuronosyltransferase 1-4,UDP-glucuronosyltransferase 1-9,UDP-glucuronosyltransferase 2B7,UDP-glucuronosyltransferase 2B15	7	Multidrug resistance protein 1,ATP-binding cassette sub-family G member 2,Solute carrier family 22 member 6,Solute carrier organic anion transporter family member 1B1,Solute carrier family 22 member 2,Solute carrier organic anion transporter family member 1B3,Solute carrier family 22 member 8	US	2017-08-01	1	1	Isocitrate dehydrogenase [NADP], mitochondrial	inhibitor	IDH2	ZZZZZZZZZZZZZZ	ZZZZZZZZZZZZZZ	ZZZZZZZZZZZZZZ	ZZZZZZZZZZZZZZ	ZZZZZZZZZZZZZZ	ZZZZZZZZZZZZZZ	ZZZZZZZZZZZZZZ	ZZZZZZZZZZZZZZ	ZZZZZZZZZZZZZZ	ZZZZZZZZZZZZZZ	ZZZZZZZZZZZZZZ	ZZZZZZZZZZZZZZ	ZZZZZZZZZZZZZZ	ZZZZZZZZZZZZZZ	ZZZZZZZZZZZZZZ	ZZZZZZZZZZZZZZ	ZZZZZZZZZZZZZZ	ZZZZZZZZZZZZZZ	ZZZZZZZZZZZZZZ	ZZZZZZZZZZZZZZ	ZZZZZZZZZZZZZZ	ZZZZZZZZZZZZZZ	ZZZZZZZZZZZZZZ	ZZZZZZZZZZZZZZ	ZZZZZZZZZZZZZZ	ZZZZZZZZZZZZZZ	ZZZZZZZZZZZZZZ	ZZZZZZZZZZZZZZ	ZZZZZZZZZZZZZZ	ZZZZZZZZZZZZZZ	ZZZZZZZZZZZZZZ	ZZZZZZZZZZZZZZ	ZZZZZZZZZZZZZZ	ZZZZZZZZZZZZZZ	ZZZZZZZZZZZZZZ
8992	Acalabrutinib	small molecule	approved/investigational	0		0		US	2017-10-31	1	1	Tyrosine-protein kinase BTK	inhibitor	BTK	ZZZZZZZZZZZZZZ	ZZZZZZZZZZZZZZ	ZZZZZZZZZZZZZZ	ZZZZZZZZZZZZZZ	ZZZZZZZZZZZZZZ	ZZZZZZZZZZZZZZ	ZZZZZZZZZZZZZZ	ZZZZZZZZZZZZZZ	ZZZZZZZZZZZZZZ	ZZZZZZZZZZZZZZ	ZZZZZZZZZZZZZZ	ZZZZZZZZZZZZZZ	ZZZZZZZZZZZZZZ	ZZZZZZZZZZZZZZ	ZZZZZZZZZZZZZZ	ZZZZZZZZZZZZZZ	ZZZZZZZZZZZZZZ	ZZZZZZZZZZZZZZ	ZZZZZZZZZZZZZZ	ZZZZZZZZZZZZZZ	ZZZZZZZZZZZZZZ	ZZZZZZZZZZZZZZ	ZZZZZZZZZZZZZZ	ZZZZZZZZZZZZZZ	ZZZZZZZZZZZZZZ	ZZZZZZZZZZZZZZ	ZZZZZZZZZZZZZZ	ZZZZZZZZZZZZZZ	ZZZZZZZZZZZZZZ	ZZZZZZZZZZZZZZ	ZZZZZZZZZZZZZZ	ZZZZZZZZZZZZZZ	ZZZZZZZZZZZZZZ	ZZZZZZZZZZZZZZ	ZZZZZZZZZZZZZZ
7692	Trimetazidine	small molecule	approved/investigational	0		0			NA	1	1	3-ketoacyl-CoA thiolase, peroxisomal	inhibitor	ACAA1	ZZZZZZZZZZZZZZ	ZZZZZZZZZZZZZZ	ZZZZZZZZZZZZZZ	ZZZZZZZZZZZZZZ	ZZZZZZZZZZZZZZ	ZZZZZZZZZZZZZZ	ZZZZZZZZZZZZZZ	ZZZZZZZZZZZZZZ	ZZZZZZZZZZZZZZ	ZZZZZZZZZZZZZZ	ZZZZZZZZZZZZZZ	ZZZZZZZZZZZZZZ	ZZZZZZZZZZZZZZ	ZZZZZZZZZZZZZZ	ZZZZZZZZZZZZZZ	ZZZZZZZZZZZZZZ	ZZZZZZZZZZZZZZ	ZZZZZZZZZZZZZZ	ZZZZZZZZZZZZZZ	ZZZZZZZZZZZZZZ	ZZZZZZZZZZZZZZ	ZZZZZZZZZZZZZZ	ZZZZZZZZZZZZZZ	ZZZZZZZZZZZZZZ	ZZZZZZZZZZZZZZ	ZZZZZZZZZZZZZZ	ZZZZZZZZZZZZZZ	ZZZZZZZZZZZZZZ	ZZZZZZZZZZZZZZ	ZZZZZZZZZZZZZZ	ZZZZZZZZZZZZZZ	ZZZZZZZZZZZZZZ	ZZZZZZZZZZZZZZ	ZZZZZZZZZZZZZZ	ZZZZZZZZZZZZZZ
1548	Alverine	small molecule	approved/investigational	0		0			NA	1	1	5-hydroxytryptamine receptor 1A	antagonist	HTR1A	ZZZZZZZZZZZZZZ	ZZZZZZZZZZZZZZ	ZZZZZZZZZZZZZZ	ZZZZZZZZZZZZZZ	ZZZZZZZZZZZZZZ	ZZZZZZZZZZZZZZ	ZZZZZZZZZZZZZZ	ZZZZZZZZZZZZZZ	ZZZZZZZZZZZZZZ	ZZZZZZZZZZZZZZ	ZZZZZZZZZZZZZZ	ZZZZZZZZZZZZZZ	ZZZZZZZZZZZZZZ	ZZZZZZZZZZZZZZ	ZZZZZZZZZZZZZZ	ZZZZZZZZZZZZZZ	ZZZZZZZZZZZZZZ	ZZZZZZZZZZZZZZ	ZZZZZZZZZZZZZZ	ZZZZZZZZZZZZZZ	ZZZZZZZZZZZZZZ	ZZZZZZZZZZZZZZ	ZZZZZZZZZZZZZZ	ZZZZZZZZZZZZZZ	ZZZZZZZZZZZZZZ	ZZZZZZZZZZZZZZ	ZZZZZZZZZZZZZZ	ZZZZZZZZZZZZZZ	ZZZZZZZZZZZZZZ	ZZZZZZZZZZZZZZ	ZZZZZZZZZZZZZZ	ZZZZZZZZZZZZZZ	ZZZZZZZZZZZZZZ	ZZZZZZZZZZZZZZ	ZZZZZZZZZZZZZZ
8988	Tropisetron	small molecule	approved/investigational	0		0			NA	1	1	5-hydroxytryptamine receptor 3A	antagonist	HTR3A	ZZZZZZZZZZZZZZ	ZZZZZZZZZZZZZZ	ZZZZZZZZZZZZZZ	ZZZZZZZZZZZZZZ	ZZZZZZZZZZZZZZ	ZZZZZZZZZZZZZZ	ZZZZZZZZZZZZZZ	ZZZZZZZZZZZZZZ	ZZZZZZZZZZZZZZ	ZZZZZZZZZZZZZZ	ZZZZZZZZZZZZZZ	ZZZZZZZZZZZZZZ	ZZZZZZZZZZZZZZ	ZZZZZZZZZZZZZZ	ZZZZZZZZZZZZZZ	ZZZZZZZZZZZZZZ	ZZZZZZZZZZZZZZ	ZZZZZZZZZZZZZZ	ZZZZZZZZZZZZZZ	ZZZZZZZZZZZZZZ	ZZZZZZZZZZZZZZ	ZZZZZZZZZZZZZZ	ZZZZZZZZZZZZZZ	ZZZZZZZZZZZZZZ	ZZZZZZZZZZZZZZ	ZZZZZZZZZZZZZZ	ZZZZZZZZZZZZZZ	ZZZZZZZZZZZZZZ	ZZZZZZZZZZZZZZ	ZZZZZZZZZZZZZZ	ZZZZZZZZZZZZZZ	ZZZZZZZZZZZZZZ	ZZZZZZZZZZZZZZ	ZZZZZZZZZZZZZZ	ZZZZZZZZZZZZZZ
1106	Ambenonium	small molecule	approved	1	Cholinesterase	0			NA	1	1	Acetylcholinesterase	inhibitor	ACHE	ZZZZZZZZZZZZZZ	ZZZZZZZZZZZZZZ	ZZZZZZZZZZZZZZ	ZZZZZZZZZZZZZZ	ZZZZZZZZZZZZZZ	ZZZZZZZZZZZZZZ	ZZZZZZZZZZZZZZ	ZZZZZZZZZZZZZZ	ZZZZZZZZZZZZZZ	ZZZZZZZZZZZZZZ	ZZZZZZZZZZZZZZ	ZZZZZZZZZZZZZZ	ZZZZZZZZZZZZZZ	ZZZZZZZZZZZZZZ	ZZZZZZZZZZZZZZ	ZZZZZZZZZZZZZZ	ZZZZZZZZZZZZZZ	ZZZZZZZZZZZZZZ	ZZZZZZZZZZZZZZ	ZZZZZZZZZZZZZZ	ZZZZZZZZZZZZZZ	ZZZZZZZZZZZZZZ	ZZZZZZZZZZZZZZ	ZZZZZZZZZZZZZZ	ZZZZZZZZZZZZZZ	ZZZZZZZZZZZZZZ	ZZZZZZZZZZZZZZ	ZZZZZZZZZZZZZZ	ZZZZZZZZZZZZZZ	ZZZZZZZZZZZZZZ	ZZZZZZZZZZZZZZ	ZZZZZZZZZZZZZZ	ZZZZZZZZZZZZZZ	ZZZZZZZZZZZZZZ	ZZZZZZZZZZZZZZ
930	Demecarium	small molecule	approved	0		0			NA	2	1	Acetylcholinesterase	inhibitor	ACHE	ZZZZZZZZZZZZZZ	ZZZZZZZZZZZZZZ	ZZZZZZZZZZZZZZ	ZZZZZZZZZZZZZZ	ZZZZZZZZZZZZZZ	ZZZZZZZZZZZZZZ	ZZZZZZZZZZZZZZ	ZZZZZZZZZZZZZZ	ZZZZZZZZZZZZZZ	ZZZZZZZZZZZZZZ	ZZZZZZZZZZZZZZ	ZZZZZZZZZZZZZZ	ZZZZZZZZZZZZZZ	ZZZZZZZZZZZZZZ	ZZZZZZZZZZZZZZ	ZZZZZZZZZZZZZZ	ZZZZZZZZZZZZZZ	ZZZZZZZZZZZZZZ	ZZZZZZZZZZZZZZ	ZZZZZZZZZZZZZZ	ZZZZZZZZZZZZZZ	ZZZZZZZZZZZZZZ	ZZZZZZZZZZZZZZ	ZZZZZZZZZZZZZZ	ZZZZZZZZZZZZZZ	ZZZZZZZZZZZZZZ	ZZZZZZZZZZZZZZ	ZZZZZZZZZZZZZZ	ZZZZZZZZZZZZZZ	ZZZZZZZZZZZZZZ	ZZZZZZZZZZZZZZ	ZZZZZZZZZZZZZZ	ZZZZZZZZZZZZZZ	ZZZZZZZZZZZZZZ	ZZZZZZZZZZZZZZ
597	Metaraminol	small molecule	approved/investigational	0		0			NA	1	1	Alpha-1A adrenergic receptor	agonist	ADRA1A	ZZZZZZZZZZZZZZ	ZZZZZZZZZZZZZZ	ZZZZZZZZZZZZZZ	ZZZZZZZZZZZZZZ	ZZZZZZZZZZZZZZ	ZZZZZZZZZZZZZZ	ZZZZZZZZZZZZZZ	ZZZZZZZZZZZZZZ	ZZZZZZZZZZZZZZ	ZZZZZZZZZZZZZZ	ZZZZZZZZZZZZZZ	ZZZZZZZZZZZZZZ	ZZZZZZZZZZZZZZ	ZZZZZZZZZZZZZZ	ZZZZZZZZZZZZZZ	ZZZZZZZZZZZZZZ	ZZZZZZZZZZZZZZ	ZZZZZZZZZZZZZZ	ZZZZZZZZZZZZZZ	ZZZZZZZZZZZZZZ	ZZZZZZZZZZZZZZ	ZZZZZZZZZZZZZZ	ZZZZZZZZZZZZZZ	ZZZZZZZZZZZZZZ	ZZZZZZZZZZZZZZ	ZZZZZZZZZZZZZZ	ZZZZZZZZZZZZZZ	ZZZZZZZZZZZZZZ	ZZZZZZZZZZZZZZ	ZZZZZZZZZZZZZZ	ZZZZZZZZZZZZZZ	ZZZZZZZZZZZZZZ	ZZZZZZZZZZZZZZ	ZZZZZZZZZZZZZZ	ZZZZZZZZZZZZZZ
685	Nicergoline	small molecule	approved/investigational	1	Cytochrome P450 2D6	0			NA	1	1	Alpha-1A adrenergic receptor	antagonist	ADRA1A	ZZZZZZZZZZZZZZ	ZZZZZZZZZZZZZZ	ZZZZZZZZZZZZZZ	ZZZZZZZZZZZZZZ	ZZZZZZZZZZZZZZ	ZZZZZZZZZZZZZZ	ZZZZZZZZZZZZZZ	ZZZZZZZZZZZZZZ	ZZZZZZZZZZZZZZ	ZZZZZZZZZZZZZZ	ZZZZZZZZZZZZZZ	ZZZZZZZZZZZZZZ	ZZZZZZZZZZZZZZ	ZZZZZZZZZZZZZZ	ZZZZZZZZZZZZZZ	ZZZZZZZZZZZZZZ	ZZZZZZZZZZZZZZ	ZZZZZZZZZZZZZZ	ZZZZZZZZZZZZZZ	ZZZZZZZZZZZZZZ	ZZZZZZZZZZZZZZ	ZZZZZZZZZZZZZZ	ZZZZZZZZZZZZZZ	ZZZZZZZZZZZZZZ	ZZZZZZZZZZZZZZ	ZZZZZZZZZZZZZZ	ZZZZZZZZZZZZZZ	ZZZZZZZZZZZZZZ	ZZZZZZZZZZZZZZ	ZZZZZZZZZZZZZZ	ZZZZZZZZZZZZZZ	ZZZZZZZZZZZZZZ	ZZZZZZZZZZZZZZ	ZZZZZZZZZZZZZZ	ZZZZZZZZZZZZZZ
783	Tolazoline	small molecule	approved/vet_approved	0		0			NA	6	1	Alpha-1A adrenergic receptor	antagonist	ADRA1A	ZZZZZZZZZZZZZZ	ZZZZZZZZZZZZZZ	ZZZZZZZZZZZZZZ	ZZZZZZZZZZZZZZ	ZZZZZZZZZZZZZZ	ZZZZZZZZZZZZZZ	ZZZZZZZZZZZZZZ	ZZZZZZZZZZZZZZ	ZZZZZZZZZZZZZZ	ZZZZZZZZZZZZZZ	ZZZZZZZZZZZZZZ	ZZZZZZZZZZZZZZ	ZZZZZZZZZZZZZZ	ZZZZZZZZZZZZZZ	ZZZZZZZZZZZZZZ	ZZZZZZZZZZZZZZ	ZZZZZZZZZZZZZZ	ZZZZZZZZZZZZZZ	ZZZZZZZZZZZZZZ	ZZZZZZZZZZZZZZ	ZZZZZZZZZZZZZZ	ZZZZZZZZZZZZZZ	ZZZZZZZZZZZZZZ	ZZZZZZZZZZZZZZ	ZZZZZZZZZZZZZZ	ZZZZZZZZZZZZZZ	ZZZZZZZZZZZZZZ	ZZZZZZZZZZZZZZ	ZZZZZZZZZZZZZZ	ZZZZZZZZZZZZZZ	ZZZZZZZZZZZZZZ	ZZZZZZZZZZZZZZ	ZZZZZZZZZZZZZZ	ZZZZZZZZZZZZZZ	ZZZZZZZZZZZZZZ
616	Guanabenz	small molecule	approved/investigational	1	Cytochrome P450 1A2	0			NA	2	1	Alpha-2A adrenergic receptor	agonist	ADRA2A	ZZZZZZZZZZZZZZ	ZZZZZZZZZZZZZZ	ZZZZZZZZZZZZZZ	ZZZZZZZZZZZZZZ	ZZZZZZZZZZZZZZ	ZZZZZZZZZZZZZZ	ZZZZZZZZZZZZZZ	ZZZZZZZZZZZZZZ	ZZZZZZZZZZZZZZ	ZZZZZZZZZZZZZZ	ZZZZZZZZZZZZZZ	ZZZZZZZZZZZZZZ	ZZZZZZZZZZZZZZ	ZZZZZZZZZZZZZZ	ZZZZZZZZZZZZZZ	ZZZZZZZZZZZZZZ	ZZZZZZZZZZZZZZ	ZZZZZZZZZZZZZZ	ZZZZZZZZZZZZZZ	ZZZZZZZZZZZZZZ	ZZZZZZZZZZZZZZ	ZZZZZZZZZZZZZZ	ZZZZZZZZZZZZZZ	ZZZZZZZZZZZZZZ	ZZZZZZZZZZZZZZ	ZZZZZZZZZZZZZZ	ZZZZZZZZZZZZZZ	ZZZZZZZZZZZZZZ	ZZZZZZZZZZZZZZ	ZZZZZZZZZZZZZZ	ZZZZZZZZZZZZZZ	ZZZZZZZZZZZZZZ	ZZZZZZZZZZZZZZ	ZZZZZZZZZZZZZZ	ZZZZZZZZZZZZZZ
4662	Lofexidine	small molecule	approved/investigational	0		0			NA	1	1	Alpha-2A adrenergic receptor	agonist	ADRA2A	ZZZZZZZZZZZZZZ	ZZZZZZZZZZZZZZ	ZZZZZZZZZZZZZZ	ZZZZZZZZZZZZZZ	ZZZZZZZZZZZZZZ	ZZZZZZZZZZZZZZ	ZZZZZZZZZZZZZZ	ZZZZZZZZZZZZZZ	ZZZZZZZZZZZZZZ	ZZZZZZZZZZZZZZ	ZZZZZZZZZZZZZZ	ZZZZZZZZZZZZZZ	ZZZZZZZZZZZZZZ	ZZZZZZZZZZZZZZ	ZZZZZZZZZZZZZZ	ZZZZZZZZZZZZZZ	ZZZZZZZZZZZZZZ	ZZZZZZZZZZZZZZ	ZZZZZZZZZZZZZZ	ZZZZZZZZZZZZZZ	ZZZZZZZZZZZZZZ	ZZZZZZZZZZZZZZ	ZZZZZZZZZZZZZZ	ZZZZZZZZZZZZZZ	ZZZZZZZZZZZZZZ	ZZZZZZZZZZZZZZ	ZZZZZZZZZZZZZZ	ZZZZZZZZZZZZZZ	ZZZZZZZZZZZZZZ	ZZZZZZZZZZZZZZ	ZZZZZZZZZZZZZZ	ZZZZZZZZZZZZZZ	ZZZZZZZZZZZZZZ	ZZZZZZZZZZZZZZ	ZZZZZZZZZZZZZZ
844	Drostanolone	small molecule	approved/illicit	1	Cytochrome P450 19A1	0			NA	1	1	Androgen receptor	agonist	AR	ZZZZZZZZZZZZZZ	ZZZZZZZZZZZZZZ	ZZZZZZZZZZZZZZ	ZZZZZZZZZZZZZZ	ZZZZZZZZZZZZZZ	ZZZZZZZZZZZZZZ	ZZZZZZZZZZZZZZ	ZZZZZZZZZZZZZZ	ZZZZZZZZZZZZZZ	ZZZZZZZZZZZZZZ	ZZZZZZZZZZZZZZ	ZZZZZZZZZZZZZZ	ZZZZZZZZZZZZZZ	ZZZZZZZZZZZZZZ	ZZZZZZZZZZZZZZ	ZZZZZZZZZZZZZZ	ZZZZZZZZZZZZZZ	ZZZZZZZZZZZZZZ	ZZZZZZZZZZZZZZ	ZZZZZZZZZZZZZZ	ZZZZZZZZZZZZZZ	ZZZZZZZZZZZZZZ	ZZZZZZZZZZZZZZ	ZZZZZZZZZZZZZZ	ZZZZZZZZZZZZZZ	ZZZZZZZZZZZZZZ	ZZZZZZZZZZZZZZ	ZZZZZZZZZZZZZZ	ZZZZZZZZZZZZZZ	ZZZZZZZZZZZZZZ	ZZZZZZZZZZZZZZ	ZZZZZZZZZZZZZZ	ZZZZZZZZZZZZZZ	ZZZZZZZZZZZZZZ	ZZZZZZZZZZZZZZ
970	Nandrolone phenpropionate	small molecule	approved/illicit/investigational	1	Cytochrome P450 19A1	0			NA	1	1	Androgen receptor	agonist	AR	ZZZZZZZZZZZZZZ	ZZZZZZZZZZZZZZ	ZZZZZZZZZZZZZZ	ZZZZZZZZZZZZZZ	ZZZZZZZZZZZZZZ	ZZZZZZZZZZZZZZ	ZZZZZZZZZZZZZZ	ZZZZZZZZZZZZZZ	ZZZZZZZZZZZZZZ	ZZZZZZZZZZZZZZ	ZZZZZZZZZZZZZZ	ZZZZZZZZZZZZZZ	ZZZZZZZZZZZZZZ	ZZZZZZZZZZZZZZ	ZZZZZZZZZZZZZZ	ZZZZZZZZZZZZZZ	ZZZZZZZZZZZZZZ	ZZZZZZZZZZZZZZ	ZZZZZZZZZZZZZZ	ZZZZZZZZZZZZZZ	ZZZZZZZZZZZZZZ	ZZZZZZZZZZZZZZ	ZZZZZZZZZZZZZZ	ZZZZZZZZZZZZZZ	ZZZZZZZZZZZZZZ	ZZZZZZZZZZZZZZ	ZZZZZZZZZZZZZZ	ZZZZZZZZZZZZZZ	ZZZZZZZZZZZZZZ	ZZZZZZZZZZZZZZ	ZZZZZZZZZZZZZZ	ZZZZZZZZZZZZZZ	ZZZZZZZZZZZZZZ	ZZZZZZZZZZZZZZ	ZZZZZZZZZZZZZZ
1164	Rescinnamine	small molecule	approved	0		0			NA	1	1	Angiotensin-converting enzyme	inhibitor	ACE	ZZZZZZZZZZZZZZ	ZZZZZZZZZZZZZZ	ZZZZZZZZZZZZZZ	ZZZZZZZZZZZZZZ	ZZZZZZZZZZZZZZ	ZZZZZZZZZZZZZZ	ZZZZZZZZZZZZZZ	ZZZZZZZZZZZZZZ	ZZZZZZZZZZZZZZ	ZZZZZZZZZZZZZZ	ZZZZZZZZZZZZZZ	ZZZZZZZZZZZZZZ	ZZZZZZZZZZZZZZ	ZZZZZZZZZZZZZZ	ZZZZZZZZZZZZZZ	ZZZZZZZZZZZZZZ	ZZZZZZZZZZZZZZ	ZZZZZZZZZZZZZZ	ZZZZZZZZZZZZZZ	ZZZZZZZZZZZZZZ	ZZZZZZZZZZZZZZ	ZZZZZZZZZZZZZZ	ZZZZZZZZZZZZZZ	ZZZZZZZZZZZZZZ	ZZZZZZZZZZZZZZ	ZZZZZZZZZZZZZZ	ZZZZZZZZZZZZZZ	ZZZZZZZZZZZZZZ	ZZZZZZZZZZZZZZ	ZZZZZZZZZZZZZZ	ZZZZZZZZZZZZZZ	ZZZZZZZZZZZZZZ	ZZZZZZZZZZZZZZ	ZZZZZZZZZZZZZZ	ZZZZZZZZZZZZZZ
1309	Spirapril	small molecule	approved	0		2	Solute carrier family 15 member 1,Solute carrier family 15 member 2		NA	1	1	Angiotensin-converting enzyme	inhibitor	ACE	ZZZZZZZZZZZZZZ	ZZZZZZZZZZZZZZ	ZZZZZZZZZZZZZZ	ZZZZZZZZZZZZZZ	ZZZZZZZZZZZZZZ	ZZZZZZZZZZZZZZ	ZZZZZZZZZZZZZZ	ZZZZZZZZZZZZZZ	ZZZZZZZZZZZZZZ	ZZZZZZZZZZZZZZ	ZZZZZZZZZZZZZZ	ZZZZZZZZZZZZZZ	ZZZZZZZZZZZZZZ	ZZZZZZZZZZZZZZ	ZZZZZZZZZZZZZZ	ZZZZZZZZZZZZZZ	ZZZZZZZZZZZZZZ	ZZZZZZZZZZZZZZ	ZZZZZZZZZZZZZZ	ZZZZZZZZZZZZZZ	ZZZZZZZZZZZZZZ	ZZZZZZZZZZZZZZ	ZZZZZZZZZZZZZZ	ZZZZZZZZZZZZZZ	ZZZZZZZZZZZZZZ	ZZZZZZZZZZZZZZ	ZZZZZZZZZZZZZZ	ZZZZZZZZZZZZZZ	ZZZZZZZZZZZZZZ	ZZZZZZZZZZZZZZ	ZZZZZZZZZZZZZZ	ZZZZZZZZZZZZZZ	ZZZZZZZZZZZZZZ	ZZZZZZZZZZZZZZ	ZZZZZZZZZZZZZZ
170	Masoprocol	small molecule	approved/investigational	1	Cytochrome P450 2J2	0			NA	2	1	Arachidonate 5-lipoxygenase	inhibitor	ALOX5	ZZZZZZZZZZZZZZ	ZZZZZZZZZZZZZZ	ZZZZZZZZZZZZZZ	ZZZZZZZZZZZZZZ	ZZZZZZZZZZZZZZ	ZZZZZZZZZZZZZZ	ZZZZZZZZZZZZZZ	ZZZZZZZZZZZZZZ	ZZZZZZZZZZZZZZ	ZZZZZZZZZZZZZZ	ZZZZZZZZZZZZZZ	ZZZZZZZZZZZZZZ	ZZZZZZZZZZZZZZ	ZZZZZZZZZZZZZZ	ZZZZZZZZZZZZZZ	ZZZZZZZZZZZZZZ	ZZZZZZZZZZZZZZ	ZZZZZZZZZZZZZZ	ZZZZZZZZZZZZZZ	ZZZZZZZZZZZZZZ	ZZZZZZZZZZZZZZ	ZZZZZZZZZZZZZZ	ZZZZZZZZZZZZZZ	ZZZZZZZZZZZZZZ	ZZZZZZZZZZZZZZ	ZZZZZZZZZZZZZZ	ZZZZZZZZZZZZZZ	ZZZZZZZZZZZZZZ	ZZZZZZZZZZZZZZ	ZZZZZZZZZZZZZZ	ZZZZZZZZZZZZZZ	ZZZZZZZZZZZZZZ	ZZZZZZZZZZZZZZ	ZZZZZZZZZZZZZZ	ZZZZZZZZZZZZZZ
1236	Mitiglinide	small molecule	approved/investigational	2	UDP-glucuronosyltransferase 1-3,UDP-glucuronosyltransferase 2B7	0			NA	2	1	ATP-binding cassette sub-family C member 8	inhibitor	ABCC8	ZZZZZZZZZZZZZZ	ZZZZZZZZZZZZZZ	ZZZZZZZZZZZZZZ	ZZZZZZZZZZZZZZ	ZZZZZZZZZZZZZZ	ZZZZZZZZZZZZZZ	ZZZZZZZZZZZZZZ	ZZZZZZZZZZZZZZ	ZZZZZZZZZZZZZZ	ZZZZZZZZZZZZZZ	ZZZZZZZZZZZZZZ	ZZZZZZZZZZZZZZ	ZZZZZZZZZZZZZZ	ZZZZZZZZZZZZZZ	ZZZZZZZZZZZZZZ	ZZZZZZZZZZZZZZ	ZZZZZZZZZZZZZZ	ZZZZZZZZZZZZZZ	ZZZZZZZZZZZZZZ	ZZZZZZZZZZZZZZ	ZZZZZZZZZZZZZZ	ZZZZZZZZZZZZZZ	ZZZZZZZZZZZZZZ	ZZZZZZZZZZZZZZ	ZZZZZZZZZZZZZZ	ZZZZZZZZZZZZZZ	ZZZZZZZZZZZZZZ	ZZZZZZZZZZZZZZ	ZZZZZZZZZZZZZZ	ZZZZZZZZZZZZZZ	ZZZZZZZZZZZZZZ	ZZZZZZZZZZZZZZ	ZZZZZZZZZZZZZZ	ZZZZZZZZZZZZZZ	ZZZZZZZZZZZZZZ
7839	Nicorandil	small molecule	approved/investigational	0		0			NA	1	1	ATP-binding cassette sub-family C member 9	activator	ABCC9	ZZZZZZZZZZZZZZ	ZZZZZZZZZZZZZZ	ZZZZZZZZZZZZZZ	ZZZZZZZZZZZZZZ	ZZZZZZZZZZZZZZ	ZZZZZZZZZZZZZZ	ZZZZZZZZZZZZZZ	ZZZZZZZZZZZZZZ	ZZZZZZZZZZZZZZ	ZZZZZZZZZZZZZZ	ZZZZZZZZZZZZZZ	ZZZZZZZZZZZZZZ	ZZZZZZZZZZZZZZ	ZZZZZZZZZZZZZZ	ZZZZZZZZZZZZZZ	ZZZZZZZZZZZZZZ	ZZZZZZZZZZZZZZ	ZZZZZZZZZZZZZZ	ZZZZZZZZZZZZZZ	ZZZZZZZZZZZZZZ	ZZZZZZZZZZZZZZ	ZZZZZZZZZZZZZZ	ZZZZZZZZZZZZZZ	ZZZZZZZZZZZZZZ	ZZZZZZZZZZZZZZ	ZZZZZZZZZZZZZZ	ZZZZZZZZZZZZZZ	ZZZZZZZZZZZZZZ	ZZZZZZZZZZZZZZ	ZZZZZZZZZZZZZZ	ZZZZZZZZZZZZZZ	ZZZZZZZZZZZZZZ	ZZZZZZZZZZZZZZ	ZZZZZZZZZZZZZZ	ZZZZZZZZZZZZZZ
1086	Arbutamine	small molecule	approved	0		0			NA	3	1	Beta-1 adrenergic receptor	agonist	ADRB1	ZZZZZZZZZZZZZZ	ZZZZZZZZZZZZZZ	ZZZZZZZZZZZZZZ	ZZZZZZZZZZZZZZ	ZZZZZZZZZZZZZZ	ZZZZZZZZZZZZZZ	ZZZZZZZZZZZZZZ	ZZZZZZZZZZZZZZ	ZZZZZZZZZZZZZZ	ZZZZZZZZZZZZZZ	ZZZZZZZZZZZZZZ	ZZZZZZZZZZZZZZ	ZZZZZZZZZZZZZZ	ZZZZZZZZZZZZZZ	ZZZZZZZZZZZZZZ	ZZZZZZZZZZZZZZ	ZZZZZZZZZZZZZZ	ZZZZZZZZZZZZZZ	ZZZZZZZZZZZZZZ	ZZZZZZZZZZZZZZ	ZZZZZZZZZZZZZZ	ZZZZZZZZZZZZZZ	ZZZZZZZZZZZZZZ	ZZZZZZZZZZZZZZ	ZZZZZZZZZZZZZZ	ZZZZZZZZZZZZZZ	ZZZZZZZZZZZZZZ	ZZZZZZZZZZZZZZ	ZZZZZZZZZZZZZZ	ZZZZZZZZZZZZZZ	ZZZZZZZZZZZZZZ	ZZZZZZZZZZZZZZ	ZZZZZZZZZZZZZZ	ZZZZZZZZZZZZZZ	ZZZZZZZZZZZZZZ
1273	Bevantolol	small molecule	approved	0		0			NA	3	1	Beta-1 adrenergic receptor	antagonist	ADRB1	ZZZZZZZZZZZZZZ	ZZZZZZZZZZZZZZ	ZZZZZZZZZZZZZZ	ZZZZZZZZZZZZZZ	ZZZZZZZZZZZZZZ	ZZZZZZZZZZZZZZ	ZZZZZZZZZZZZZZ	ZZZZZZZZZZZZZZ	ZZZZZZZZZZZZZZ	ZZZZZZZZZZZZZZ	ZZZZZZZZZZZZZZ	ZZZZZZZZZZZZZZ	ZZZZZZZZZZZZZZ	ZZZZZZZZZZZZZZ	ZZZZZZZZZZZZZZ	ZZZZZZZZZZZZZZ	ZZZZZZZZZZZZZZ	ZZZZZZZZZZZZZZ	ZZZZZZZZZZZZZZ	ZZZZZZZZZZZZZZ	ZZZZZZZZZZZZZZ	ZZZZZZZZZZZZZZ	ZZZZZZZZZZZZZZ	ZZZZZZZZZZZZZZ	ZZZZZZZZZZZZZZ	ZZZZZZZZZZZZZZ	ZZZZZZZZZZZZZZ	ZZZZZZZZZZZZZZ	ZZZZZZZZZZZZZZ	ZZZZZZZZZZZZZZ	ZZZZZZZZZZZZZZ	ZZZZZZZZZZZZZZ	ZZZZZZZZZZZZZZ	ZZZZZZZZZZZZZZ	ZZZZZZZZZZZZZZ
7476	Bopindolol	small molecule	approved	0		0			NA	5	1	Beta-1 adrenergic receptor	partial agonist	ADRB1	ZZZZZZZZZZZZZZ	ZZZZZZZZZZZZZZ	ZZZZZZZZZZZZZZ	ZZZZZZZZZZZZZZ	ZZZZZZZZZZZZZZ	ZZZZZZZZZZZZZZ	ZZZZZZZZZZZZZZ	ZZZZZZZZZZZZZZ	ZZZZZZZZZZZZZZ	ZZZZZZZZZZZZZZ	ZZZZZZZZZZZZZZ	ZZZZZZZZZZZZZZ	ZZZZZZZZZZZZZZ	ZZZZZZZZZZZZZZ	ZZZZZZZZZZZZZZ	ZZZZZZZZZZZZZZ	ZZZZZZZZZZZZZZ	ZZZZZZZZZZZZZZ	ZZZZZZZZZZZZZZ	ZZZZZZZZZZZZZZ	ZZZZZZZZZZZZZZ	ZZZZZZZZZZZZZZ	ZZZZZZZZZZZZZZ	ZZZZZZZZZZZZZZ	ZZZZZZZZZZZZZZ	ZZZZZZZZZZZZZZ	ZZZZZZZZZZZZZZ	ZZZZZZZZZZZZZZ	ZZZZZZZZZZZZZZ	ZZZZZZZZZZZZZZ	ZZZZZZZZZZZZZZ	ZZZZZZZZZZZZZZ	ZZZZZZZZZZZZZZ	ZZZZZZZZZZZZZZ	ZZZZZZZZZZZZZZ
7477	Bupranolol	small molecule	approved	0		0			NA	3	1	Beta-1 adrenergic receptor	antagonist	ADRB1	ZZZZZZZZZZZZZZ	ZZZZZZZZZZZZZZ	ZZZZZZZZZZZZZZ	ZZZZZZZZZZZZZZ	ZZZZZZZZZZZZZZ	ZZZZZZZZZZZZZZ	ZZZZZZZZZZZZZZ	ZZZZZZZZZZZZZZ	ZZZZZZZZZZZZZZ	ZZZZZZZZZZZZZZ	ZZZZZZZZZZZZZZ	ZZZZZZZZZZZZZZ	ZZZZZZZZZZZZZZ	ZZZZZZZZZZZZZZ	ZZZZZZZZZZZZZZ	ZZZZZZZZZZZZZZ	ZZZZZZZZZZZZZZ	ZZZZZZZZZZZZZZ	ZZZZZZZZZZZZZZ	ZZZZZZZZZZZZZZ	ZZZZZZZZZZZZZZ	ZZZZZZZZZZZZZZ	ZZZZZZZZZZZZZZ	ZZZZZZZZZZZZZZ	ZZZZZZZZZZZZZZ	ZZZZZZZZZZZZZZ	ZZZZZZZZZZZZZZ	ZZZZZZZZZZZZZZ	ZZZZZZZZZZZZZZ	ZZZZZZZZZZZZZZ	ZZZZZZZZZZZZZZ	ZZZZZZZZZZZZZZ	ZZZZZZZZZZZZZZ	ZZZZZZZZZZZZZZ	ZZZZZZZZZZZZZZ
212	Isoetarine	small molecule	approved	0		0			NA	2	1	Beta-1 adrenergic receptor	agonist	ADRB1	ZZZZZZZZZZZZZZ	ZZZZZZZZZZZZZZ	ZZZZZZZZZZZZZZ	ZZZZZZZZZZZZZZ	ZZZZZZZZZZZZZZ	ZZZZZZZZZZZZZZ	ZZZZZZZZZZZZZZ	ZZZZZZZZZZZZZZ	ZZZZZZZZZZZZZZ	ZZZZZZZZZZZZZZ	ZZZZZZZZZZZZZZ	ZZZZZZZZZZZZZZ	ZZZZZZZZZZZZZZ	ZZZZZZZZZZZZZZ	ZZZZZZZZZZZZZZ	ZZZZZZZZZZZZZZ	ZZZZZZZZZZZZZZ	ZZZZZZZZZZZZZZ	ZZZZZZZZZZZZZZ	ZZZZZZZZZZZZZZ	ZZZZZZZZZZZZZZ	ZZZZZZZZZZZZZZ	ZZZZZZZZZZZZZZ	ZZZZZZZZZZZZZZ	ZZZZZZZZZZZZZZ	ZZZZZZZZZZZZZZ	ZZZZZZZZZZZZZZ	ZZZZZZZZZZZZZZ	ZZZZZZZZZZZZZZ	ZZZZZZZZZZZZZZ	ZZZZZZZZZZZZZZ	ZZZZZZZZZZZZZZ	ZZZZZZZZZZZZZZ	ZZZZZZZZZZZZZZ	ZZZZZZZZZZZZZZ
7967	Levobetaxolol	small molecule	approved/investigational	0		0			NA	1	1	Beta-1 adrenergic receptor	antagonist	ADRB1	ZZZZZZZZZZZZZZ	ZZZZZZZZZZZZZZ	ZZZZZZZZZZZZZZ	ZZZZZZZZZZZZZZ	ZZZZZZZZZZZZZZ	ZZZZZZZZZZZZZZ	ZZZZZZZZZZZZZZ	ZZZZZZZZZZZZZZ	ZZZZZZZZZZZZZZ	ZZZZZZZZZZZZZZ	ZZZZZZZZZZZZZZ	ZZZZZZZZZZZZZZ	ZZZZZZZZZZZZZZ	ZZZZZZZZZZZZZZ	ZZZZZZZZZZZZZZ	ZZZZZZZZZZZZZZ	ZZZZZZZZZZZZZZ	ZZZZZZZZZZZZZZ	ZZZZZZZZZZZZZZ	ZZZZZZZZZZZZZZ	ZZZZZZZZZZZZZZ	ZZZZZZZZZZZZZZ	ZZZZZZZZZZZZZZ	ZZZZZZZZZZZZZZ	ZZZZZZZZZZZZZZ	ZZZZZZZZZZZZZZ	ZZZZZZZZZZZZZZ	ZZZZZZZZZZZZZZ	ZZZZZZZZZZZZZZ	ZZZZZZZZZZZZZZ	ZZZZZZZZZZZZZZ	ZZZZZZZZZZZZZZ	ZZZZZZZZZZZZZZ	ZZZZZZZZZZZZZZ	ZZZZZZZZZZZZZZ
1275	Practolol	small molecule	approved	0		0			NA	1	1	Beta-1 adrenergic receptor	antagonist	ADRB1	ZZZZZZZZZZZZZZ	ZZZZZZZZZZZZZZ	ZZZZZZZZZZZZZZ	ZZZZZZZZZZZZZZ	ZZZZZZZZZZZZZZ	ZZZZZZZZZZZZZZ	ZZZZZZZZZZZZZZ	ZZZZZZZZZZZZZZ	ZZZZZZZZZZZZZZ	ZZZZZZZZZZZZZZ	ZZZZZZZZZZZZZZ	ZZZZZZZZZZZZZZ	ZZZZZZZZZZZZZZ	ZZZZZZZZZZZZZZ	ZZZZZZZZZZZZZZ	ZZZZZZZZZZZZZZ	ZZZZZZZZZZZZZZ	ZZZZZZZZZZZZZZ	ZZZZZZZZZZZZZZ	ZZZZZZZZZZZZZZ	ZZZZZZZZZZZZZZ	ZZZZZZZZZZZZZZ	ZZZZZZZZZZZZZZ	ZZZZZZZZZZZZZZ	ZZZZZZZZZZZZZZ	ZZZZZZZZZZZZZZ	ZZZZZZZZZZZZZZ	ZZZZZZZZZZZZZZ	ZZZZZZZZZZZZZZ	ZZZZZZZZZZZZZZ	ZZZZZZZZZZZZZZ	ZZZZZZZZZZZZZZ	ZZZZZZZZZZZZZZ	ZZZZZZZZZZZZZZ	ZZZZZZZZZZZZZZ
1351	Bambuterol	small molecule	approved/investigational	1	Cholinesterase	0			NA	1	1	Beta-2 adrenergic receptor	agonist	ADRB2	ZZZZZZZZZZZZZZ	ZZZZZZZZZZZZZZ	ZZZZZZZZZZZZZZ	ZZZZZZZZZZZZZZ	ZZZZZZZZZZZZZZ	ZZZZZZZZZZZZZZ	ZZZZZZZZZZZZZZ	ZZZZZZZZZZZZZZ	ZZZZZZZZZZZZZZ	ZZZZZZZZZZZZZZ	ZZZZZZZZZZZZZZ	ZZZZZZZZZZZZZZ	ZZZZZZZZZZZZZZ	ZZZZZZZZZZZZZZ	ZZZZZZZZZZZZZZ	ZZZZZZZZZZZZZZ	ZZZZZZZZZZZZZZ	ZZZZZZZZZZZZZZ	ZZZZZZZZZZZZZZ	ZZZZZZZZZZZZZZ	ZZZZZZZZZZZZZZ	ZZZZZZZZZZZZZZ	ZZZZZZZZZZZZZZ	ZZZZZZZZZZZZZZ	ZZZZZZZZZZZZZZ	ZZZZZZZZZZZZZZ	ZZZZZZZZZZZZZZ	ZZZZZZZZZZZZZZ	ZZZZZZZZZZZZZZ	ZZZZZZZZZZZZZZ	ZZZZZZZZZZZZZZ	ZZZZZZZZZZZZZZ	ZZZZZZZZZZZZZZ	ZZZZZZZZZZZZZZ	ZZZZZZZZZZZZZZ
1350	Clenbuterol	small molecule	approved/investigational/vet_approved	2	Cytochrome P450 1A1,Cytochrome P450 1A2	0			NA	5	1	Beta-2 adrenergic receptor	agonist	ADRB2	ZZZZZZZZZZZZZZ	ZZZZZZZZZZZZZZ	ZZZZZZZZZZZZZZ	ZZZZZZZZZZZZZZ	ZZZZZZZZZZZZZZ	ZZZZZZZZZZZZZZ	ZZZZZZZZZZZZZZ	ZZZZZZZZZZZZZZ	ZZZZZZZZZZZZZZ	ZZZZZZZZZZZZZZ	ZZZZZZZZZZZZZZ	ZZZZZZZZZZZZZZ	ZZZZZZZZZZZZZZ	ZZZZZZZZZZZZZZ	ZZZZZZZZZZZZZZ	ZZZZZZZZZZZZZZ	ZZZZZZZZZZZZZZ	ZZZZZZZZZZZZZZ	ZZZZZZZZZZZZZZ	ZZZZZZZZZZZZZZ	ZZZZZZZZZZZZZZ	ZZZZZZZZZZZZZZ	ZZZZZZZZZZZZZZ	ZZZZZZZZZZZZZZ	ZZZZZZZZZZZZZZ	ZZZZZZZZZZZZZZ	ZZZZZZZZZZZZZZ	ZZZZZZZZZZZZZZ	ZZZZZZZZZZZZZZ	ZZZZZZZZZZZZZZ	ZZZZZZZZZZZZZZ	ZZZZZZZZZZZZZZ	ZZZZZZZZZZZZZZ	ZZZZZZZZZZZZZZ	ZZZZZZZZZZZZZZ
5510	Drotaverine	small molecule	approved/investigational	0		0			NA	2	1	cAMP-specific 3',5'-cyclic phosphodiesterase 4A	inhibitor	PDE4A	ZZZZZZZZZZZZZZ	ZZZZZZZZZZZZZZ	ZZZZZZZZZZZZZZ	ZZZZZZZZZZZZZZ	ZZZZZZZZZZZZZZ	ZZZZZZZZZZZZZZ	ZZZZZZZZZZZZZZ	ZZZZZZZZZZZZZZ	ZZZZZZZZZZZZZZ	ZZZZZZZZZZZZZZ	ZZZZZZZZZZZZZZ	ZZZZZZZZZZZZZZ	ZZZZZZZZZZZZZZ	ZZZZZZZZZZZZZZ	ZZZZZZZZZZZZZZ	ZZZZZZZZZZZZZZ	ZZZZZZZZZZZZZZ	ZZZZZZZZZZZZZZ	ZZZZZZZZZZZZZZ	ZZZZZZZZZZZZZZ	ZZZZZZZZZZZZZZ	ZZZZZZZZZZZZZZ	ZZZZZZZZZZZZZZ	ZZZZZZZZZZZZZZ	ZZZZZZZZZZZZZZ	ZZZZZZZZZZZZZZ	ZZZZZZZZZZZZZZ	ZZZZZZZZZZZZZZ	ZZZZZZZZZZZZZZ	ZZZZZZZZZZZZZZ	ZZZZZZZZZZZZZZ	ZZZZZZZZZZZZZZ	ZZZZZZZZZZZZZZ	ZZZZZZZZZZZZZZ	ZZZZZZZZZZZZZZ
4605	Enoximone	small molecule	approved/investigational	0		0			NA	1	1	cGMP-inhibited 3',5'-cyclic phosphodiesterase A	inhibitor	PDE3A	ZZZZZZZZZZZZZZ	ZZZZZZZZZZZZZZ	ZZZZZZZZZZZZZZ	ZZZZZZZZZZZZZZ	ZZZZZZZZZZZZZZ	ZZZZZZZZZZZZZZ	ZZZZZZZZZZZZZZ	ZZZZZZZZZZZZZZ	ZZZZZZZZZZZZZZ	ZZZZZZZZZZZZZZ	ZZZZZZZZZZZZZZ	ZZZZZZZZZZZZZZ	ZZZZZZZZZZZZZZ	ZZZZZZZZZZZZZZ	ZZZZZZZZZZZZZZ	ZZZZZZZZZZZZZZ	ZZZZZZZZZZZZZZ	ZZZZZZZZZZZZZZ	ZZZZZZZZZZZZZZ	ZZZZZZZZZZZZZZ	ZZZZZZZZZZZZZZ	ZZZZZZZZZZZZZZ	ZZZZZZZZZZZZZZ	ZZZZZZZZZZZZZZ	ZZZZZZZZZZZZZZ	ZZZZZZZZZZZZZZ	ZZZZZZZZZZZZZZ	ZZZZZZZZZZZZZZ	ZZZZZZZZZZZZZZ	ZZZZZZZZZZZZZZ	ZZZZZZZZZZZZZZ	ZZZZZZZZZZZZZZ	ZZZZZZZZZZZZZZ	ZZZZZZZZZZZZZZ	ZZZZZZZZZZZZZZ
5383	Udenafil	small molecule	approved/investigational	2	Cytochrome P450 3A4,Cytochrome P450 3A5	0			NA	1	1	cGMP-specific 3',5'-cyclic phosphodiesterase	inhibitor	PDE5A	ZZZZZZZZZZZZZZ	ZZZZZZZZZZZZZZ	ZZZZZZZZZZZZZZ	ZZZZZZZZZZZZZZ	ZZZZZZZZZZZZZZ	ZZZZZZZZZZZZZZ	ZZZZZZZZZZZZZZ	ZZZZZZZZZZZZZZ	ZZZZZZZZZZZZZZ	ZZZZZZZZZZZZZZ	ZZZZZZZZZZZZZZ	ZZZZZZZZZZZZZZ	ZZZZZZZZZZZZZZ	ZZZZZZZZZZZZZZ	ZZZZZZZZZZZZZZ	ZZZZZZZZZZZZZZ	ZZZZZZZZZZZZZZ	ZZZZZZZZZZZZZZ	ZZZZZZZZZZZZZZ	ZZZZZZZZZZZZZZ	ZZZZZZZZZZZZZZ	ZZZZZZZZZZZZZZ	ZZZZZZZZZZZZZZ	ZZZZZZZZZZZZZZ	ZZZZZZZZZZZZZZ	ZZZZZZZZZZZZZZ	ZZZZZZZZZZZZZZ	ZZZZZZZZZZZZZZ	ZZZZZZZZZZZZZZ	ZZZZZZZZZZZZZZ	ZZZZZZZZZZZZZZ	ZZZZZZZZZZZZZZ	ZZZZZZZZZZZZZZ	ZZZZZZZZZZZZZZ	ZZZZZZZZZZZZZZ
392	Ceruletide	small molecule	approved	0		0			NA	1	1	Cholecystokinin receptor type A	inducer	CCKAR	ZZZZZZZZZZZZZZ	ZZZZZZZZZZZZZZ	ZZZZZZZZZZZZZZ	ZZZZZZZZZZZZZZ	ZZZZZZZZZZZZZZ	ZZZZZZZZZZZZZZ	ZZZZZZZZZZZZZZ	ZZZZZZZZZZZZZZ	ZZZZZZZZZZZZZZ	ZZZZZZZZZZZZZZ	ZZZZZZZZZZZZZZ	ZZZZZZZZZZZZZZ	ZZZZZZZZZZZZZZ	ZZZZZZZZZZZZZZ	ZZZZZZZZZZZZZZ	ZZZZZZZZZZZZZZ	ZZZZZZZZZZZZZZ	ZZZZZZZZZZZZZZ	ZZZZZZZZZZZZZZ	ZZZZZZZZZZZZZZ	ZZZZZZZZZZZZZZ	ZZZZZZZZZZZZZZ	ZZZZZZZZZZZZZZ	ZZZZZZZZZZZZZZ	ZZZZZZZZZZZZZZ	ZZZZZZZZZZZZZZ	ZZZZZZZZZZZZZZ	ZZZZZZZZZZZZZZ	ZZZZZZZZZZZZZZ	ZZZZZZZZZZZZZZ	ZZZZZZZZZZZZZZ	ZZZZZZZZZZZZZZ	ZZZZZZZZZZZZZZ	ZZZZZZZZZZZZZZ	ZZZZZZZZZZZZZZ
927	Hexafluronium	small molecule	approved	0		0			NA	1	1	Cholinesterase	inhibitor	BCHE	ZZZZZZZZZZZZZZ	ZZZZZZZZZZZZZZ	ZZZZZZZZZZZZZZ	ZZZZZZZZZZZZZZ	ZZZZZZZZZZZZZZ	ZZZZZZZZZZZZZZ	ZZZZZZZZZZZZZZ	ZZZZZZZZZZZZZZ	ZZZZZZZZZZZZZZ	ZZZZZZZZZZZZZZ	ZZZZZZZZZZZZZZ	ZZZZZZZZZZZZZZ	ZZZZZZZZZZZZZZ	ZZZZZZZZZZZZZZ	ZZZZZZZZZZZZZZ	ZZZZZZZZZZZZZZ	ZZZZZZZZZZZZZZ	ZZZZZZZZZZZZZZ	ZZZZZZZZZZZZZZ	ZZZZZZZZZZZZZZ	ZZZZZZZZZZZZZZ	ZZZZZZZZZZZZZZ	ZZZZZZZZZZZZZZ	ZZZZZZZZZZZZZZ	ZZZZZZZZZZZZZZ	ZZZZZZZZZZZZZZ	ZZZZZZZZZZZZZZ	ZZZZZZZZZZZZZZ	ZZZZZZZZZZZZZZ	ZZZZZZZZZZZZZZ	ZZZZZZZZZZZZZZ	ZZZZZZZZZZZZZZ	ZZZZZZZZZZZZZZ	ZZZZZZZZZZZZZZ	ZZZZZZZZZZZZZZ
7902	Trapidil	small molecule	approved	0		0			NA	2	1	Cyclic nucleotide phosphodiesterase	inhibitor	PDE1A	ZZZZZZZZZZZZZZ	ZZZZZZZZZZZZZZ	ZZZZZZZZZZZZZZ	ZZZZZZZZZZZZZZ	ZZZZZZZZZZZZZZ	ZZZZZZZZZZZZZZ	ZZZZZZZZZZZZZZ	ZZZZZZZZZZZZZZ	ZZZZZZZZZZZZZZ	ZZZZZZZZZZZZZZ	ZZZZZZZZZZZZZZ	ZZZZZZZZZZZZZZ	ZZZZZZZZZZZZZZ	ZZZZZZZZZZZZZZ	ZZZZZZZZZZZZZZ	ZZZZZZZZZZZZZZ	ZZZZZZZZZZZZZZ	ZZZZZZZZZZZZZZ	ZZZZZZZZZZZZZZ	ZZZZZZZZZZZZZZ	ZZZZZZZZZZZZZZ	ZZZZZZZZZZZZZZ	ZZZZZZZZZZZZZZ	ZZZZZZZZZZZZZZ	ZZZZZZZZZZZZZZ	ZZZZZZZZZZZZZZ	ZZZZZZZZZZZZZZ	ZZZZZZZZZZZZZZ	ZZZZZZZZZZZZZZ	ZZZZZZZZZZZZZZ	ZZZZZZZZZZZZZZ	ZZZZZZZZZZZZZZ	ZZZZZZZZZZZZZZ	ZZZZZZZZZZZZZZ	ZZZZZZZZZZZZZZ
574	Cinalukast	small molecule	approved	0		0			NA	1	1	Cysteinyl leukotriene receptor 1	antagonist	CYSLTR1	ZZZZZZZZZZZZZZ	ZZZZZZZZZZZZZZ	ZZZZZZZZZZZZZZ	ZZZZZZZZZZZZZZ	ZZZZZZZZZZZZZZ	ZZZZZZZZZZZZZZ	ZZZZZZZZZZZZZZ	ZZZZZZZZZZZZZZ	ZZZZZZZZZZZZZZ	ZZZZZZZZZZZZZZ	ZZZZZZZZZZZZZZ	ZZZZZZZZZZZZZZ	ZZZZZZZZZZZZZZ	ZZZZZZZZZZZZZZ	ZZZZZZZZZZZZZZ	ZZZZZZZZZZZZZZ	ZZZZZZZZZZZZZZ	ZZZZZZZZZZZZZZ	ZZZZZZZZZZZZZZ	ZZZZZZZZZZZZZZ	ZZZZZZZZZZZZZZ	ZZZZZZZZZZZZZZ	ZZZZZZZZZZZZZZ	ZZZZZZZZZZZZZZ	ZZZZZZZZZZZZZZ	ZZZZZZZZZZZZZZ	ZZZZZZZZZZZZZZ	ZZZZZZZZZZZZZZ	ZZZZZZZZZZZZZZ	ZZZZZZZZZZZZZZ	ZZZZZZZZZZZZZZ	ZZZZZZZZZZZZZZ	ZZZZZZZZZZZZZZ	ZZZZZZZZZZZZZZ	ZZZZZZZZZZZZZZ
1354	Pranlukast	small molecule	approved/investigational	2	Cytochrome P450 3A4,Cytochrome P450 2C9	1	Canalicular multispecific organic anion transporter 1		NA	6	1	Cysteinyl leukotriene receptor 1	antagonist	CYSLTR1	ZZZZZZZZZZZZZZ	ZZZZZZZZZZZZZZ	ZZZZZZZZZZZZZZ	ZZZZZZZZZZZZZZ	ZZZZZZZZZZZZZZ	ZZZZZZZZZZZZZZ	ZZZZZZZZZZZZZZ	ZZZZZZZZZZZZZZ	ZZZZZZZZZZZZZZ	ZZZZZZZZZZZZZZ	ZZZZZZZZZZZZZZ	ZZZZZZZZZZZZZZ	ZZZZZZZZZZZZZZ	ZZZZZZZZZZZZZZ	ZZZZZZZZZZZZZZ	ZZZZZZZZZZZZZZ	ZZZZZZZZZZZZZZ	ZZZZZZZZZZZZZZ	ZZZZZZZZZZZZZZ	ZZZZZZZZZZZZZZ	ZZZZZZZZZZZZZZ	ZZZZZZZZZZZZZZ	ZZZZZZZZZZZZZZ	ZZZZZZZZZZZZZZ	ZZZZZZZZZZZZZZ	ZZZZZZZZZZZZZZ	ZZZZZZZZZZZZZZ	ZZZZZZZZZZZZZZ	ZZZZZZZZZZZZZZ	ZZZZZZZZZZZZZZ	ZZZZZZZZZZZZZZ	ZZZZZZZZZZZZZZ	ZZZZZZZZZZZZZZ	ZZZZZZZZZZZZZZ	ZZZZZZZZZZZZZZ
880	Testolactone	small molecule	approved/investigational	0		0			NA	1	1	Cytochrome P450 19A1	inhibitor	CYP19A1	ZZZZZZZZZZZZZZ	ZZZZZZZZZZZZZZ	ZZZZZZZZZZZZZZ	ZZZZZZZZZZZZZZ	ZZZZZZZZZZZZZZ	ZZZZZZZZZZZZZZ	ZZZZZZZZZZZZZZ	ZZZZZZZZZZZZZZ	ZZZZZZZZZZZZZZ	ZZZZZZZZZZZZZZ	ZZZZZZZZZZZZZZ	ZZZZZZZZZZZZZZ	ZZZZZZZZZZZZZZ	ZZZZZZZZZZZZZZ	ZZZZZZZZZZZZZZ	ZZZZZZZZZZZZZZ	ZZZZZZZZZZZZZZ	ZZZZZZZZZZZZZZ	ZZZZZZZZZZZZZZ	ZZZZZZZZZZZZZZ	ZZZZZZZZZZZZZZ	ZZZZZZZZZZZZZZ	ZZZZZZZZZZZZZZ	ZZZZZZZZZZZZZZ	ZZZZZZZZZZZZZZ	ZZZZZZZZZZZZZZ	ZZZZZZZZZZZZZZ	ZZZZZZZZZZZZZZ	ZZZZZZZZZZZZZZ	ZZZZZZZZZZZZZZ	ZZZZZZZZZZZZZZ	ZZZZZZZZZZZZZZ	ZZZZZZZZZZZZZZ	ZZZZZZZZZZZZZZ	ZZZZZZZZZZZZZZ
1367	Alizapride	small molecule	approved	0		0			NA	1	1	D(2) dopamine receptor	antagonist	DRD2	ZZZZZZZZZZZZZZ	ZZZZZZZZZZZZZZ	ZZZZZZZZZZZZZZ	ZZZZZZZZZZZZZZ	ZZZZZZZZZZZZZZ	ZZZZZZZZZZZZZZ	ZZZZZZZZZZZZZZ	ZZZZZZZZZZZZZZ	ZZZZZZZZZZZZZZ	ZZZZZZZZZZZZZZ	ZZZZZZZZZZZZZZ	ZZZZZZZZZZZZZZ	ZZZZZZZZZZZZZZ	ZZZZZZZZZZZZZZ	ZZZZZZZZZZZZZZ	ZZZZZZZZZZZZZZ	ZZZZZZZZZZZZZZ	ZZZZZZZZZZZZZZ	ZZZZZZZZZZZZZZ	ZZZZZZZZZZZZZZ	ZZZZZZZZZZZZZZ	ZZZZZZZZZZZZZZ	ZZZZZZZZZZZZZZ	ZZZZZZZZZZZZZZ	ZZZZZZZZZZZZZZ	ZZZZZZZZZZZZZZ	ZZZZZZZZZZZZZZ	ZZZZZZZZZZZZZZ	ZZZZZZZZZZZZZZ	ZZZZZZZZZZZZZZ	ZZZZZZZZZZZZZZ	ZZZZZZZZZZZZZZ	ZZZZZZZZZZZZZZ	ZZZZZZZZZZZZZZ	ZZZZZZZZZZZZZZ
7651	Bromopride	small molecule	approved/investigational	0		0			NA	1	1	D(2) dopamine receptor	antagonist	DRD2	ZZZZZZZZZZZZZZ	ZZZZZZZZZZZZZZ	ZZZZZZZZZZZZZZ	ZZZZZZZZZZZZZZ	ZZZZZZZZZZZZZZ	ZZZZZZZZZZZZZZ	ZZZZZZZZZZZZZZ	ZZZZZZZZZZZZZZ	ZZZZZZZZZZZZZZ	ZZZZZZZZZZZZZZ	ZZZZZZZZZZZZZZ	ZZZZZZZZZZZZZZ	ZZZZZZZZZZZZZZ	ZZZZZZZZZZZZZZ	ZZZZZZZZZZZZZZ	ZZZZZZZZZZZZZZ	ZZZZZZZZZZZZZZ	ZZZZZZZZZZZZZZ	ZZZZZZZZZZZZZZ	ZZZZZZZZZZZZZZ	ZZZZZZZZZZZZZZ	ZZZZZZZZZZZZZZ	ZZZZZZZZZZZZZZ	ZZZZZZZZZZZZZZ	ZZZZZZZZZZZZZZ	ZZZZZZZZZZZZZZ	ZZZZZZZZZZZZZZ	ZZZZZZZZZZZZZZ	ZZZZZZZZZZZZZZ	ZZZZZZZZZZZZZZ	ZZZZZZZZZZZZZZ	ZZZZZZZZZZZZZZ	ZZZZZZZZZZZZZZ	ZZZZZZZZZZZZZZ	ZZZZZZZZZZZZZZ
380	Sulpiride	small molecule	approved/investigational	1	Cholinesterase	0			NA	4	1	D(2) dopamine receptor	antagonist	DRD2	ZZZZZZZZZZZZZZ	ZZZZZZZZZZZZZZ	ZZZZZZZZZZZZZZ	ZZZZZZZZZZZZZZ	ZZZZZZZZZZZZZZ	ZZZZZZZZZZZZZZ	ZZZZZZZZZZZZZZ	ZZZZZZZZZZZZZZ	ZZZZZZZZZZZZZZ	ZZZZZZZZZZZZZZ	ZZZZZZZZZZZZZZ	ZZZZZZZZZZZZZZ	ZZZZZZZZZZZZZZ	ZZZZZZZZZZZZZZ	ZZZZZZZZZZZZZZ	ZZZZZZZZZZZZZZ	ZZZZZZZZZZZZZZ	ZZZZZZZZZZZZZZ	ZZZZZZZZZZZZZZ	ZZZZZZZZZZZZZZ	ZZZZZZZZZZZZZZ	ZZZZZZZZZZZZZZ	ZZZZZZZZZZZZZZ	ZZZZZZZZZZZZZZ	ZZZZZZZZZZZZZZ	ZZZZZZZZZZZZZZ	ZZZZZZZZZZZZZZ	ZZZZZZZZZZZZZZ	ZZZZZZZZZZZZZZ	ZZZZZZZZZZZZZZ	ZZZZZZZZZZZZZZ	ZZZZZZZZZZZZZZ	ZZZZZZZZZZZZZZ	ZZZZZZZZZZZZZZ	ZZZZZZZZZZZZZZ
4601	Vildagliptin	small molecule	approved/investigational	0		0			NA	1	1	Dipeptidyl peptidase 4	inhibitor	DPP4	ZZZZZZZZZZZZZZ	ZZZZZZZZZZZZZZ	ZZZZZZZZZZZZZZ	ZZZZZZZZZZZZZZ	ZZZZZZZZZZZZZZ	ZZZZZZZZZZZZZZ	ZZZZZZZZZZZZZZ	ZZZZZZZZZZZZZZ	ZZZZZZZZZZZZZZ	ZZZZZZZZZZZZZZ	ZZZZZZZZZZZZZZ	ZZZZZZZZZZZZZZ	ZZZZZZZZZZZZZZ	ZZZZZZZZZZZZZZ	ZZZZZZZZZZZZZZ	ZZZZZZZZZZZZZZ	ZZZZZZZZZZZZZZ	ZZZZZZZZZZZZZZ	ZZZZZZZZZZZZZZ	ZZZZZZZZZZZZZZ	ZZZZZZZZZZZZZZ	ZZZZZZZZZZZZZZ	ZZZZZZZZZZZZZZ	ZZZZZZZZZZZZZZ	ZZZZZZZZZZZZZZ	ZZZZZZZZZZZZZZ	ZZZZZZZZZZZZZZ	ZZZZZZZZZZZZZZ	ZZZZZZZZZZZZZZ	ZZZZZZZZZZZZZZ	ZZZZZZZZZZZZZZ	ZZZZZZZZZZZZZZ	ZZZZZZZZZZZZZZ	ZZZZZZZZZZZZZZ	ZZZZZZZZZZZZZZ
10402	Olmutinib	small molecule	approved/investigational	0		0			NA	1	1	Epidermal growth factor receptor	inhibitor	EGFR	ZZZZZZZZZZZZZZ	ZZZZZZZZZZZZZZ	ZZZZZZZZZZZZZZ	ZZZZZZZZZZZZZZ	ZZZZZZZZZZZZZZ	ZZZZZZZZZZZZZZ	ZZZZZZZZZZZZZZ	ZZZZZZZZZZZZZZ	ZZZZZZZZZZZZZZ	ZZZZZZZZZZZZZZ	ZZZZZZZZZZZZZZ	ZZZZZZZZZZZZZZ	ZZZZZZZZZZZZZZ	ZZZZZZZZZZZZZZ	ZZZZZZZZZZZZZZ	ZZZZZZZZZZZZZZ	ZZZZZZZZZZZZZZ	ZZZZZZZZZZZZZZ	ZZZZZZZZZZZZZZ	ZZZZZZZZZZZZZZ	ZZZZZZZZZZZZZZ	ZZZZZZZZZZZZZZ	ZZZZZZZZZZZZZZ	ZZZZZZZZZZZZZZ	ZZZZZZZZZZZZZZ	ZZZZZZZZZZZZZZ	ZZZZZZZZZZZZZZ	ZZZZZZZZZZZZZZ	ZZZZZZZZZZZZZZ	ZZZZZZZZZZZZZZ	ZZZZZZZZZZZZZZ	ZZZZZZZZZZZZZZ	ZZZZZZZZZZZZZZ	ZZZZZZZZZZZZZZ	ZZZZZZZZZZZZZZ
4307	Estriol	small molecule	approved/investigational/vet_approved	0		2	Solute carrier organic anion transporter family member 1A2,Multidrug resistance protein 1		NA	3	1	Estrogen receptor alpha	agonist	ESR1	ZZZZZZZZZZZZZZ	ZZZZZZZZZZZZZZ	ZZZZZZZZZZZZZZ	ZZZZZZZZZZZZZZ	ZZZZZZZZZZZZZZ	ZZZZZZZZZZZZZZ	ZZZZZZZZZZZZZZ	ZZZZZZZZZZZZZZ	ZZZZZZZZZZZZZZ	ZZZZZZZZZZZZZZ	ZZZZZZZZZZZZZZ	ZZZZZZZZZZZZZZ	ZZZZZZZZZZZZZZ	ZZZZZZZZZZZZZZ	ZZZZZZZZZZZZZZ	ZZZZZZZZZZZZZZ	ZZZZZZZZZZZZZZ	ZZZZZZZZZZZZZZ	ZZZZZZZZZZZZZZ	ZZZZZZZZZZZZZZ	ZZZZZZZZZZZZZZ	ZZZZZZZZZZZZZZ	ZZZZZZZZZZZZZZ	ZZZZZZZZZZZZZZ	ZZZZZZZZZZZZZZ	ZZZZZZZZZZZZZZ	ZZZZZZZZZZZZZZ	ZZZZZZZZZZZZZZ	ZZZZZZZZZZZZZZ	ZZZZZZZZZZZZZZ	ZZZZZZZZZZZZZZ	ZZZZZZZZZZZZZZ	ZZZZZZZZZZZZZZ	ZZZZZZZZZZZZZZ	ZZZZZZZZZZZZZZ
4309	Quinestrol	small molecule	approved	0		0			NA	1	1	Estrogen receptor alpha	agonist,modulator	ESR1	ZZZZZZZZZZZZZZ	ZZZZZZZZZZZZZZ	ZZZZZZZZZZZZZZ	ZZZZZZZZZZZZZZ	ZZZZZZZZZZZZZZ	ZZZZZZZZZZZZZZ	ZZZZZZZZZZZZZZ	ZZZZZZZZZZZZZZ	ZZZZZZZZZZZZZZ	ZZZZZZZZZZZZZZ	ZZZZZZZZZZZZZZ	ZZZZZZZZZZZZZZ	ZZZZZZZZZZZZZZ	ZZZZZZZZZZZZZZ	ZZZZZZZZZZZZZZ	ZZZZZZZZZZZZZZ	ZZZZZZZZZZZZZZ	ZZZZZZZZZZZZZZ	ZZZZZZZZZZZZZZ	ZZZZZZZZZZZZZZ	ZZZZZZZZZZZZZZ	ZZZZZZZZZZZZZZ	ZZZZZZZZZZZZZZ	ZZZZZZZZZZZZZZ	ZZZZZZZZZZZZZZ	ZZZZZZZZZZZZZZ	ZZZZZZZZZZZZZZ	ZZZZZZZZZZZZZZ	ZZZZZZZZZZZZZZ	ZZZZZZZZZZZZZZ	ZZZZZZZZZZZZZZ	ZZZZZZZZZZZZZZ	ZZZZZZZZZZZZZZ	ZZZZZZZZZZZZZZ	ZZZZZZZZZZZZZZ
7693	Tibolone	small molecule	approved/investigational	0		0			NA	1	1	Estrogen receptor alpha	agonist	ESR1	ZZZZZZZZZZZZZZ	ZZZZZZZZZZZZZZ	ZZZZZZZZZZZZZZ	ZZZZZZZZZZZZZZ	ZZZZZZZZZZZZZZ	ZZZZZZZZZZZZZZ	ZZZZZZZZZZZZZZ	ZZZZZZZZZZZZZZ	ZZZZZZZZZZZZZZ	ZZZZZZZZZZZZZZ	ZZZZZZZZZZZZZZ	ZZZZZZZZZZZZZZ	ZZZZZZZZZZZZZZ	ZZZZZZZZZZZZZZ	ZZZZZZZZZZZZZZ	ZZZZZZZZZZZZZZ	ZZZZZZZZZZZZZZ	ZZZZZZZZZZZZZZ	ZZZZZZZZZZZZZZ	ZZZZZZZZZZZZZZ	ZZZZZZZZZZZZZZ	ZZZZZZZZZZZZZZ	ZZZZZZZZZZZZZZ	ZZZZZZZZZZZZZZ	ZZZZZZZZZZZZZZ	ZZZZZZZZZZZZZZ	ZZZZZZZZZZZZZZ	ZZZZZZZZZZZZZZ	ZZZZZZZZZZZZZZ	ZZZZZZZZZZZZZZ	ZZZZZZZZZZZZZZ	ZZZZZZZZZZZZZZ	ZZZZZZZZZZZZZZ	ZZZZZZZZZZZZZZ	ZZZZZZZZZZZZZZ
755	Hydrocortamate	small molecule	approved	1	Cytochrome P450 3A4	0			NA	1	1	Glucocorticoid receptor	agonist	NR3C1	ZZZZZZZZZZZZZZ	ZZZZZZZZZZZZZZ	ZZZZZZZZZZZZZZ	ZZZZZZZZZZZZZZ	ZZZZZZZZZZZZZZ	ZZZZZZZZZZZZZZ	ZZZZZZZZZZZZZZ	ZZZZZZZZZZZZZZ	ZZZZZZZZZZZZZZ	ZZZZZZZZZZZZZZ	ZZZZZZZZZZZZZZ	ZZZZZZZZZZZZZZ	ZZZZZZZZZZZZZZ	ZZZZZZZZZZZZZZ	ZZZZZZZZZZZZZZ	ZZZZZZZZZZZZZZ	ZZZZZZZZZZZZZZ	ZZZZZZZZZZZZZZ	ZZZZZZZZZZZZZZ	ZZZZZZZZZZZZZZ	ZZZZZZZZZZZZZZ	ZZZZZZZZZZZZZZ	ZZZZZZZZZZZZZZ	ZZZZZZZZZZZZZZ	ZZZZZZZZZZZZZZ	ZZZZZZZZZZZZZZ	ZZZZZZZZZZZZZZ	ZZZZZZZZZZZZZZ	ZZZZZZZZZZZZZZ	ZZZZZZZZZZZZZZ	ZZZZZZZZZZZZZZ	ZZZZZZZZZZZZZZ	ZZZZZZZZZZZZZZ	ZZZZZZZZZZZZZZ	ZZZZZZZZZZZZZZ
1334	Paramethasone	small molecule	approved	1	Cytochrome P450 3A4	0			NA	1	1	Glucocorticoid receptor	agonist	NR3C1	ZZZZZZZZZZZZZZ	ZZZZZZZZZZZZZZ	ZZZZZZZZZZZZZZ	ZZZZZZZZZZZZZZ	ZZZZZZZZZZZZZZ	ZZZZZZZZZZZZZZ	ZZZZZZZZZZZZZZ	ZZZZZZZZZZZZZZ	ZZZZZZZZZZZZZZ	ZZZZZZZZZZZZZZ	ZZZZZZZZZZZZZZ	ZZZZZZZZZZZZZZ	ZZZZZZZZZZZZZZ	ZZZZZZZZZZZZZZ	ZZZZZZZZZZZZZZ	ZZZZZZZZZZZZZZ	ZZZZZZZZZZZZZZ	ZZZZZZZZZZZZZZ	ZZZZZZZZZZZZZZ	ZZZZZZZZZZZZZZ	ZZZZZZZZZZZZZZ	ZZZZZZZZZZZZZZ	ZZZZZZZZZZZZZZ	ZZZZZZZZZZZZZZ	ZZZZZZZZZZZZZZ	ZZZZZZZZZZZZZZ	ZZZZZZZZZZZZZZ	ZZZZZZZZZZZZZZ	ZZZZZZZZZZZZZZ	ZZZZZZZZZZZZZZ	ZZZZZZZZZZZZZZ	ZZZZZZZZZZZZZZ	ZZZZZZZZZZZZZZ	ZZZZZZZZZZZZZZ	ZZZZZZZZZZZZZZ
1547	Aceprometazine	small molecule	approved	0		0			NA	1	1	Histamine H1 receptor	antagonist	HRH1	ZZZZZZZZZZZZZZ	ZZZZZZZZZZZZZZ	ZZZZZZZZZZZZZZ	ZZZZZZZZZZZZZZ	ZZZZZZZZZZZZZZ	ZZZZZZZZZZZZZZ	ZZZZZZZZZZZZZZ	ZZZZZZZZZZZZZZ	ZZZZZZZZZZZZZZ	ZZZZZZZZZZZZZZ	ZZZZZZZZZZZZZZ	ZZZZZZZZZZZZZZ	ZZZZZZZZZZZZZZ	ZZZZZZZZZZZZZZ	ZZZZZZZZZZZZZZ	ZZZZZZZZZZZZZZ	ZZZZZZZZZZZZZZ	ZZZZZZZZZZZZZZ	ZZZZZZZZZZZZZZ	ZZZZZZZZZZZZZZ	ZZZZZZZZZZZZZZ	ZZZZZZZZZZZZZZ	ZZZZZZZZZZZZZZ	ZZZZZZZZZZZZZZ	ZZZZZZZZZZZZZZ	ZZZZZZZZZZZZZZ	ZZZZZZZZZZZZZZ	ZZZZZZZZZZZZZZ	ZZZZZZZZZZZZZZ	ZZZZZZZZZZZZZZ	ZZZZZZZZZZZZZZ	ZZZZZZZZZZZZZZ	ZZZZZZZZZZZZZZ	ZZZZZZZZZZZZZZ	ZZZZZZZZZZZZZZ
1221	Bromodiphenhydramine	small molecule	approved	0		2	Multidrug and toxin extrusion protein 1,Solute carrier family 22 member 6		NA	1	1	Histamine H1 receptor	antagonist	HRH1	ZZZZZZZZZZZZZZ	ZZZZZZZZZZZZZZ	ZZZZZZZZZZZZZZ	ZZZZZZZZZZZZZZ	ZZZZZZZZZZZZZZ	ZZZZZZZZZZZZZZ	ZZZZZZZZZZZZZZ	ZZZZZZZZZZZZZZ	ZZZZZZZZZZZZZZ	ZZZZZZZZZZZZZZ	ZZZZZZZZZZZZZZ	ZZZZZZZZZZZZZZ	ZZZZZZZZZZZZZZ	ZZZZZZZZZZZZZZ	ZZZZZZZZZZZZZZ	ZZZZZZZZZZZZZZ	ZZZZZZZZZZZZZZ	ZZZZZZZZZZZZZZ	ZZZZZZZZZZZZZZ	ZZZZZZZZZZZZZZ	ZZZZZZZZZZZZZZ	ZZZZZZZZZZZZZZ	ZZZZZZZZZZZZZZ	ZZZZZZZZZZZZZZ	ZZZZZZZZZZZZZZ	ZZZZZZZZZZZZZZ	ZZZZZZZZZZZZZZ	ZZZZZZZZZZZZZZ	ZZZZZZZZZZZZZZ	ZZZZZZZZZZZZZZ	ZZZZZZZZZZZZZZ	ZZZZZZZZZZZZZZ	ZZZZZZZZZZZZZZ	ZZZZZZZZZZZZZZ	ZZZZZZZZZZZZZZ
7469	Chloropyramine	small molecule	approved	0		0			NA	1	1	Histamine H1 receptor	antagonist	HRH1	ZZZZZZZZZZZZZZ	ZZZZZZZZZZZZZZ	ZZZZZZZZZZZZZZ	ZZZZZZZZZZZZZZ	ZZZZZZZZZZZZZZ	ZZZZZZZZZZZZZZ	ZZZZZZZZZZZZZZ	ZZZZZZZZZZZZZZ	ZZZZZZZZZZZZZZ	ZZZZZZZZZZZZZZ	ZZZZZZZZZZZZZZ	ZZZZZZZZZZZZZZ	ZZZZZZZZZZZZZZ	ZZZZZZZZZZZZZZ	ZZZZZZZZZZZZZZ	ZZZZZZZZZZZZZZ	ZZZZZZZZZZZZZZ	ZZZZZZZZZZZZZZ	ZZZZZZZZZZZZZZ	ZZZZZZZZZZZZZZ	ZZZZZZZZZZZZZZ	ZZZZZZZZZZZZZZ	ZZZZZZZZZZZZZZ	ZZZZZZZZZZZZZZ	ZZZZZZZZZZZZZZ	ZZZZZZZZZZZZZZ	ZZZZZZZZZZZZZZ	ZZZZZZZZZZZZZZ	ZZZZZZZZZZZZZZ	ZZZZZZZZZZZZZZ	ZZZZZZZZZZZZZZ	ZZZZZZZZZZZZZZ	ZZZZZZZZZZZZZZ	ZZZZZZZZZZZZZZ	ZZZZZZZZZZZZZZ
7471	Isothipendyl	small molecule	approved	0		0			NA	1	1	Histamine H1 receptor	antagonist	HRH1	ZZZZZZZZZZZZZZ	ZZZZZZZZZZZZZZ	ZZZZZZZZZZZZZZ	ZZZZZZZZZZZZZZ	ZZZZZZZZZZZZZZ	ZZZZZZZZZZZZZZ	ZZZZZZZZZZZZZZ	ZZZZZZZZZZZZZZ	ZZZZZZZZZZZZZZ	ZZZZZZZZZZZZZZ	ZZZZZZZZZZZZZZ	ZZZZZZZZZZZZZZ	ZZZZZZZZZZZZZZ	ZZZZZZZZZZZZZZ	ZZZZZZZZZZZZZZ	ZZZZZZZZZZZZZZ	ZZZZZZZZZZZZZZ	ZZZZZZZZZZZZZZ	ZZZZZZZZZZZZZZ	ZZZZZZZZZZZZZZ	ZZZZZZZZZZZZZZ	ZZZZZZZZZZZZZZ	ZZZZZZZZZZZZZZ	ZZZZZZZZZZZZZZ	ZZZZZZZZZZZZZZ	ZZZZZZZZZZZZZZ	ZZZZZZZZZZZZZZ	ZZZZZZZZZZZZZZ	ZZZZZZZZZZZZZZ	ZZZZZZZZZZZZZZ	ZZZZZZZZZZZZZZ	ZZZZZZZZZZZZZZ	ZZZZZZZZZZZZZZ	ZZZZZZZZZZZZZZ	ZZZZZZZZZZZZZZ
1055	Mequitazine	small molecule	approved	2	Cytochrome P450 2D6,Cytochrome P450 3A4	0			NA	1	1	Histamine H1 receptor	antagonist	HRH1	ZZZZZZZZZZZZZZ	ZZZZZZZZZZZZZZ	ZZZZZZZZZZZZZZ	ZZZZZZZZZZZZZZ	ZZZZZZZZZZZZZZ	ZZZZZZZZZZZZZZ	ZZZZZZZZZZZZZZ	ZZZZZZZZZZZZZZ	ZZZZZZZZZZZZZZ	ZZZZZZZZZZZZZZ	ZZZZZZZZZZZZZZ	ZZZZZZZZZZZZZZ	ZZZZZZZZZZZZZZ	ZZZZZZZZZZZZZZ	ZZZZZZZZZZZZZZ	ZZZZZZZZZZZZZZ	ZZZZZZZZZZZZZZ	ZZZZZZZZZZZZZZ	ZZZZZZZZZZZZZZ	ZZZZZZZZZZZZZZ	ZZZZZZZZZZZZZZ	ZZZZZZZZZZZZZZ	ZZZZZZZZZZZZZZ	ZZZZZZZZZZZZZZ	ZZZZZZZZZZZZZZ	ZZZZZZZZZZZZZZ	ZZZZZZZZZZZZZZ	ZZZZZZZZZZZZZZ	ZZZZZZZZZZZZZZ	ZZZZZZZZZZZZZZ	ZZZZZZZZZZZZZZ	ZZZZZZZZZZZZZZ	ZZZZZZZZZZZZZZ	ZZZZZZZZZZZZZZ	ZZZZZZZZZZZZZZ
888	Methdilazine	small molecule	approved	0		0			NA	1	1	Histamine H1 receptor	antagonist	HRH1	ZZZZZZZZZZZZZZ	ZZZZZZZZZZZZZZ	ZZZZZZZZZZZZZZ	ZZZZZZZZZZZZZZ	ZZZZZZZZZZZZZZ	ZZZZZZZZZZZZZZ	ZZZZZZZZZZZZZZ	ZZZZZZZZZZZZZZ	ZZZZZZZZZZZZZZ	ZZZZZZZZZZZZZZ	ZZZZZZZZZZZZZZ	ZZZZZZZZZZZZZZ	ZZZZZZZZZZZZZZ	ZZZZZZZZZZZZZZ	ZZZZZZZZZZZZZZ	ZZZZZZZZZZZZZZ	ZZZZZZZZZZZZZZ	ZZZZZZZZZZZZZZ	ZZZZZZZZZZZZZZ	ZZZZZZZZZZZZZZ	ZZZZZZZZZZZZZZ	ZZZZZZZZZZZZZZ	ZZZZZZZZZZZZZZ	ZZZZZZZZZZZZZZ	ZZZZZZZZZZZZZZ	ZZZZZZZZZZZZZZ	ZZZZZZZZZZZZZZ	ZZZZZZZZZZZZZZ	ZZZZZZZZZZZZZZ	ZZZZZZZZZZZZZZ	ZZZZZZZZZZZZZZ	ZZZZZZZZZZZZZZ	ZZZZZZZZZZZZZZ	ZZZZZZZZZZZZZZ	ZZZZZZZZZZZZZZ
1550	Phenindamine	small molecule	approved	0		0			NA	1	1	Histamine H1 receptor	antagonist	HRH1	ZZZZZZZZZZZZZZ	ZZZZZZZZZZZZZZ	ZZZZZZZZZZZZZZ	ZZZZZZZZZZZZZZ	ZZZZZZZZZZZZZZ	ZZZZZZZZZZZZZZ	ZZZZZZZZZZZZZZ	ZZZZZZZZZZZZZZ	ZZZZZZZZZZZZZZ	ZZZZZZZZZZZZZZ	ZZZZZZZZZZZZZZ	ZZZZZZZZZZZZZZ	ZZZZZZZZZZZZZZ	ZZZZZZZZZZZZZZ	ZZZZZZZZZZZZZZ	ZZZZZZZZZZZZZZ	ZZZZZZZZZZZZZZ	ZZZZZZZZZZZZZZ	ZZZZZZZZZZZZZZ	ZZZZZZZZZZZZZZ	ZZZZZZZZZZZZZZ	ZZZZZZZZZZZZZZ	ZZZZZZZZZZZZZZ	ZZZZZZZZZZZZZZ	ZZZZZZZZZZZZZZ	ZZZZZZZZZZZZZZ	ZZZZZZZZZZZZZZ	ZZZZZZZZZZZZZZ	ZZZZZZZZZZZZZZ	ZZZZZZZZZZZZZZ	ZZZZZZZZZZZZZZ	ZZZZZZZZZZZZZZ	ZZZZZZZZZZZZZZ	ZZZZZZZZZZZZZZ	ZZZZZZZZZZZZZZ
763	Propiomazine	small molecule	approved	0		0			NA	14	1	Histamine H1 receptor	antagonist	HRH1	ZZZZZZZZZZZZZZ	ZZZZZZZZZZZZZZ	ZZZZZZZZZZZZZZ	ZZZZZZZZZZZZZZ	ZZZZZZZZZZZZZZ	ZZZZZZZZZZZZZZ	ZZZZZZZZZZZZZZ	ZZZZZZZZZZZZZZ	ZZZZZZZZZZZZZZ	ZZZZZZZZZZZZZZ	ZZZZZZZZZZZZZZ	ZZZZZZZZZZZZZZ	ZZZZZZZZZZZZZZ	ZZZZZZZZZZZZZZ	ZZZZZZZZZZZZZZ	ZZZZZZZZZZZZZZ	ZZZZZZZZZZZZZZ	ZZZZZZZZZZZZZZ	ZZZZZZZZZZZZZZ	ZZZZZZZZZZZZZZ	ZZZZZZZZZZZZZZ	ZZZZZZZZZZZZZZ	ZZZZZZZZZZZZZZ	ZZZZZZZZZZZZZZ	ZZZZZZZZZZZZZZ	ZZZZZZZZZZZZZZ	ZZZZZZZZZZZZZZ	ZZZZZZZZZZZZZZ	ZZZZZZZZZZZZZZ	ZZZZZZZZZZZZZZ	ZZZZZZZZZZZZZZ	ZZZZZZZZZZZZZZ	ZZZZZZZZZZZZZZ	ZZZZZZZZZZZZZZ	ZZZZZZZZZZZZZZ
5411	Tyloxapol	small molecule	approved/investigational	0		0			NA	1	1	Lipoprotein lipase	inhibitor	LPL	ZZZZZZZZZZZZZZ	ZZZZZZZZZZZZZZ	ZZZZZZZZZZZZZZ	ZZZZZZZZZZZZZZ	ZZZZZZZZZZZZZZ	ZZZZZZZZZZZZZZ	ZZZZZZZZZZZZZZ	ZZZZZZZZZZZZZZ	ZZZZZZZZZZZZZZ	ZZZZZZZZZZZZZZ	ZZZZZZZZZZZZZZ	ZZZZZZZZZZZZZZ	ZZZZZZZZZZZZZZ	ZZZZZZZZZZZZZZ	ZZZZZZZZZZZZZZ	ZZZZZZZZZZZZZZ	ZZZZZZZZZZZZZZ	ZZZZZZZZZZZZZZ	ZZZZZZZZZZZZZZ	ZZZZZZZZZZZZZZ	ZZZZZZZZZZZZZZ	ZZZZZZZZZZZZZZ	ZZZZZZZZZZZZZZ	ZZZZZZZZZZZZZZ	ZZZZZZZZZZZZZZ	ZZZZZZZZZZZZZZ	ZZZZZZZZZZZZZZ	ZZZZZZZZZZZZZZ	ZZZZZZZZZZZZZZ	ZZZZZZZZZZZZZZ	ZZZZZZZZZZZZZZ	ZZZZZZZZZZZZZZ	ZZZZZZZZZZZZZZ	ZZZZZZZZZZZZZZ	ZZZZZZZZZZZZZZ
4603	Voglibose	small molecule	approved/investigational	0		0			NA	1	1	Maltase-glucoamylase, intestinal	inhibitor	MGAM	ZZZZZZZZZZZZZZ	ZZZZZZZZZZZZZZ	ZZZZZZZZZZZZZZ	ZZZZZZZZZZZZZZ	ZZZZZZZZZZZZZZ	ZZZZZZZZZZZZZZ	ZZZZZZZZZZZZZZ	ZZZZZZZZZZZZZZ	ZZZZZZZZZZZZZZ	ZZZZZZZZZZZZZZ	ZZZZZZZZZZZZZZ	ZZZZZZZZZZZZZZ	ZZZZZZZZZZZZZZ	ZZZZZZZZZZZZZZ	ZZZZZZZZZZZZZZ	ZZZZZZZZZZZZZZ	ZZZZZZZZZZZZZZ	ZZZZZZZZZZZZZZ	ZZZZZZZZZZZZZZ	ZZZZZZZZZZZZZZ	ZZZZZZZZZZZZZZ	ZZZZZZZZZZZZZZ	ZZZZZZZZZZZZZZ	ZZZZZZZZZZZZZZ	ZZZZZZZZZZZZZZ	ZZZZZZZZZZZZZZ	ZZZZZZZZZZZZZZ	ZZZZZZZZZZZZZZ	ZZZZZZZZZZZZZZ	ZZZZZZZZZZZZZZ	ZZZZZZZZZZZZZZ	ZZZZZZZZZZZZZZ	ZZZZZZZZZZZZZZ	ZZZZZZZZZZZZZZ	ZZZZZZZZZZZZZZ
928	Cycrimine	small molecule	approved	0		0			NA	1	1	Muscarinic acetylcholine receptor M1	antagonist	CHRM1	ZZZZZZZZZZZZZZ	ZZZZZZZZZZZZZZ	ZZZZZZZZZZZZZZ	ZZZZZZZZZZZZZZ	ZZZZZZZZZZZZZZ	ZZZZZZZZZZZZZZ	ZZZZZZZZZZZZZZ	ZZZZZZZZZZZZZZ	ZZZZZZZZZZZZZZ	ZZZZZZZZZZZZZZ	ZZZZZZZZZZZZZZ	ZZZZZZZZZZZZZZ	ZZZZZZZZZZZZZZ	ZZZZZZZZZZZZZZ	ZZZZZZZZZZZZZZ	ZZZZZZZZZZZZZZ	ZZZZZZZZZZZZZZ	ZZZZZZZZZZZZZZ	ZZZZZZZZZZZZZZ	ZZZZZZZZZZZZZZ	ZZZZZZZZZZZZZZ	ZZZZZZZZZZZZZZ	ZZZZZZZZZZZZZZ	ZZZZZZZZZZZZZZ	ZZZZZZZZZZZZZZ	ZZZZZZZZZZZZZZ	ZZZZZZZZZZZZZZ	ZZZZZZZZZZZZZZ	ZZZZZZZZZZZZZZ	ZZZZZZZZZZZZZZ	ZZZZZZZZZZZZZZ	ZZZZZZZZZZZZZZ	ZZZZZZZZZZZZZZ	ZZZZZZZZZZZZZZ	ZZZZZZZZZZZZZZ
210	Oxyphenonium	small molecule	approved	0		0			NA	1	1	Muscarinic acetylcholine receptor M1	antagonist	CHRM1	ZZZZZZZZZZZZZZ	ZZZZZZZZZZZZZZ	ZZZZZZZZZZZZZZ	ZZZZZZZZZZZZZZ	ZZZZZZZZZZZZZZ	ZZZZZZZZZZZZZZ	ZZZZZZZZZZZZZZ	ZZZZZZZZZZZZZZ	ZZZZZZZZZZZZZZ	ZZZZZZZZZZZZZZ	ZZZZZZZZZZZZZZ	ZZZZZZZZZZZZZZ	ZZZZZZZZZZZZZZ	ZZZZZZZZZZZZZZ	ZZZZZZZZZZZZZZ	ZZZZZZZZZZZZZZ	ZZZZZZZZZZZZZZ	ZZZZZZZZZZZZZZ	ZZZZZZZZZZZZZZ	ZZZZZZZZZZZZZZ	ZZZZZZZZZZZZZZ	ZZZZZZZZZZZZZZ	ZZZZZZZZZZZZZZ	ZZZZZZZZZZZZZZ	ZZZZZZZZZZZZZZ	ZZZZZZZZZZZZZZ	ZZZZZZZZZZZZZZ	ZZZZZZZZZZZZZZ	ZZZZZZZZZZZZZZ	ZZZZZZZZZZZZZZ	ZZZZZZZZZZZZZZ	ZZZZZZZZZZZZZZ	ZZZZZZZZZZZZZZ	ZZZZZZZZZZZZZZ	ZZZZZZZZZZZZZZ
5539	Hexocyclium	small molecule	approved	0		0			NA	4	1	Muscarinic acetylcholine receptor M3	antagonist	CHRM3	ZZZZZZZZZZZZZZ	ZZZZZZZZZZZZZZ	ZZZZZZZZZZZZZZ	ZZZZZZZZZZZZZZ	ZZZZZZZZZZZZZZ	ZZZZZZZZZZZZZZ	ZZZZZZZZZZZZZZ	ZZZZZZZZZZZZZZ	ZZZZZZZZZZZZZZ	ZZZZZZZZZZZZZZ	ZZZZZZZZZZZZZZ	ZZZZZZZZZZZZZZ	ZZZZZZZZZZZZZZ	ZZZZZZZZZZZZZZ	ZZZZZZZZZZZZZZ	ZZZZZZZZZZZZZZ	ZZZZZZZZZZZZZZ	ZZZZZZZZZZZZZZ	ZZZZZZZZZZZZZZ	ZZZZZZZZZZZZZZ	ZZZZZZZZZZZZZZ	ZZZZZZZZZZZZZZ	ZZZZZZZZZZZZZZ	ZZZZZZZZZZZZZZ	ZZZZZZZZZZZZZZ	ZZZZZZZZZZZZZZ	ZZZZZZZZZZZZZZ	ZZZZZZZZZZZZZZ	ZZZZZZZZZZZZZZ	ZZZZZZZZZZZZZZ	ZZZZZZZZZZZZZZ	ZZZZZZZZZZZZZZ	ZZZZZZZZZZZZZZ	ZZZZZZZZZZZZZZ	ZZZZZZZZZZZZZZ
1406	Ethylmorphine	small molecule	approved/illicit	5	Cytochrome P450 2D6,NADPH--cytochrome P450 reductase,Cytochrome P450 2B6,Cytochrome P450 3A4,Cytochrome P450 3A7	0			NA	1	1	Mu-type opioid receptor	agonist	OPRM1	ZZZZZZZZZZZZZZ	ZZZZZZZZZZZZZZ	ZZZZZZZZZZZZZZ	ZZZZZZZZZZZZZZ	ZZZZZZZZZZZZZZ	ZZZZZZZZZZZZZZ	ZZZZZZZZZZZZZZ	ZZZZZZZZZZZZZZ	ZZZZZZZZZZZZZZ	ZZZZZZZZZZZZZZ	ZZZZZZZZZZZZZZ	ZZZZZZZZZZZZZZ	ZZZZZZZZZZZZZZ	ZZZZZZZZZZZZZZ	ZZZZZZZZZZZZZZ	ZZZZZZZZZZZZZZ	ZZZZZZZZZZZZZZ	ZZZZZZZZZZZZZZ	ZZZZZZZZZZZZZZ	ZZZZZZZZZZZZZZ	ZZZZZZZZZZZZZZ	ZZZZZZZZZZZZZZ	ZZZZZZZZZZZZZZ	ZZZZZZZZZZZZZZ	ZZZZZZZZZZZZZZ	ZZZZZZZZZZZZZZ	ZZZZZZZZZZZZZZ	ZZZZZZZZZZZZZZ	ZZZZZZZZZZZZZZ	ZZZZZZZZZZZZZZ	ZZZZZZZZZZZZZZ	ZZZZZZZZZZZZZZ	ZZZZZZZZZZZZZZ	ZZZZZZZZZZZZZZ	ZZZZZZZZZZZZZZ
1393	Heroin	small molecule	approved/illicit/investigational	0		0			NA	4	1	Mu-type opioid receptor	agonist	OPRM1	ZZZZZZZZZZZZZZ	ZZZZZZZZZZZZZZ	ZZZZZZZZZZZZZZ	ZZZZZZZZZZZZZZ	ZZZZZZZZZZZZZZ	ZZZZZZZZZZZZZZ	ZZZZZZZZZZZZZZ	ZZZZZZZZZZZZZZ	ZZZZZZZZZZZZZZ	ZZZZZZZZZZZZZZ	ZZZZZZZZZZZZZZ	ZZZZZZZZZZZZZZ	ZZZZZZZZZZZZZZ	ZZZZZZZZZZZZZZ	ZZZZZZZZZZZZZZ	ZZZZZZZZZZZZZZ	ZZZZZZZZZZZZZZ	ZZZZZZZZZZZZZZ	ZZZZZZZZZZZZZZ	ZZZZZZZZZZZZZZ	ZZZZZZZZZZZZZZ	ZZZZZZZZZZZZZZ	ZZZZZZZZZZZZZZ	ZZZZZZZZZZZZZZ	ZZZZZZZZZZZZZZ	ZZZZZZZZZZZZZZ	ZZZZZZZZZZZZZZ	ZZZZZZZZZZZZZZ	ZZZZZZZZZZZZZZ	ZZZZZZZZZZZZZZ	ZZZZZZZZZZZZZZ	ZZZZZZZZZZZZZZ	ZZZZZZZZZZZZZZ	ZZZZZZZZZZZZZZ	ZZZZZZZZZZZZZZ
493	Levallorphan	small molecule	approved	0		0			NA	1	1	Mu-type opioid receptor	partial agonist	OPRM1	ZZZZZZZZZZZZZZ	ZZZZZZZZZZZZZZ	ZZZZZZZZZZZZZZ	ZZZZZZZZZZZZZZ	ZZZZZZZZZZZZZZ	ZZZZZZZZZZZZZZ	ZZZZZZZZZZZZZZ	ZZZZZZZZZZZZZZ	ZZZZZZZZZZZZZZ	ZZZZZZZZZZZZZZ	ZZZZZZZZZZZZZZ	ZZZZZZZZZZZZZZ	ZZZZZZZZZZZZZZ	ZZZZZZZZZZZZZZ	ZZZZZZZZZZZZZZ	ZZZZZZZZZZZZZZ	ZZZZZZZZZZZZZZ	ZZZZZZZZZZZZZZ	ZZZZZZZZZZZZZZ	ZZZZZZZZZZZZZZ	ZZZZZZZZZZZZZZ	ZZZZZZZZZZZZZZ	ZZZZZZZZZZZZZZ	ZZZZZZZZZZZZZZ	ZZZZZZZZZZZZZZ	ZZZZZZZZZZZZZZ	ZZZZZZZZZZZZZZ	ZZZZZZZZZZZZZZ	ZZZZZZZZZZZZZZ	ZZZZZZZZZZZZZZ	ZZZZZZZZZZZZZZ	ZZZZZZZZZZZZZZ	ZZZZZZZZZZZZZZ	ZZZZZZZZZZZZZZ	ZZZZZZZZZZZZZZ
1211	Levomethadyl Acetate	small molecule	approved/investigational	4	Cytochrome P450 3A5,Cytochrome P450 3A7,Cytochrome P450 3A4,Cytochrome P450 19A1	0			NA	3	1	Mu-type opioid receptor	agonist	OPRM1	ZZZZZZZZZZZZZZ	ZZZZZZZZZZZZZZ	ZZZZZZZZZZZZZZ	ZZZZZZZZZZZZZZ	ZZZZZZZZZZZZZZ	ZZZZZZZZZZZZZZ	ZZZZZZZZZZZZZZ	ZZZZZZZZZZZZZZ	ZZZZZZZZZZZZZZ	ZZZZZZZZZZZZZZ	ZZZZZZZZZZZZZZ	ZZZZZZZZZZZZZZ	ZZZZZZZZZZZZZZ	ZZZZZZZZZZZZZZ	ZZZZZZZZZZZZZZ	ZZZZZZZZZZZZZZ	ZZZZZZZZZZZZZZ	ZZZZZZZZZZZZZZ	ZZZZZZZZZZZZZZ	ZZZZZZZZZZZZZZ	ZZZZZZZZZZZZZZ	ZZZZZZZZZZZZZZ	ZZZZZZZZZZZZZZ	ZZZZZZZZZZZZZZ	ZZZZZZZZZZZZZZ	ZZZZZZZZZZZZZZ	ZZZZZZZZZZZZZZ	ZZZZZZZZZZZZZZ	ZZZZZZZZZZZZZZ	ZZZZZZZZZZZZZZ	ZZZZZZZZZZZZZZ	ZZZZZZZZZZZZZZ	ZZZZZZZZZZZZZZ	ZZZZZZZZZZZZZZ	ZZZZZZZZZZZZZZ
1375	Methadyl Acetate	small molecule	approved/illicit	0		0			NA	1	1	Mu-type opioid receptor	agonist	OPRM1	ZZZZZZZZZZZZZZ	ZZZZZZZZZZZZZZ	ZZZZZZZZZZZZZZ	ZZZZZZZZZZZZZZ	ZZZZZZZZZZZZZZ	ZZZZZZZZZZZZZZ	ZZZZZZZZZZZZZZ	ZZZZZZZZZZZZZZ	ZZZZZZZZZZZZZZ	ZZZZZZZZZZZZZZ	ZZZZZZZZZZZZZZ	ZZZZZZZZZZZZZZ	ZZZZZZZZZZZZZZ	ZZZZZZZZZZZZZZ	ZZZZZZZZZZZZZZ	ZZZZZZZZZZZZZZ	ZZZZZZZZZZZZZZ	ZZZZZZZZZZZZZZ	ZZZZZZZZZZZZZZ	ZZZZZZZZZZZZZZ	ZZZZZZZZZZZZZZ	ZZZZZZZZZZZZZZ	ZZZZZZZZZZZZZZ	ZZZZZZZZZZZZZZ	ZZZZZZZZZZZZZZ	ZZZZZZZZZZZZZZ	ZZZZZZZZZZZZZZ	ZZZZZZZZZZZZZZ	ZZZZZZZZZZZZZZ	ZZZZZZZZZZZZZZ	ZZZZZZZZZZZZZZ	ZZZZZZZZZZZZZZ	ZZZZZZZZZZZZZZ	ZZZZZZZZZZZZZZ	ZZZZZZZZZZZZZZ
1100	Trimethaphan	small molecule	approved/investigational	1	Cholinesterase	0			NA	1	1	Neuronal acetylcholine receptor subunit alpha-10	antagonist	CHRNA10	ZZZZZZZZZZZZZZ	ZZZZZZZZZZZZZZ	ZZZZZZZZZZZZZZ	ZZZZZZZZZZZZZZ	ZZZZZZZZZZZZZZ	ZZZZZZZZZZZZZZ	ZZZZZZZZZZZZZZ	ZZZZZZZZZZZZZZ	ZZZZZZZZZZZZZZ	ZZZZZZZZZZZZZZ	ZZZZZZZZZZZZZZ	ZZZZZZZZZZZZZZ	ZZZZZZZZZZZZZZ	ZZZZZZZZZZZZZZ	ZZZZZZZZZZZZZZ	ZZZZZZZZZZZZZZ	ZZZZZZZZZZZZZZ	ZZZZZZZZZZZZZZ	ZZZZZZZZZZZZZZ	ZZZZZZZZZZZZZZ	ZZZZZZZZZZZZZZ	ZZZZZZZZZZZZZZ	ZZZZZZZZZZZZZZ	ZZZZZZZZZZZZZZ	ZZZZZZZZZZZZZZ	ZZZZZZZZZZZZZZ	ZZZZZZZZZZZZZZ	ZZZZZZZZZZZZZZ	ZZZZZZZZZZZZZZ	ZZZZZZZZZZZZZZ	ZZZZZZZZZZZZZZ	ZZZZZZZZZZZZZZ	ZZZZZZZZZZZZZZ	ZZZZZZZZZZZZZZ	ZZZZZZZZZZZZZZ
1229	Decamethonium	small molecule	approved	1	Cholinesterase	0			NA	4	1	Neuronal acetylcholine receptor subunit alpha-2	partial agonist	CHRNA2	ZZZZZZZZZZZZZZ	ZZZZZZZZZZZZZZ	ZZZZZZZZZZZZZZ	ZZZZZZZZZZZZZZ	ZZZZZZZZZZZZZZ	ZZZZZZZZZZZZZZ	ZZZZZZZZZZZZZZ	ZZZZZZZZZZZZZZ	ZZZZZZZZZZZZZZ	ZZZZZZZZZZZZZZ	ZZZZZZZZZZZZZZ	ZZZZZZZZZZZZZZ	ZZZZZZZZZZZZZZ	ZZZZZZZZZZZZZZ	ZZZZZZZZZZZZZZ	ZZZZZZZZZZZZZZ	ZZZZZZZZZZZZZZ	ZZZZZZZZZZZZZZ	ZZZZZZZZZZZZZZ	ZZZZZZZZZZZZZZ	ZZZZZZZZZZZZZZ	ZZZZZZZZZZZZZZ	ZZZZZZZZZZZZZZ	ZZZZZZZZZZZZZZ	ZZZZZZZZZZZZZZ	ZZZZZZZZZZZZZZ	ZZZZZZZZZZZZZZ	ZZZZZZZZZZZZZZ	ZZZZZZZZZZZZZZ	ZZZZZZZZZZZZZZ	ZZZZZZZZZZZZZZ	ZZZZZZZZZZZZZZ	ZZZZZZZZZZZZZZ	ZZZZZZZZZZZZZZ	ZZZZZZZZZZZZZZ
1298	Metocurine	small molecule	approved	0		0			NA	2	1	Neuronal acetylcholine receptor subunit alpha-2	antagonist	CHRNA2	ZZZZZZZZZZZZZZ	ZZZZZZZZZZZZZZ	ZZZZZZZZZZZZZZ	ZZZZZZZZZZZZZZ	ZZZZZZZZZZZZZZ	ZZZZZZZZZZZZZZ	ZZZZZZZZZZZZZZ	ZZZZZZZZZZZZZZ	ZZZZZZZZZZZZZZ	ZZZZZZZZZZZZZZ	ZZZZZZZZZZZZZZ	ZZZZZZZZZZZZZZ	ZZZZZZZZZZZZZZ	ZZZZZZZZZZZZZZ	ZZZZZZZZZZZZZZ	ZZZZZZZZZZZZZZ	ZZZZZZZZZZZZZZ	ZZZZZZZZZZZZZZ	ZZZZZZZZZZZZZZ	ZZZZZZZZZZZZZZ	ZZZZZZZZZZZZZZ	ZZZZZZZZZZZZZZ	ZZZZZZZZZZZZZZ	ZZZZZZZZZZZZZZ	ZZZZZZZZZZZZZZ	ZZZZZZZZZZZZZZ	ZZZZZZZZZZZZZZ	ZZZZZZZZZZZZZZ	ZZZZZZZZZZZZZZ	ZZZZZZZZZZZZZZ	ZZZZZZZZZZZZZZ	ZZZZZZZZZZZZZZ	ZZZZZZZZZZZZZZ	ZZZZZZZZZZZZZZ	ZZZZZZZZZZZZZZ
1300	Pipecuronium	small molecule	approved	1	Cholinesterase	0			NA	3	1	Neuronal acetylcholine receptor subunit alpha-2	antagonist	CHRNA2	ZZZZZZZZZZZZZZ	ZZZZZZZZZZZZZZ	ZZZZZZZZZZZZZZ	ZZZZZZZZZZZZZZ	ZZZZZZZZZZZZZZ	ZZZZZZZZZZZZZZ	ZZZZZZZZZZZZZZ	ZZZZZZZZZZZZZZ	ZZZZZZZZZZZZZZ	ZZZZZZZZZZZZZZ	ZZZZZZZZZZZZZZ	ZZZZZZZZZZZZZZ	ZZZZZZZZZZZZZZ	ZZZZZZZZZZZZZZ	ZZZZZZZZZZZZZZ	ZZZZZZZZZZZZZZ	ZZZZZZZZZZZZZZ	ZZZZZZZZZZZZZZ	ZZZZZZZZZZZZZZ	ZZZZZZZZZZZZZZ	ZZZZZZZZZZZZZZ	ZZZZZZZZZZZZZZ	ZZZZZZZZZZZZZZ	ZZZZZZZZZZZZZZ	ZZZZZZZZZZZZZZ	ZZZZZZZZZZZZZZ	ZZZZZZZZZZZZZZ	ZZZZZZZZZZZZZZ	ZZZZZZZZZZZZZZ	ZZZZZZZZZZZZZZ	ZZZZZZZZZZZZZZ	ZZZZZZZZZZZZZZ	ZZZZZZZZZZZZZZ	ZZZZZZZZZZZZZZ	ZZZZZZZZZZZZZZ
7817	Lobeglitazone	small molecule	approved/investigational	3	Cytochrome P450 1A2,Cytochrome P450 2C9,Cytochrome P450 2C19	3	Solute carrier organic anion transporter family member 1B1,Solute carrier organic anion transporter family member 3A1,Multidrug resistance protein 1		NA	1	1	Peroxisome proliferator-activated receptor gamma	activator	PPARG	ZZZZZZZZZZZZZZ	ZZZZZZZZZZZZZZ	ZZZZZZZZZZZZZZ	ZZZZZZZZZZZZZZ	ZZZZZZZZZZZZZZ	ZZZZZZZZZZZZZZ	ZZZZZZZZZZZZZZ	ZZZZZZZZZZZZZZ	ZZZZZZZZZZZZZZ	ZZZZZZZZZZZZZZ	ZZZZZZZZZZZZZZ	ZZZZZZZZZZZZZZ	ZZZZZZZZZZZZZZ	ZZZZZZZZZZZZZZ	ZZZZZZZZZZZZZZ	ZZZZZZZZZZZZZZ	ZZZZZZZZZZZZZZ	ZZZZZZZZZZZZZZ	ZZZZZZZZZZZZZZ	ZZZZZZZZZZZZZZ	ZZZZZZZZZZZZZZ	ZZZZZZZZZZZZZZ	ZZZZZZZZZZZZZZ	ZZZZZZZZZZZZZZ	ZZZZZZZZZZZZZZ	ZZZZZZZZZZZZZZ	ZZZZZZZZZZZZZZ	ZZZZZZZZZZZZZZ	ZZZZZZZZZZZZZZ	ZZZZZZZZZZZZZZ	ZZZZZZZZZZZZZZ	ZZZZZZZZZZZZZZ	ZZZZZZZZZZZZZZ	ZZZZZZZZZZZZZZ	ZZZZZZZZZZZZZZ
1373	Allylestrenol	small molecule	approved	1	Cytochrome P450 3A4	0			NA	2	1	Progesterone receptor	agonist	PGR	ZZZZZZZZZZZZZZ	ZZZZZZZZZZZZZZ	ZZZZZZZZZZZZZZ	ZZZZZZZZZZZZZZ	ZZZZZZZZZZZZZZ	ZZZZZZZZZZZZZZ	ZZZZZZZZZZZZZZ	ZZZZZZZZZZZZZZ	ZZZZZZZZZZZZZZ	ZZZZZZZZZZZZZZ	ZZZZZZZZZZZZZZ	ZZZZZZZZZZZZZZ	ZZZZZZZZZZZZZZ	ZZZZZZZZZZZZZZ	ZZZZZZZZZZZZZZ	ZZZZZZZZZZZZZZ	ZZZZZZZZZZZZZZ	ZZZZZZZZZZZZZZ	ZZZZZZZZZZZZZZ	ZZZZZZZZZZZZZZ	ZZZZZZZZZZZZZZ	ZZZZZZZZZZZZZZ	ZZZZZZZZZZZZZZ	ZZZZZZZZZZZZZZ	ZZZZZZZZZZZZZZ	ZZZZZZZZZZZZZZ	ZZZZZZZZZZZZZZ	ZZZZZZZZZZZZZZ	ZZZZZZZZZZZZZZ	ZZZZZZZZZZZZZZ	ZZZZZZZZZZZZZZ	ZZZZZZZZZZZZZZ	ZZZZZZZZZZZZZZ	ZZZZZZZZZZZZZZ	ZZZZZZZZZZZZZZ
7830	Limaprost	small molecule	approved/investigational	0		0			NA	4	1	Prostaglandin E2 receptor EP2 subtype	agonist	PTGER2	ZZZZZZZZZZZZZZ	ZZZZZZZZZZZZZZ	ZZZZZZZZZZZZZZ	ZZZZZZZZZZZZZZ	ZZZZZZZZZZZZZZ	ZZZZZZZZZZZZZZ	ZZZZZZZZZZZZZZ	ZZZZZZZZZZZZZZ	ZZZZZZZZZZZZZZ	ZZZZZZZZZZZZZZ	ZZZZZZZZZZZZZZ	ZZZZZZZZZZZZZZ	ZZZZZZZZZZZZZZ	ZZZZZZZZZZZZZZ	ZZZZZZZZZZZZZZ	ZZZZZZZZZZZZZZ	ZZZZZZZZZZZZZZ	ZZZZZZZZZZZZZZ	ZZZZZZZZZZZZZZ	ZZZZZZZZZZZZZZ	ZZZZZZZZZZZZZZ	ZZZZZZZZZZZZZZ	ZZZZZZZZZZZZZZ	ZZZZZZZZZZZZZZ	ZZZZZZZZZZZZZZ	ZZZZZZZZZZZZZZ	ZZZZZZZZZZZZZZ	ZZZZZZZZZZZZZZ	ZZZZZZZZZZZZZZ	ZZZZZZZZZZZZZZ	ZZZZZZZZZZZZZZ	ZZZZZZZZZZZZZZ	ZZZZZZZZZZZZZZ	ZZZZZZZZZZZZZZ	ZZZZZZZZZZZZZZ
1105	Phenacemide	small molecule	approved	0		0			NA	1	1	Sodium channel protein type 1 subunit alpha	inhibitor	SCN1A	ZZZZZZZZZZZZZZ	ZZZZZZZZZZZZZZ	ZZZZZZZZZZZZZZ	ZZZZZZZZZZZZZZ	ZZZZZZZZZZZZZZ	ZZZZZZZZZZZZZZ	ZZZZZZZZZZZZZZ	ZZZZZZZZZZZZZZ	ZZZZZZZZZZZZZZ	ZZZZZZZZZZZZZZ	ZZZZZZZZZZZZZZ	ZZZZZZZZZZZZZZ	ZZZZZZZZZZZZZZ	ZZZZZZZZZZZZZZ	ZZZZZZZZZZZZZZ	ZZZZZZZZZZZZZZ	ZZZZZZZZZZZZZZ	ZZZZZZZZZZZZZZ	ZZZZZZZZZZZZZZ	ZZZZZZZZZZZZZZ	ZZZZZZZZZZZZZZ	ZZZZZZZZZZZZZZ	ZZZZZZZZZZZZZZ	ZZZZZZZZZZZZZZ	ZZZZZZZZZZZZZZ	ZZZZZZZZZZZZZZ	ZZZZZZZZZZZZZZ	ZZZZZZZZZZZZZZ	ZZZZZZZZZZZZZZ	ZZZZZZZZZZZZZZ	ZZZZZZZZZZZZZZ	ZZZZZZZZZZZZZZ	ZZZZZZZZZZZZZZ	ZZZZZZZZZZZZZZ	ZZZZZZZZZZZZZZ
988	Levobupivacaine	small molecule	approved/investigational	2	Cytochrome P450 3A4,Cytochrome P450 1A2	0			NA	1	1	Sodium channel protein type 10 subunit alpha	inhibitor	SCN10A	ZZZZZZZZZZZZZZ	ZZZZZZZZZZZZZZ	ZZZZZZZZZZZZZZ	ZZZZZZZZZZZZZZ	ZZZZZZZZZZZZZZ	ZZZZZZZZZZZZZZ	ZZZZZZZZZZZZZZ	ZZZZZZZZZZZZZZ	ZZZZZZZZZZZZZZ	ZZZZZZZZZZZZZZ	ZZZZZZZZZZZZZZ	ZZZZZZZZZZZZZZ	ZZZZZZZZZZZZZZ	ZZZZZZZZZZZZZZ	ZZZZZZZZZZZZZZ	ZZZZZZZZZZZZZZ	ZZZZZZZZZZZZZZ	ZZZZZZZZZZZZZZ	ZZZZZZZZZZZZZZ	ZZZZZZZZZZZZZZ	ZZZZZZZZZZZZZZ	ZZZZZZZZZZZZZZ	ZZZZZZZZZZZZZZ	ZZZZZZZZZZZZZZ	ZZZZZZZZZZZZZZ	ZZZZZZZZZZZZZZ	ZZZZZZZZZZZZZZ	ZZZZZZZZZZZZZZ	ZZZZZZZZZZZZZZ	ZZZZZZZZZZZZZZ	ZZZZZZZZZZZZZZ	ZZZZZZZZZZZZZZ	ZZZZZZZZZZZZZZ	ZZZZZZZZZZZZZZ	ZZZZZZZZZZZZZZ
1368	Ajmaline	small molecule	approved/investigational	1	Cytochrome P450 2D6	0			NA	1	1	Sodium channel protein type 5 subunit alpha	inhibitor	SCN5A	ZZZZZZZZZZZZZZ	ZZZZZZZZZZZZZZ	ZZZZZZZZZZZZZZ	ZZZZZZZZZZZZZZ	ZZZZZZZZZZZZZZ	ZZZZZZZZZZZZZZ	ZZZZZZZZZZZZZZ	ZZZZZZZZZZZZZZ	ZZZZZZZZZZZZZZ	ZZZZZZZZZZZZZZ	ZZZZZZZZZZZZZZ	ZZZZZZZZZZZZZZ	ZZZZZZZZZZZZZZ	ZZZZZZZZZZZZZZ	ZZZZZZZZZZZZZZ	ZZZZZZZZZZZZZZ	ZZZZZZZZZZZZZZ	ZZZZZZZZZZZZZZ	ZZZZZZZZZZZZZZ	ZZZZZZZZZZZZZZ	ZZZZZZZZZZZZZZ	ZZZZZZZZZZZZZZ	ZZZZZZZZZZZZZZ	ZZZZZZZZZZZZZZ	ZZZZZZZZZZZZZZ	ZZZZZZZZZZZZZZ	ZZZZZZZZZZZZZZ	ZZZZZZZZZZZZZZ	ZZZZZZZZZZZZZZ	ZZZZZZZZZZZZZZ	ZZZZZZZZZZZZZZ	ZZZZZZZZZZZZZZ	ZZZZZZZZZZZZZZ	ZZZZZZZZZZZZZZ	ZZZZZZZZZZZZZZ
1371	Aprindine	small molecule	approved	1	Cytochrome P450 2D6	0			NA	2	1	Sodium channel protein type 5 subunit alpha	inhibitor	SCN5A	ZZZZZZZZZZZZZZ	ZZZZZZZZZZZZZZ	ZZZZZZZZZZZZZZ	ZZZZZZZZZZZZZZ	ZZZZZZZZZZZZZZ	ZZZZZZZZZZZZZZ	ZZZZZZZZZZZZZZ	ZZZZZZZZZZZZZZ	ZZZZZZZZZZZZZZ	ZZZZZZZZZZZZZZ	ZZZZZZZZZZZZZZ	ZZZZZZZZZZZZZZ	ZZZZZZZZZZZZZZ	ZZZZZZZZZZZZZZ	ZZZZZZZZZZZZZZ	ZZZZZZZZZZZZZZ	ZZZZZZZZZZZZZZ	ZZZZZZZZZZZZZZ	ZZZZZZZZZZZZZZ	ZZZZZZZZZZZZZZ	ZZZZZZZZZZZZZZ	ZZZZZZZZZZZZZZ	ZZZZZZZZZZZZZZ	ZZZZZZZZZZZZZZ	ZZZZZZZZZZZZZZ	ZZZZZZZZZZZZZZ	ZZZZZZZZZZZZZZ	ZZZZZZZZZZZZZZ	ZZZZZZZZZZZZZZ	ZZZZZZZZZZZZZZ	ZZZZZZZZZZZZZZ	ZZZZZZZZZZZZZZ	ZZZZZZZZZZZZZZ	ZZZZZZZZZZZZZZ	ZZZZZZZZZZZZZZ
183	Indecainide	small molecule	approved	0		0			NA	1	1	Sodium channel protein type 5 subunit alpha	inhibitor	SCN5A	ZZZZZZZZZZZZZZ	ZZZZZZZZZZZZZZ	ZZZZZZZZZZZZZZ	ZZZZZZZZZZZZZZ	ZZZZZZZZZZZZZZ	ZZZZZZZZZZZZZZ	ZZZZZZZZZZZZZZ	ZZZZZZZZZZZZZZ	ZZZZZZZZZZZZZZ	ZZZZZZZZZZZZZZ	ZZZZZZZZZZZZZZ	ZZZZZZZZZZZZZZ	ZZZZZZZZZZZZZZ	ZZZZZZZZZZZZZZ	ZZZZZZZZZZZZZZ	ZZZZZZZZZZZZZZ	ZZZZZZZZZZZZZZ	ZZZZZZZZZZZZZZ	ZZZZZZZZZZZZZZ	ZZZZZZZZZZZZZZ	ZZZZZZZZZZZZZZ	ZZZZZZZZZZZZZZ	ZZZZZZZZZZZZZZ	ZZZZZZZZZZZZZZ	ZZZZZZZZZZZZZZ	ZZZZZZZZZZZZZZ	ZZZZZZZZZZZZZZ	ZZZZZZZZZZZZZZ	ZZZZZZZZZZZZZZ	ZZZZZZZZZZZZZZ	ZZZZZZZZZZZZZZ	ZZZZZZZZZZZZZZ	ZZZZZZZZZZZZZZ	ZZZZZZZZZZZZZZ	ZZZZZZZZZZZZZZ
498	Acetyldigitoxin	small molecule	approved	0		0			NA	1	1	Sodium/potassium-transporting ATPase subunit alpha-1	inhibitor	ATP1A1	ZZZZZZZZZZZZZZ	ZZZZZZZZZZZZZZ	ZZZZZZZZZZZZZZ	ZZZZZZZZZZZZZZ	ZZZZZZZZZZZZZZ	ZZZZZZZZZZZZZZ	ZZZZZZZZZZZZZZ	ZZZZZZZZZZZZZZ	ZZZZZZZZZZZZZZ	ZZZZZZZZZZZZZZ	ZZZZZZZZZZZZZZ	ZZZZZZZZZZZZZZ	ZZZZZZZZZZZZZZ	ZZZZZZZZZZZZZZ	ZZZZZZZZZZZZZZ	ZZZZZZZZZZZZZZ	ZZZZZZZZZZZZZZ	ZZZZZZZZZZZZZZ	ZZZZZZZZZZZZZZ	ZZZZZZZZZZZZZZ	ZZZZZZZZZZZZZZ	ZZZZZZZZZZZZZZ	ZZZZZZZZZZZZZZ	ZZZZZZZZZZZZZZ	ZZZZZZZZZZZZZZ	ZZZZZZZZZZZZZZ	ZZZZZZZZZZZZZZ	ZZZZZZZZZZZZZZ	ZZZZZZZZZZZZZZ	ZZZZZZZZZZZZZZ	ZZZZZZZZZZZZZZ	ZZZZZZZZZZZZZZ	ZZZZZZZZZZZZZZ	ZZZZZZZZZZZZZZ	ZZZZZZZZZZZZZZ
1372	Almitrine	small molecule	approved	0		0			NA	1	1	Sodium/potassium-transporting ATPase subunit alpha-1	binder	ATP1A1	ZZZZZZZZZZZZZZ	ZZZZZZZZZZZZZZ	ZZZZZZZZZZZZZZ	ZZZZZZZZZZZZZZ	ZZZZZZZZZZZZZZ	ZZZZZZZZZZZZZZ	ZZZZZZZZZZZZZZ	ZZZZZZZZZZZZZZ	ZZZZZZZZZZZZZZ	ZZZZZZZZZZZZZZ	ZZZZZZZZZZZZZZ	ZZZZZZZZZZZZZZ	ZZZZZZZZZZZZZZ	ZZZZZZZZZZZZZZ	ZZZZZZZZZZZZZZ	ZZZZZZZZZZZZZZ	ZZZZZZZZZZZZZZ	ZZZZZZZZZZZZZZ	ZZZZZZZZZZZZZZ	ZZZZZZZZZZZZZZ	ZZZZZZZZZZZZZZ	ZZZZZZZZZZZZZZ	ZZZZZZZZZZZZZZ	ZZZZZZZZZZZZZZ	ZZZZZZZZZZZZZZ	ZZZZZZZZZZZZZZ	ZZZZZZZZZZZZZZ	ZZZZZZZZZZZZZZ	ZZZZZZZZZZZZZZ	ZZZZZZZZZZZZZZ	ZZZZZZZZZZZZZZ	ZZZZZZZZZZZZZZ	ZZZZZZZZZZZZZZ	ZZZZZZZZZZZZZZ	ZZZZZZZZZZZZZZ
1062	Deslanoside	small molecule	approved	0		0			NA	1	1	Sodium/potassium-transporting ATPase subunit alpha-1	inhibitor	ATP1A1	ZZZZZZZZZZZZZZ	ZZZZZZZZZZZZZZ	ZZZZZZZZZZZZZZ	ZZZZZZZZZZZZZZ	ZZZZZZZZZZZZZZ	ZZZZZZZZZZZZZZ	ZZZZZZZZZZZZZZ	ZZZZZZZZZZZZZZ	ZZZZZZZZZZZZZZ	ZZZZZZZZZZZZZZ	ZZZZZZZZZZZZZZ	ZZZZZZZZZZZZZZ	ZZZZZZZZZZZZZZ	ZZZZZZZZZZZZZZ	ZZZZZZZZZZZZZZ	ZZZZZZZZZZZZZZ	ZZZZZZZZZZZZZZ	ZZZZZZZZZZZZZZ	ZZZZZZZZZZZZZZ	ZZZZZZZZZZZZZZ	ZZZZZZZZZZZZZZ	ZZZZZZZZZZZZZZ	ZZZZZZZZZZZZZZ	ZZZZZZZZZZZZZZ	ZZZZZZZZZZZZZZ	ZZZZZZZZZZZZZZ	ZZZZZZZZZZZZZZ	ZZZZZZZZZZZZZZ	ZZZZZZZZZZZZZZ	ZZZZZZZZZZZZZZ	ZZZZZZZZZZZZZZ	ZZZZZZZZZZZZZZ	ZZZZZZZZZZZZZZ	ZZZZZZZZZZZZZZ	ZZZZZZZZZZZZZZ
1076	Ouabain	small molecule	approved	1	Cytochrome P450 1A1	6	Solute carrier organic anion transporter family member 1A2,Solute carrier family 22 member 8,Solute carrier organic anion transporter family member 4C1,Solute carrier organic anion transporter family member 1B3,Solute carrier organic anion transporter family member 1C1,Solute carrier organic anion transporter family member 1B1		NA	3	1	Sodium/potassium-transporting ATPase subunit alpha-1	inhibitor	ATP1A1	ZZZZZZZZZZZZZZ	ZZZZZZZZZZZZZZ	ZZZZZZZZZZZZZZ	ZZZZZZZZZZZZZZ	ZZZZZZZZZZZZZZ	ZZZZZZZZZZZZZZ	ZZZZZZZZZZZZZZ	ZZZZZZZZZZZZZZ	ZZZZZZZZZZZZZZ	ZZZZZZZZZZZZZZ	ZZZZZZZZZZZZZZ	ZZZZZZZZZZZZZZ	ZZZZZZZZZZZZZZ	ZZZZZZZZZZZZZZ	ZZZZZZZZZZZZZZ	ZZZZZZZZZZZZZZ	ZZZZZZZZZZZZZZ	ZZZZZZZZZZZZZZ	ZZZZZZZZZZZZZZ	ZZZZZZZZZZZZZZ	ZZZZZZZZZZZZZZ	ZZZZZZZZZZZZZZ	ZZZZZZZZZZZZZZ	ZZZZZZZZZZZZZZ	ZZZZZZZZZZZZZZ	ZZZZZZZZZZZZZZ	ZZZZZZZZZZZZZZ	ZZZZZZZZZZZZZZ	ZZZZZZZZZZZZZZ	ZZZZZZZZZZZZZZ	ZZZZZZZZZZZZZZ	ZZZZZZZZZZZZZZ	ZZZZZZZZZZZZZZ	ZZZZZZZZZZZZZZ	ZZZZZZZZZZZZZZ
593	Cyclothiazide	small molecule	approved	0		1	Solute carrier family 22 member 6		NA	5	1	Sodium/potassium-transporting ATPase subunit gamma	inhibitor	FXYD2	ZZZZZZZZZZZZZZ	ZZZZZZZZZZZZZZ	ZZZZZZZZZZZZZZ	ZZZZZZZZZZZZZZ	ZZZZZZZZZZZZZZ	ZZZZZZZZZZZZZZ	ZZZZZZZZZZZZZZ	ZZZZZZZZZZZZZZ	ZZZZZZZZZZZZZZ	ZZZZZZZZZZZZZZ	ZZZZZZZZZZZZZZ	ZZZZZZZZZZZZZZ	ZZZZZZZZZZZZZZ	ZZZZZZZZZZZZZZ	ZZZZZZZZZZZZZZ	ZZZZZZZZZZZZZZ	ZZZZZZZZZZZZZZ	ZZZZZZZZZZZZZZ	ZZZZZZZZZZZZZZ	ZZZZZZZZZZZZZZ	ZZZZZZZZZZZZZZ	ZZZZZZZZZZZZZZ	ZZZZZZZZZZZZZZ	ZZZZZZZZZZZZZZ	ZZZZZZZZZZZZZZ	ZZZZZZZZZZZZZZ	ZZZZZZZZZZZZZZ	ZZZZZZZZZZZZZZ	ZZZZZZZZZZZZZZ	ZZZZZZZZZZZZZZ	ZZZZZZZZZZZZZZ	ZZZZZZZZZZZZZZ	ZZZZZZZZZZZZZZ	ZZZZZZZZZZZZZZ	ZZZZZZZZZZZZZZ
4565	Debrisoquin	small molecule	approved/investigational	2	Cytochrome P450 2D6,Cytochrome P450 1A1	1	Multidrug resistance protein 1		NA	1	1	Sodium-dependent noradrenaline transporter	inducer	SLC6A2	ZZZZZZZZZZZZZZ	ZZZZZZZZZZZZZZ	ZZZZZZZZZZZZZZ	ZZZZZZZZZZZZZZ	ZZZZZZZZZZZZZZ	ZZZZZZZZZZZZZZ	ZZZZZZZZZZZZZZ	ZZZZZZZZZZZZZZ	ZZZZZZZZZZZZZZ	ZZZZZZZZZZZZZZ	ZZZZZZZZZZZZZZ	ZZZZZZZZZZZZZZ	ZZZZZZZZZZZZZZ	ZZZZZZZZZZZZZZ	ZZZZZZZZZZZZZZ	ZZZZZZZZZZZZZZ	ZZZZZZZZZZZZZZ	ZZZZZZZZZZZZZZ	ZZZZZZZZZZZZZZ	ZZZZZZZZZZZZZZ	ZZZZZZZZZZZZZZ	ZZZZZZZZZZZZZZ	ZZZZZZZZZZZZZZ	ZZZZZZZZZZZZZZ	ZZZZZZZZZZZZZZ	ZZZZZZZZZZZZZZ	ZZZZZZZZZZZZZZ	ZZZZZZZZZZZZZZ	ZZZZZZZZZZZZZZ	ZZZZZZZZZZZZZZ	ZZZZZZZZZZZZZZ	ZZZZZZZZZZZZZZ	ZZZZZZZZZZZZZZ	ZZZZZZZZZZZZZZ	ZZZZZZZZZZZZZZ
217	Guanadrel	small molecule	approved	0		0			NA	1	1	Sodium-dependent noradrenaline transporter	partial agonist	SLC6A2	ZZZZZZZZZZZZZZ	ZZZZZZZZZZZZZZ	ZZZZZZZZZZZZZZ	ZZZZZZZZZZZZZZ	ZZZZZZZZZZZZZZ	ZZZZZZZZZZZZZZ	ZZZZZZZZZZZZZZ	ZZZZZZZZZZZZZZ	ZZZZZZZZZZZZZZ	ZZZZZZZZZZZZZZ	ZZZZZZZZZZZZZZ	ZZZZZZZZZZZZZZ	ZZZZZZZZZZZZZZ	ZZZZZZZZZZZZZZ	ZZZZZZZZZZZZZZ	ZZZZZZZZZZZZZZ	ZZZZZZZZZZZZZZ	ZZZZZZZZZZZZZZ	ZZZZZZZZZZZZZZ	ZZZZZZZZZZZZZZ	ZZZZZZZZZZZZZZ	ZZZZZZZZZZZZZZ	ZZZZZZZZZZZZZZ	ZZZZZZZZZZZZZZ	ZZZZZZZZZZZZZZ	ZZZZZZZZZZZZZZ	ZZZZZZZZZZZZZZ	ZZZZZZZZZZZZZZ	ZZZZZZZZZZZZZZ	ZZZZZZZZZZZZZZ	ZZZZZZZZZZZZZZ	ZZZZZZZZZZZZZZ	ZZZZZZZZZZZZZZ	ZZZZZZZZZZZZZZ	ZZZZZZZZZZZZZZ
225	Reboxetine	small molecule	approved/investigational	2	Cytochrome P450 3A4,Cytochrome P450 2D6	1	Multidrug resistance protein 1		NA	1	1	Sodium-dependent noradrenaline transporter	inhibitor	SLC6A2	ZZZZZZZZZZZZZZ	ZZZZZZZZZZZZZZ	ZZZZZZZZZZZZZZ	ZZZZZZZZZZZZZZ	ZZZZZZZZZZZZZZ	ZZZZZZZZZZZZZZ	ZZZZZZZZZZZZZZ	ZZZZZZZZZZZZZZ	ZZZZZZZZZZZZZZ	ZZZZZZZZZZZZZZ	ZZZZZZZZZZZZZZ	ZZZZZZZZZZZZZZ	ZZZZZZZZZZZZZZ	ZZZZZZZZZZZZZZ	ZZZZZZZZZZZZZZ	ZZZZZZZZZZZZZZ	ZZZZZZZZZZZZZZ	ZZZZZZZZZZZZZZ	ZZZZZZZZZZZZZZ	ZZZZZZZZZZZZZZ	ZZZZZZZZZZZZZZ	ZZZZZZZZZZZZZZ	ZZZZZZZZZZZZZZ	ZZZZZZZZZZZZZZ	ZZZZZZZZZZZZZZ	ZZZZZZZZZZZZZZ	ZZZZZZZZZZZZZZ	ZZZZZZZZZZZZZZ	ZZZZZZZZZZZZZZ	ZZZZZZZZZZZZZZ	ZZZZZZZZZZZZZZ	ZZZZZZZZZZZZZZ	ZZZZZZZZZZZZZZ	ZZZZZZZZZZZZZZ	ZZZZZZZZZZZZZZ
760	Hydroflumethiazide	small molecule	approved/investigational	0		0			NA	8	1	Solute carrier family 12 member 1	inhibitor	SLC12A1	ZZZZZZZZZZZZZZ	ZZZZZZZZZZZZZZ	ZZZZZZZZZZZZZZ	ZZZZZZZZZZZZZZ	ZZZZZZZZZZZZZZ	ZZZZZZZZZZZZZZ	ZZZZZZZZZZZZZZ	ZZZZZZZZZZZZZZ	ZZZZZZZZZZZZZZ	ZZZZZZZZZZZZZZ	ZZZZZZZZZZZZZZ	ZZZZZZZZZZZZZZ	ZZZZZZZZZZZZZZ	ZZZZZZZZZZZZZZ	ZZZZZZZZZZZZZZ	ZZZZZZZZZZZZZZ	ZZZZZZZZZZZZZZ	ZZZZZZZZZZZZZZ	ZZZZZZZZZZZZZZ	ZZZZZZZZZZZZZZ	ZZZZZZZZZZZZZZ	ZZZZZZZZZZZZZZ	ZZZZZZZZZZZZZZ	ZZZZZZZZZZZZZZ	ZZZZZZZZZZZZZZ	ZZZZZZZZZZZZZZ	ZZZZZZZZZZZZZZ	ZZZZZZZZZZZZZZ	ZZZZZZZZZZZZZZ	ZZZZZZZZZZZZZZ	ZZZZZZZZZZZZZZ	ZZZZZZZZZZZZZZ	ZZZZZZZZZZZZZZ	ZZZZZZZZZZZZZZ	ZZZZZZZZZZZZZZ
378	Carbimazole	small molecule	approved/investigational	2	Cytochrome P450 19A1,Cytochrome P450 1A2	0			NA	1	1	Thyroid peroxidase	inhibitor	TPO	ZZZZZZZZZZZZZZ	ZZZZZZZZZZZZZZ	ZZZZZZZZZZZZZZ	ZZZZZZZZZZZZZZ	ZZZZZZZZZZZZZZ	ZZZZZZZZZZZZZZ	ZZZZZZZZZZZZZZ	ZZZZZZZZZZZZZZ	ZZZZZZZZZZZZZZ	ZZZZZZZZZZZZZZ	ZZZZZZZZZZZZZZ	ZZZZZZZZZZZZZZ	ZZZZZZZZZZZZZZ	ZZZZZZZZZZZZZZ	ZZZZZZZZZZZZZZ	ZZZZZZZZZZZZZZ	ZZZZZZZZZZZZZZ	ZZZZZZZZZZZZZZ	ZZZZZZZZZZZZZZ	ZZZZZZZZZZZZZZ	ZZZZZZZZZZZZZZ	ZZZZZZZZZZZZZZ	ZZZZZZZZZZZZZZ	ZZZZZZZZZZZZZZ	ZZZZZZZZZZZZZZ	ZZZZZZZZZZZZZZ	ZZZZZZZZZZZZZZ	ZZZZZZZZZZZZZZ	ZZZZZZZZZZZZZZ	ZZZZZZZZZZZZZZ	ZZZZZZZZZZZZZZ	ZZZZZZZZZZZZZZ	ZZZZZZZZZZZZZZ	ZZZZZZZZZZZZZZ	ZZZZZZZZZZZZZZ
7898	Fimasartan	small molecule	approved/investigational	0		0			NA	1	1	Type-1 angiotensin II receptor	antagonist	AGTR1	ZZZZZZZZZZZZZZ	ZZZZZZZZZZZZZZ	ZZZZZZZZZZZZZZ	ZZZZZZZZZZZZZZ	ZZZZZZZZZZZZZZ	ZZZZZZZZZZZZZZ	ZZZZZZZZZZZZZZ	ZZZZZZZZZZZZZZ	ZZZZZZZZZZZZZZ	ZZZZZZZZZZZZZZ	ZZZZZZZZZZZZZZ	ZZZZZZZZZZZZZZ	ZZZZZZZZZZZZZZ	ZZZZZZZZZZZZZZ	ZZZZZZZZZZZZZZ	ZZZZZZZZZZZZZZ	ZZZZZZZZZZZZZZ	ZZZZZZZZZZZZZZ	ZZZZZZZZZZZZZZ	ZZZZZZZZZZZZZZ	ZZZZZZZZZZZZZZ	ZZZZZZZZZZZZZZ	ZZZZZZZZZZZZZZ	ZZZZZZZZZZZZZZ	ZZZZZZZZZZZZZZ	ZZZZZZZZZZZZZZ	ZZZZZZZZZZZZZZ	ZZZZZZZZZZZZZZ	ZZZZZZZZZZZZZZ	ZZZZZZZZZZZZZZ	ZZZZZZZZZZZZZZ	ZZZZZZZZZZZZZZ	ZZZZZZZZZZZZZZ	ZZZZZZZZZZZZZZ	ZZZZZZZZZZZZZZ
1310	Tasosartan	small molecule	approved	1	Cytochrome P450 3A4	0			NA	2	1	Type-1 angiotensin II receptor	antagonist	AGTR1	ZZZZZZZZZZZZZZ	ZZZZZZZZZZZZZZ	ZZZZZZZZZZZZZZ	ZZZZZZZZZZZZZZ	ZZZZZZZZZZZZZZ	ZZZZZZZZZZZZZZ	ZZZZZZZZZZZZZZ	ZZZZZZZZZZZZZZ	ZZZZZZZZZZZZZZ	ZZZZZZZZZZZZZZ	ZZZZZZZZZZZZZZ	ZZZZZZZZZZZZZZ	ZZZZZZZZZZZZZZ	ZZZZZZZZZZZZZZ	ZZZZZZZZZZZZZZ	ZZZZZZZZZZZZZZ	ZZZZZZZZZZZZZZ	ZZZZZZZZZZZZZZ	ZZZZZZZZZZZZZZ	ZZZZZZZZZZZZZZ	ZZZZZZZZZZZZZZ	ZZZZZZZZZZZZZZ	ZZZZZZZZZZZZZZ	ZZZZZZZZZZZZZZ	ZZZZZZZZZZZZZZ	ZZZZZZZZZZZZZZ	ZZZZZZZZZZZZZZ	ZZZZZZZZZZZZZZ	ZZZZZZZZZZZZZZ	ZZZZZZZZZZZZZZ	ZZZZZZZZZZZZZZ	ZZZZZZZZZZZZZZ	ZZZZZZZZZZZZZZ	ZZZZZZZZZZZZZZ	ZZZZZZZZZZZZZZ
88	Felypressin	small molecule	approved	0		0			NA	1	1	Vasopressin V1a receptor	agonist	AVPR1A	ZZZZZZZZZZZZZZ	ZZZZZZZZZZZZZZ	ZZZZZZZZZZZZZZ	ZZZZZZZZZZZZZZ	ZZZZZZZZZZZZZZ	ZZZZZZZZZZZZZZ	ZZZZZZZZZZZZZZ	ZZZZZZZZZZZZZZ	ZZZZZZZZZZZZZZ	ZZZZZZZZZZZZZZ	ZZZZZZZZZZZZZZ	ZZZZZZZZZZZZZZ	ZZZZZZZZZZZZZZ	ZZZZZZZZZZZZZZ	ZZZZZZZZZZZZZZ	ZZZZZZZZZZZZZZ	ZZZZZZZZZZZZZZ	ZZZZZZZZZZZZZZ	ZZZZZZZZZZZZZZ	ZZZZZZZZZZZZZZ	ZZZZZZZZZZZZZZ	ZZZZZZZZZZZZZZ	ZZZZZZZZZZZZZZ	ZZZZZZZZZZZZZZ	ZZZZZZZZZZZZZZ	ZZZZZZZZZZZZZZ	ZZZZZZZZZZZZZZ	ZZZZZZZZZZZZZZ	ZZZZZZZZZZZZZZ	ZZZZZZZZZZZZZZ	ZZZZZZZZZZZZZZ	ZZZZZZZZZZZZZZ	ZZZZZZZZZZZZZZ	ZZZZZZZZZZZZZZ	ZZZZZZZZZZZZZZ
2500	Terlipressin	small molecule	approved/investigational	0		0			NA	3	1	Vasopressin V2 receptor	agonist	AVPR2	ZZZZZZZZZZZZZZ	ZZZZZZZZZZZZZZ	ZZZZZZZZZZZZZZ	ZZZZZZZZZZZZZZ	ZZZZZZZZZZZZZZ	ZZZZZZZZZZZZZZ	ZZZZZZZZZZZZZZ	ZZZZZZZZZZZZZZ	ZZZZZZZZZZZZZZ	ZZZZZZZZZZZZZZ	ZZZZZZZZZZZZZZ	ZZZZZZZZZZZZZZ	ZZZZZZZZZZZZZZ	ZZZZZZZZZZZZZZ	ZZZZZZZZZZZZZZ	ZZZZZZZZZZZZZZ	ZZZZZZZZZZZZZZ	ZZZZZZZZZZZZZZ	ZZZZZZZZZZZZZZ	ZZZZZZZZZZZZZZ	ZZZZZZZZZZZZZZ	ZZZZZZZZZZZZZZ	ZZZZZZZZZZZZZZ	ZZZZZZZZZZZZZZ	ZZZZZZZZZZZZZZ	ZZZZZZZZZZZZZZ	ZZZZZZZZZZZZZZ	ZZZZZZZZZZZZZZ	ZZZZZZZZZZZZZZ	ZZZZZZZZZZZZZZ	ZZZZZZZZZZZZZZ	ZZZZZZZZZZZZZZ	ZZZZZZZZZZZZZZ	ZZZZZZZZZZZZZZ	ZZZZZZZZZZZZZZ
1109	Anisindione	small molecule	approved	0		0			NA	1	1	Vitamin K-dependent gamma-carboxylase	inhibitor	GGCX	ZZZZZZZZZZZZZZ	ZZZZZZZZZZZZZZ	ZZZZZZZZZZZZZZ	ZZZZZZZZZZZZZZ	ZZZZZZZZZZZZZZ	ZZZZZZZZZZZZZZ	ZZZZZZZZZZZZZZ	ZZZZZZZZZZZZZZ	ZZZZZZZZZZZZZZ	ZZZZZZZZZZZZZZ	ZZZZZZZZZZZZZZ	ZZZZZZZZZZZZZZ	ZZZZZZZZZZZZZZ	ZZZZZZZZZZZZZZ	ZZZZZZZZZZZZZZ	ZZZZZZZZZZZZZZ	ZZZZZZZZZZZZZZ	ZZZZZZZZZZZZZZ	ZZZZZZZZZZZZZZ	ZZZZZZZZZZZZZZ	ZZZZZZZZZZZZZZ	ZZZZZZZZZZZZZZ	ZZZZZZZZZZZZZZ	ZZZZZZZZZZZZZZ	ZZZZZZZZZZZZZZ	ZZZZZZZZZZZZZZ	ZZZZZZZZZZZZZZ	ZZZZZZZZZZZZZZ	ZZZZZZZZZZZZZZ	ZZZZZZZZZZZZZZ	ZZZZZZZZZZZZZZ	ZZZZZZZZZZZZZZ	ZZZZZZZZZZZZZZ	ZZZZZZZZZZZZZZ	ZZZZZZZZZZZZZZ
515	Lercanidipine	small molecule	approved/investigational	4	Cytochrome P450 3A7,Cytochrome P450 3A4,Cytochrome P450 3A5,Cytochrome P450 2D6	0			NA	1	1	Voltage-dependent calcium channel gamma-1 subunit	inhibitor	CACNG1	ZZZZZZZZZZZZZZ	ZZZZZZZZZZZZZZ	ZZZZZZZZZZZZZZ	ZZZZZZZZZZZZZZ	ZZZZZZZZZZZZZZ	ZZZZZZZZZZZZZZ	ZZZZZZZZZZZZZZ	ZZZZZZZZZZZZZZ	ZZZZZZZZZZZZZZ	ZZZZZZZZZZZZZZ	ZZZZZZZZZZZZZZ	ZZZZZZZZZZZZZZ	ZZZZZZZZZZZZZZ	ZZZZZZZZZZZZZZ	ZZZZZZZZZZZZZZ	ZZZZZZZZZZZZZZ	ZZZZZZZZZZZZZZ	ZZZZZZZZZZZZZZ	ZZZZZZZZZZZZZZ	ZZZZZZZZZZZZZZ	ZZZZZZZZZZZZZZ	ZZZZZZZZZZZZZZ	ZZZZZZZZZZZZZZ	ZZZZZZZZZZZZZZ	ZZZZZZZZZZZZZZ	ZZZZZZZZZZZZZZ	ZZZZZZZZZZZZZZ	ZZZZZZZZZZZZZZ	ZZZZZZZZZZZZZZ	ZZZZZZZZZZZZZZ	ZZZZZZZZZZZZZZ	ZZZZZZZZZZZZZZ	ZZZZZZZZZZZZZZ	ZZZZZZZZZZZZZZ	ZZZZZZZZZZZZZZ
604	Paramethadione	small molecule	approved	4	Cytochrome P450 2E1,Cytochrome P450 3A4,Cytochrome P450 2C9,Cytochrome P450 2C8	0			NA	1	1	Voltage-dependent T-type calcium channel subunit alpha-1I	suppressor	CACNA1I	ZZZZZZZZZZZZZZ	ZZZZZZZZZZZZZZ	ZZZZZZZZZZZZZZ	ZZZZZZZZZZZZZZ	ZZZZZZZZZZZZZZ	ZZZZZZZZZZZZZZ	ZZZZZZZZZZZZZZ	ZZZZZZZZZZZZZZ	ZZZZZZZZZZZZZZ	ZZZZZZZZZZZZZZ	ZZZZZZZZZZZZZZ	ZZZZZZZZZZZZZZ	ZZZZZZZZZZZZZZ	ZZZZZZZZZZZZZZ	ZZZZZZZZZZZZZZ	ZZZZZZZZZZZZZZ	ZZZZZZZZZZZZZZ	ZZZZZZZZZZZZZZ	ZZZZZZZZZZZZZZ	ZZZZZZZZZZZZZZ	ZZZZZZZZZZZZZZ	ZZZZZZZZZZZZZZ	ZZZZZZZZZZZZZZ	ZZZZZZZZZZZZZZ	ZZZZZZZZZZZZZZ	ZZZZZZZZZZZZZZ	ZZZZZZZZZZZZZZ	ZZZZZZZZZZZZZZ	ZZZZZZZZZZZZZZ	ZZZZZZZZZZZZZZ	ZZZZZZZZZZZZZZ	ZZZZZZZZZZZZZZ	ZZZZZZZZZZZZZZ	ZZZZZZZZZZZZZZ	ZZZZZZZZZZZZZZ
931	Acetylsalicylic acid	small molecule	approved/vet_approved	3	Cytochrome P450 2C19,Cytochrome P450 2C8,Cytochrome P450 2C9	3	Solute carrier family 22 member 6,Multidrug resistance protein 1,Solute carrier family 22 member 7			11	2	Prostaglandin G/H synthase 1	inhibitor	PTGS1	Prostaglandin G/H synthase 2	inhibitor	PTGS2	ZZZZZZZZZZZZZZ	ZZZZZZZZZZZZZZ	ZZZZZZZZZZZZZZ	ZZZZZZZZZZZZZZ	ZZZZZZZZZZZZZZ	ZZZZZZZZZZZZZZ	ZZZZZZZZZZZZZZ	ZZZZZZZZZZZZZZ	ZZZZZZZZZZZZZZ	ZZZZZZZZZZZZZZ	ZZZZZZZZZZZZZZ	ZZZZZZZZZZZZZZ	ZZZZZZZZZZZZZZ	ZZZZZZZZZZZZZZ	ZZZZZZZZZZZZZZ	ZZZZZZZZZZZZZZ	ZZZZZZZZZZZZZZ	ZZZZZZZZZZZZZZ	ZZZZZZZZZZZZZZ	ZZZZZZZZZZZZZZ	ZZZZZZZZZZZZZZ	ZZZZZZZZZZZZZZ	ZZZZZZZZZZZZZZ	ZZZZZZZZZZZZZZ	ZZZZZZZZZZZZZZ	ZZZZZZZZZZZZZZ	ZZZZZZZZZZZZZZ	ZZZZZZZZZZZZZZ	ZZZZZZZZZZZZZZ	ZZZZZZZZZZZZZZ	ZZZZZZZZZZZZZZ	ZZZZZZZZZZZZZZ
613	Bacitracin	small molecule	approved/vet_approved	0		0				3	2	C55-isoprenyl pyrophosphate	antagonist	ZZZZZZZZZZZZZZ	Insulin-degrading enzyme	inhibitor	IDE	ZZZZZZZZZZZZZZ	ZZZZZZZZZZZZZZ	ZZZZZZZZZZZZZZ	ZZZZZZZZZZZZZZ	ZZZZZZZZZZZZZZ	ZZZZZZZZZZZZZZ	ZZZZZZZZZZZZZZ	ZZZZZZZZZZZZZZ	ZZZZZZZZZZZZZZ	ZZZZZZZZZZZZZZ	ZZZZZZZZZZZZZZ	ZZZZZZZZZZZZZZ	ZZZZZZZZZZZZZZ	ZZZZZZZZZZZZZZ	ZZZZZZZZZZZZZZ	ZZZZZZZZZZZZZZ	ZZZZZZZZZZZZZZ	ZZZZZZZZZZZZZZ	ZZZZZZZZZZZZZZ	ZZZZZZZZZZZZZZ	ZZZZZZZZZZZZZZ	ZZZZZZZZZZZZZZ	ZZZZZZZZZZZZZZ	ZZZZZZZZZZZZZZ	ZZZZZZZZZZZZZZ	ZZZZZZZZZZZZZZ	ZZZZZZZZZZZZZZ	ZZZZZZZZZZZZZZ	ZZZZZZZZZZZZZZ	ZZZZZZZZZZZZZZ	ZZZZZZZZZZZZZZ	ZZZZZZZZZZZZZZ
514	Cinchocaine	small molecule	approved/vet_approved	1	Cholinesterase	0				3	2	Sodium channel protein type 10 subunit alpha	inhibitor	SCN10A	Sodium channel protein type 5 subunit alpha	inhibitor	SCN5A	ZZZZZZZZZZZZZZ	ZZZZZZZZZZZZZZ	ZZZZZZZZZZZZZZ	ZZZZZZZZZZZZZZ	ZZZZZZZZZZZZZZ	ZZZZZZZZZZZZZZ	ZZZZZZZZZZZZZZ	ZZZZZZZZZZZZZZ	ZZZZZZZZZZZZZZ	ZZZZZZZZZZZZZZ	ZZZZZZZZZZZZZZ	ZZZZZZZZZZZZZZ	ZZZZZZZZZZZZZZ	ZZZZZZZZZZZZZZ	ZZZZZZZZZZZZZZ	ZZZZZZZZZZZZZZ	ZZZZZZZZZZZZZZ	ZZZZZZZZZZZZZZ	ZZZZZZZZZZZZZZ	ZZZZZZZZZZZZZZ	ZZZZZZZZZZZZZZ	ZZZZZZZZZZZZZZ	ZZZZZZZZZZZZZZ	ZZZZZZZZZZZZZZ	ZZZZZZZZZZZZZZ	ZZZZZZZZZZZZZZ	ZZZZZZZZZZZZZZ	ZZZZZZZZZZZZZZ	ZZZZZZZZZZZZZZ	ZZZZZZZZZZZZZZ	ZZZZZZZZZZZZZZ	ZZZZZZZZZZZZZZ
1174	Clindamycin	small molecule	approved/vet_approved	1	Cytochrome P450 3A4	0				2	2	50S ribosomal protein L10	inhibitor	rplJ	23S rRNA	inhibitor	ZZZZZZZZZZZZZZ	ZZZZZZZZZZZZZZ	ZZZZZZZZZZZZZZ	ZZZZZZZZZZZZZZ	ZZZZZZZZZZZZZZ	ZZZZZZZZZZZZZZ	ZZZZZZZZZZZZZZ	ZZZZZZZZZZZZZZ	ZZZZZZZZZZZZZZ	ZZZZZZZZZZZZZZ	ZZZZZZZZZZZZZZ	ZZZZZZZZZZZZZZ	ZZZZZZZZZZZZZZ	ZZZZZZZZZZZZZZ	ZZZZZZZZZZZZZZ	ZZZZZZZZZZZZZZ	ZZZZZZZZZZZZZZ	ZZZZZZZZZZZZZZ	ZZZZZZZZZZZZZZ	ZZZZZZZZZZZZZZ	ZZZZZZZZZZZZZZ	ZZZZZZZZZZZZZZ	ZZZZZZZZZZZZZZ	ZZZZZZZZZZZZZZ	ZZZZZZZZZZZZZZ	ZZZZZZZZZZZZZZ	ZZZZZZZZZZZZZZ	ZZZZZZZZZZZZZZ	ZZZZZZZZZZZZZZ	ZZZZZZZZZZZZZZ	ZZZZZZZZZZZZZZ	ZZZZZZZZZZZZZZ	ZZZZZZZZZZZZZZ
248	Clotrimazole	small molecule	approved/vet_approved	13	Cytochrome P450 2C8,Cytochrome P450 3A4,Cytochrome P450 2B6,Cholesterol side-chain cleavage enzyme, mitochondrial,Cytochrome P450 1A2,Cytochrome P450 2D6,Cytochrome P450 11B1, mitochondrial,Cytochrome P450 19A1,Cytochrome P450 2A6,Cytochrome P450 2C19,Cytochrome P450 2C9,Cytochrome P450 2E1,Cytochrome P450 3A7	3	Canalicular multispecific organic anion transporter 2,Multidrug resistance protein 1,Canalicular multispecific organic anion transporter 1			4	2	Lanosterol 14-alpha demethylase	antagonist,inhibitor	ERG11	Intermediate conductance calcium-activated potassium channel protein 4	inhibitor	KCNN4	ZZZZZZZZZZZZZZ	ZZZZZZZZZZZZZZ	ZZZZZZZZZZZZZZ	ZZZZZZZZZZZZZZ	ZZZZZZZZZZZZZZ	ZZZZZZZZZZZZZZ	ZZZZZZZZZZZZZZ	ZZZZZZZZZZZZZZ	ZZZZZZZZZZZZZZ	ZZZZZZZZZZZZZZ	ZZZZZZZZZZZZZZ	ZZZZZZZZZZZZZZ	ZZZZZZZZZZZZZZ	ZZZZZZZZZZZZZZ	ZZZZZZZZZZZZZZ	ZZZZZZZZZZZZZZ	ZZZZZZZZZZZZZZ	ZZZZZZZZZZZZZZ	ZZZZZZZZZZZZZZ	ZZZZZZZZZZZZZZ	ZZZZZZZZZZZZZZ	ZZZZZZZZZZZZZZ	ZZZZZZZZZZZZZZ	ZZZZZZZZZZZZZZ	ZZZZZZZZZZZZZZ	ZZZZZZZZZZZZZZ	ZZZZZZZZZZZZZZ	ZZZZZZZZZZZZZZ	ZZZZZZZZZZZZZZ	ZZZZZZZZZZZZZZ	ZZZZZZZZZZZZZZ	ZZZZZZZZZZZZZZ
548	Doxapram	small molecule	approved/vet_approved	0		0				2	2	Potassium channel subfamily K member 3	inhibitor	KCNK3	Potassium channel subfamily K member 9	inhibitor	KCNK9	ZZZZZZZZZZZZZZ	ZZZZZZZZZZZZZZ	ZZZZZZZZZZZZZZ	ZZZZZZZZZZZZZZ	ZZZZZZZZZZZZZZ	ZZZZZZZZZZZZZZ	ZZZZZZZZZZZZZZ	ZZZZZZZZZZZZZZ	ZZZZZZZZZZZZZZ	ZZZZZZZZZZZZZZ	ZZZZZZZZZZZZZZ	ZZZZZZZZZZZZZZ	ZZZZZZZZZZZZZZ	ZZZZZZZZZZZZZZ	ZZZZZZZZZZZZZZ	ZZZZZZZZZZZZZZ	ZZZZZZZZZZZZZZ	ZZZZZZZZZZZZZZ	ZZZZZZZZZZZZZZ	ZZZZZZZZZZZZZZ	ZZZZZZZZZZZZZZ	ZZZZZZZZZZZZZZ	ZZZZZZZZZZZZZZ	ZZZZZZZZZZZZZZ	ZZZZZZZZZZZZZZ	ZZZZZZZZZZZZZZ	ZZZZZZZZZZZZZZ	ZZZZZZZZZZZZZZ	ZZZZZZZZZZZZZZ	ZZZZZZZZZZZZZZ	ZZZZZZZZZZZZZZ	ZZZZZZZZZZZZZZ
439	Droperidol	small molecule	approved/vet_approved	0		0				2	2	D(2) dopamine receptor	antagonist	DRD2	Alpha-1A adrenergic receptor	antagonist	ADRA1A	ZZZZZZZZZZZZZZ	ZZZZZZZZZZZZZZ	ZZZZZZZZZZZZZZ	ZZZZZZZZZZZZZZ	ZZZZZZZZZZZZZZ	ZZZZZZZZZZZZZZ	ZZZZZZZZZZZZZZ	ZZZZZZZZZZZZZZ	ZZZZZZZZZZZZZZ	ZZZZZZZZZZZZZZ	ZZZZZZZZZZZZZZ	ZZZZZZZZZZZZZZ	ZZZZZZZZZZZZZZ	ZZZZZZZZZZZZZZ	ZZZZZZZZZZZZZZ	ZZZZZZZZZZZZZZ	ZZZZZZZZZZZZZZ	ZZZZZZZZZZZZZZ	ZZZZZZZZZZZZZZ	ZZZZZZZZZZZZZZ	ZZZZZZZZZZZZZZ	ZZZZZZZZZZZZZZ	ZZZZZZZZZZZZZZ	ZZZZZZZZZZZZZZ	ZZZZZZZZZZZZZZ	ZZZZZZZZZZZZZZ	ZZZZZZZZZZZZZZ	ZZZZZZZZZZZZZZ	ZZZZZZZZZZZZZZ	ZZZZZZZZZZZZZZ	ZZZZZZZZZZZZZZ	ZZZZZZZZZZZZZZ
784	Gentamicin	small molecule	approved/vet_approved	0		1	Solute carrier family 22 member 6			5	2	30S ribosomal protein S12	adduct	rpsL	16S rRNA	adduct	ZZZZZZZZZZZZZZ	ZZZZZZZZZZZZZZ	ZZZZZZZZZZZZZZ	ZZZZZZZZZZZZZZ	ZZZZZZZZZZZZZZ	ZZZZZZZZZZZZZZ	ZZZZZZZZZZZZZZ	ZZZZZZZZZZZZZZ	ZZZZZZZZZZZZZZ	ZZZZZZZZZZZZZZ	ZZZZZZZZZZZZZZ	ZZZZZZZZZZZZZZ	ZZZZZZZZZZZZZZ	ZZZZZZZZZZZZZZ	ZZZZZZZZZZZZZZ	ZZZZZZZZZZZZZZ	ZZZZZZZZZZZZZZ	ZZZZZZZZZZZZZZ	ZZZZZZZZZZZZZZ	ZZZZZZZZZZZZZZ	ZZZZZZZZZZZZZZ	ZZZZZZZZZZZZZZ	ZZZZZZZZZZZZZZ	ZZZZZZZZZZZZZZ	ZZZZZZZZZZZZZZ	ZZZZZZZZZZZZZZ	ZZZZZZZZZZZZZZ	ZZZZZZZZZZZZZZ	ZZZZZZZZZZZZZZ	ZZZZZZZZZZZZZZ	ZZZZZZZZZZZZZZ	ZZZZZZZZZZZZZZ	ZZZZZZZZZZZZZZ
631	Gonadorelin	small molecule	approved/vet_approved	0		0				2	2	Gonadotropin-releasing hormone receptor	agonist	GNRHR	Putative gonadotropin-releasing hormone II receptor	agonist	GNRHR2	ZZZZZZZZZZZZZZ	ZZZZZZZZZZZZZZ	ZZZZZZZZZZZZZZ	ZZZZZZZZZZZZZZ	ZZZZZZZZZZZZZZ	ZZZZZZZZZZZZZZ	ZZZZZZZZZZZZZZ	ZZZZZZZZZZZZZZ	ZZZZZZZZZZZZZZ	ZZZZZZZZZZZZZZ	ZZZZZZZZZZZZZZ	ZZZZZZZZZZZZZZ	ZZZZZZZZZZZZZZ	ZZZZZZZZZZZZZZ	ZZZZZZZZZZZZZZ	ZZZZZZZZZZZZZZ	ZZZZZZZZZZZZZZ	ZZZZZZZZZZZZZZ	ZZZZZZZZZZZZZZ	ZZZZZZZZZZZZZZ	ZZZZZZZZZZZZZZ	ZZZZZZZZZZZZZZ	ZZZZZZZZZZZZZZ	ZZZZZZZZZZZZZZ	ZZZZZZZZZZZZZZ	ZZZZZZZZZZZZZZ	ZZZZZZZZZZZZZZ	ZZZZZZZZZZZZZZ	ZZZZZZZZZZZZZZ	ZZZZZZZZZZZZZZ	ZZZZZZZZZZZZZZ	ZZZZZZZZZZZZZZ
389	Griseofulvin	small molecule	approved/vet_approved	2	Cytochrome P450 1A2,Cytochrome P450 3A4	0				3	2	Tubulin beta chain	inhibitor	TUB2	Tubulin alpha chain	inhibitor	TUB1	ZZZZZZZZZZZZZZ	ZZZZZZZZZZZZZZ	ZZZZZZZZZZZZZZ	ZZZZZZZZZZZZZZ	ZZZZZZZZZZZZZZ	ZZZZZZZZZZZZZZ	ZZZZZZZZZZZZZZ	ZZZZZZZZZZZZZZ	ZZZZZZZZZZZZZZ	ZZZZZZZZZZZZZZ	ZZZZZZZZZZZZZZ	ZZZZZZZZZZZZZZ	ZZZZZZZZZZZZZZ	ZZZZZZZZZZZZZZ	ZZZZZZZZZZZZZZ	ZZZZZZZZZZZZZZ	ZZZZZZZZZZZZZZ	ZZZZZZZZZZZZZZ	ZZZZZZZZZZZZZZ	ZZZZZZZZZZZZZZ	ZZZZZZZZZZZZZZ	ZZZZZZZZZZZZZZ	ZZZZZZZZZZZZZZ	ZZZZZZZZZZZZZZ	ZZZZZZZZZZZZZZ	ZZZZZZZZZZZZZZ	ZZZZZZZZZZZZZZ	ZZZZZZZZZZZZZZ	ZZZZZZZZZZZZZZ	ZZZZZZZZZZZZZZ	ZZZZZZZZZZZZZZ	ZZZZZZZZZZZZZZ
727	Hydrocortisone	small molecule	approved/vet_approved	6	Cytochrome P450 3A4,Cytochrome P450 3A5,Cytochrome P450 3A7,Cytochrome P450 11B1, mitochondrial,Cytochrome P450 11B2, mitochondrial,Cytochrome P450 2C8	3	Multidrug resistance protein 1,ATP-binding cassette sub-family G member 2,Solute carrier organic anion transporter family member 1A2			4	2	Glucocorticoid receptor	agonist	NR3C1	Annexin A1	agonist	ANXA1	ZZZZZZZZZZZZZZ	ZZZZZZZZZZZZZZ	ZZZZZZZZZZZZZZ	ZZZZZZZZZZZZZZ	ZZZZZZZZZZZZZZ	ZZZZZZZZZZZZZZ	ZZZZZZZZZZZZZZ	ZZZZZZZZZZZZZZ	ZZZZZZZZZZZZZZ	ZZZZZZZZZZZZZZ	ZZZZZZZZZZZZZZ	ZZZZZZZZZZZZZZ	ZZZZZZZZZZZZZZ	ZZZZZZZZZZZZZZ	ZZZZZZZZZZZZZZ	ZZZZZZZZZZZZZZ	ZZZZZZZZZZZZZZ	ZZZZZZZZZZZZZZ	ZZZZZZZZZZZZZZ	ZZZZZZZZZZZZZZ	ZZZZZZZZZZZZZZ	ZZZZZZZZZZZZZZ	ZZZZZZZZZZZZZZ	ZZZZZZZZZZZZZZ	ZZZZZZZZZZZZZZ	ZZZZZZZZZZZZZZ	ZZZZZZZZZZZZZZ	ZZZZZZZZZZZZZZ	ZZZZZZZZZZZZZZ	ZZZZZZZZZZZZZZ	ZZZZZZZZZZZZZZ	ZZZZZZZZZZZZZZ
270	Liothyronine	small molecule	approved/vet_approved	0		11	Solute carrier organic anion transporter family member 1A2,Solute carrier organic anion transporter family member 1B1,Solute carrier organic anion transporter family member 1B3,Solute carrier organic anion transporter family member 4C1,Sodium/bile acid cotransporter,Solute carrier organic anion transporter family member 1C1,Solute carrier organic anion transporter family member 4A1,Solute carrier…			3	2	Thyroid hormone receptor alpha	agonist	THRA	Thyroid hormone receptor beta	agonist	THRB	ZZZZZZZZZZZZZZ	ZZZZZZZZZZZZZZ	ZZZZZZZZZZZZZZ	ZZZZZZZZZZZZZZ	ZZZZZZZZZZZZZZ	ZZZZZZZZZZZZZZ	ZZZZZZZZZZZZZZ	ZZZZZZZZZZZZZZ	ZZZZZZZZZZZZZZ	ZZZZZZZZZZZZZZ	ZZZZZZZZZZZZZZ	ZZZZZZZZZZZZZZ	ZZZZZZZZZZZZZZ	ZZZZZZZZZZZZZZ	ZZZZZZZZZZZZZZ	ZZZZZZZZZZZZZZ	ZZZZZZZZZZZZZZ	ZZZZZZZZZZZZZZ	ZZZZZZZZZZZZZZ	ZZZZZZZZZZZZZZ	ZZZZZZZZZZZZZZ	ZZZZZZZZZZZZZZ	ZZZZZZZZZZZZZZ	ZZZZZZZZZZZZZZ	ZZZZZZZZZZZZZZ	ZZZZZZZZZZZZZZ	ZZZZZZZZZZZZZZ	ZZZZZZZZZZZZZZ	ZZZZZZZZZZZZZZ	ZZZZZZZZZZZZZZ	ZZZZZZZZZZZZZZ	ZZZZZZZZZZZZZZ
630	Mebendazole	small molecule	approved/vet_approved	2	Cytochrome P450 3A4,Cytochrome P450 1A1	1	Multidrug resistance protein 1			2	2	Tubulin alpha-1A chain	inhibitor	TUBA1A	Tubulin beta-4B chain	inhibitor	TUBB4B	ZZZZZZZZZZZZZZ	ZZZZZZZZZZZZZZ	ZZZZZZZZZZZZZZ	ZZZZZZZZZZZZZZ	ZZZZZZZZZZZZZZ	ZZZZZZZZZZZZZZ	ZZZZZZZZZZZZZZ	ZZZZZZZZZZZZZZ	ZZZZZZZZZZZZZZ	ZZZZZZZZZZZZZZ	ZZZZZZZZZZZZZZ	ZZZZZZZZZZZZZZ	ZZZZZZZZZZZZZZ	ZZZZZZZZZZZZZZ	ZZZZZZZZZZZZZZ	ZZZZZZZZZZZZZZ	ZZZZZZZZZZZZZZ	ZZZZZZZZZZZZZZ	ZZZZZZZZZZZZZZ	ZZZZZZZZZZZZZZ	ZZZZZZZZZZZZZZ	ZZZZZZZZZZZZZZ	ZZZZZZZZZZZZZZ	ZZZZZZZZZZZZZZ	ZZZZZZZZZZZZZZ	ZZZZZZZZZZZZZZ	ZZZZZZZZZZZZZZ	ZZZZZZZZZZZZZZ	ZZZZZZZZZZZZZZ	ZZZZZZZZZZZZZZ	ZZZZZZZZZZZZZZ	ZZZZZZZZZZZZZZ
774	Naproxen	small molecule	approved/vet_approved	5	Cytochrome P450 2C9,Cytochrome P450 1A2,Cytochrome P450 2C8,UDP-glucuronosyltransferase 1-1,UDP-glucuronosyltransferase 2B7	2	Solute carrier organic anion transporter family member 1A2,Solute carrier family 22 member 6			3	2	Prostaglandin G/H synthase 1	inhibitor	PTGS1	Prostaglandin G/H synthase 2	inhibitor	PTGS2	ZZZZZZZZZZZZZZ	ZZZZZZZZZZZZZZ	ZZZZZZZZZZZZZZ	ZZZZZZZZZZZZZZ	ZZZZZZZZZZZZZZ	ZZZZZZZZZZZZZZ	ZZZZZZZZZZZZZZ	ZZZZZZZZZZZZZZ	ZZZZZZZZZZZZZZ	ZZZZZZZZZZZZZZ	ZZZZZZZZZZZZZZ	ZZZZZZZZZZZZZZ	ZZZZZZZZZZZZZZ	ZZZZZZZZZZZZZZ	ZZZZZZZZZZZZZZ	ZZZZZZZZZZZZZZ	ZZZZZZZZZZZZZZ	ZZZZZZZZZZZZZZ	ZZZZZZZZZZZZZZ	ZZZZZZZZZZZZZZ	ZZZZZZZZZZZZZZ	ZZZZZZZZZZZZZZ	ZZZZZZZZZZZZZZ	ZZZZZZZZZZZZZZ	ZZZZZZZZZZZZZZ	ZZZZZZZZZZZZZZ	ZZZZZZZZZZZZZZ	ZZZZZZZZZZZZZZ	ZZZZZZZZZZZZZZ	ZZZZZZZZZZZZZZ	ZZZZZZZZZZZZZZ	ZZZZZZZZZZZZZZ
980	Neomycin	small molecule	approved/vet_approved	0		0				3	2	30S ribosomal protein S12	inhibitor	rpsL	16S rRNA	inhibitor	ZZZZZZZZZZZZZZ	ZZZZZZZZZZZZZZ	ZZZZZZZZZZZZZZ	ZZZZZZZZZZZZZZ	ZZZZZZZZZZZZZZ	ZZZZZZZZZZZZZZ	ZZZZZZZZZZZZZZ	ZZZZZZZZZZZZZZ	ZZZZZZZZZZZZZZ	ZZZZZZZZZZZZZZ	ZZZZZZZZZZZZZZ	ZZZZZZZZZZZZZZ	ZZZZZZZZZZZZZZ	ZZZZZZZZZZZZZZ	ZZZZZZZZZZZZZZ	ZZZZZZZZZZZZZZ	ZZZZZZZZZZZZZZ	ZZZZZZZZZZZZZZ	ZZZZZZZZZZZZZZ	ZZZZZZZZZZZZZZ	ZZZZZZZZZZZZZZ	ZZZZZZZZZZZZZZ	ZZZZZZZZZZZZZZ	ZZZZZZZZZZZZZZ	ZZZZZZZZZZZZZZ	ZZZZZZZZZZZZZZ	ZZZZZZZZZZZZZZ	ZZZZZZZZZZZZZZ	ZZZZZZZZZZZZZZ	ZZZZZZZZZZZZZZ	ZZZZZZZZZZZZZZ	ZZZZZZZZZZZZZZ	ZZZZZZZZZZZZZZ
684	Nitrofurantoin	small molecule	approved/vet_approved	1	NADPH--cytochrome P450 reductase	1	ATP-binding cassette sub-family G member 2			3	2	Probable pyruvate-flavodoxin oxidoreductase	potentiator	ydbK	Oxygen-insensitive NADPH nitroreductase	potentiator	nfsA	ZZZZZZZZZZZZZZ	ZZZZZZZZZZZZZZ	ZZZZZZZZZZZZZZ	ZZZZZZZZZZZZZZ	ZZZZZZZZZZZZZZ	ZZZZZZZZZZZZZZ	ZZZZZZZZZZZZZZ	ZZZZZZZZZZZZZZ	ZZZZZZZZZZZZZZ	ZZZZZZZZZZZZZZ	ZZZZZZZZZZZZZZ	ZZZZZZZZZZZZZZ	ZZZZZZZZZZZZZZ	ZZZZZZZZZZZZZZ	ZZZZZZZZZZZZZZ	ZZZZZZZZZZZZZZ	ZZZZZZZZZZZZZZ	ZZZZZZZZZZZZZZ	ZZZZZZZZZZZZZZ	ZZZZZZZZZZZZZZ	ZZZZZZZZZZZZZZ	ZZZZZZZZZZZZZZ	ZZZZZZZZZZZZZZ	ZZZZZZZZZZZZZZ	ZZZZZZZZZZZZZZ	ZZZZZZZZZZZZZZ	ZZZZZZZZZZZZZZ	ZZZZZZZZZZZZZZ	ZZZZZZZZZZZZZZ	ZZZZZZZZZZZZZZ	ZZZZZZZZZZZZZZ	ZZZZZZZZZZZZZZ
406	Phenoxymethylpenicillin	small molecule	approved/vet_approved	0		0				5	2	Penicillin-binding protein 1A	ZZZZZZZZZZZZZZ	pbpA	MecA PBP2' (penicillin binding protein 2')	inhibitor	mecA	ZZZZZZZZZZZZZZ	ZZZZZZZZZZZZZZ	ZZZZZZZZZZZZZZ	ZZZZZZZZZZZZZZ	ZZZZZZZZZZZZZZ	ZZZZZZZZZZZZZZ	ZZZZZZZZZZZZZZ	ZZZZZZZZZZZZZZ	ZZZZZZZZZZZZZZ	ZZZZZZZZZZZZZZ	ZZZZZZZZZZZZZZ	ZZZZZZZZZZZZZZ	ZZZZZZZZZZZZZZ	ZZZZZZZZZZZZZZ	ZZZZZZZZZZZZZZ	ZZZZZZZZZZZZZZ	ZZZZZZZZZZZZZZ	ZZZZZZZZZZZZZZ	ZZZZZZZZZZZZZZ	ZZZZZZZZZZZZZZ	ZZZZZZZZZZZZZZ	ZZZZZZZZZZZZZZ	ZZZZZZZZZZZZZZ	ZZZZZZZZZZZZZZ	ZZZZZZZZZZZZZZ	ZZZZZZZZZZZZZZ	ZZZZZZZZZZZZZZ	ZZZZZZZZZZZZZZ	ZZZZZZZZZZZZZZ	ZZZZZZZZZZZZZZ	ZZZZZZZZZZZZZZ	ZZZZZZZZZZZZZZ
243	Phenytoin	small molecule	approved/vet_approved	9	Cytochrome P450 2C9,Cytochrome P450 2C19,Cytochrome P450 2C8,Cytochrome P450 2B6,Cytochrome P450 3A4,Cytochrome P450 2C18,Cytochrome P450 3A5,Cytochrome P450 3A7,Cytochrome P450 11B1, mitochondrial	3	Solute carrier organic anion transporter family member 1C1,Multidrug resistance protein 1,Canalicular multispecific organic anion transporter 1			5	2	Sodium channel protein type 5 subunit alpha	inhibitor	SCN5A	Sodium channel protein type 1 subunit alpha	inhibitor	SCN1A	ZZZZZZZZZZZZZZ	ZZZZZZZZZZZZZZ	ZZZZZZZZZZZZZZ	ZZZZZZZZZZZZZZ	ZZZZZZZZZZZZZZ	ZZZZZZZZZZZZZZ	ZZZZZZZZZZZZZZ	ZZZZZZZZZZZZZZ	ZZZZZZZZZZZZZZ	ZZZZZZZZZZZZZZ	ZZZZZZZZZZZZZZ	ZZZZZZZZZZZZZZ	ZZZZZZZZZZZZZZ	ZZZZZZZZZZZZZZ	ZZZZZZZZZZZZZZ	ZZZZZZZZZZZZZZ	ZZZZZZZZZZZZZZ	ZZZZZZZZZZZZZZ	ZZZZZZZZZZZZZZ	ZZZZZZZZZZZZZZ	ZZZZZZZZZZZZZZ	ZZZZZZZZZZZZZZ	ZZZZZZZZZZZZZZ	ZZZZZZZZZZZZZZ	ZZZZZZZZZZZZZZ	ZZZZZZZZZZZZZZ	ZZZZZZZZZZZZZZ	ZZZZZZZZZZZZZZ	ZZZZZZZZZZZZZZ	ZZZZZZZZZZZZZZ	ZZZZZZZZZZZZZZ	ZZZZZZZZZZZZZZ
719	Pralidoxime	small molecule	approved/vet_approved	0		0				2	2	Acetylcholinesterase	activator	ACHE	Cholinesterase	activator	BCHE	ZZZZZZZZZZZZZZ	ZZZZZZZZZZZZZZ	ZZZZZZZZZZZZZZ	ZZZZZZZZZZZZZZ	ZZZZZZZZZZZZZZ	ZZZZZZZZZZZZZZ	ZZZZZZZZZZZZZZ	ZZZZZZZZZZZZZZ	ZZZZZZZZZZZZZZ	ZZZZZZZZZZZZZZ	ZZZZZZZZZZZZZZ	ZZZZZZZZZZZZZZ	ZZZZZZZZZZZZZZ	ZZZZZZZZZZZZZZ	ZZZZZZZZZZZZZZ	ZZZZZZZZZZZZZZ	ZZZZZZZZZZZZZZ	ZZZZZZZZZZZZZZ	ZZZZZZZZZZZZZZ	ZZZZZZZZZZZZZZ	ZZZZZZZZZZZZZZ	ZZZZZZZZZZZZZZ	ZZZZZZZZZZZZZZ	ZZZZZZZZZZZZZZ	ZZZZZZZZZZZZZZ	ZZZZZZZZZZZZZZ	ZZZZZZZZZZZZZZ	ZZZZZZZZZZZZZZ	ZZZZZZZZZZZZZZ	ZZZZZZZZZZZZZZ	ZZZZZZZZZZZZZZ	ZZZZZZZZZZZZZZ
196	Pyrimethamine	small molecule	approved/vet_approved	3	Cytochrome P450 2C9,Cytochrome P450 2D6,Cytochrome P450 2C8	0				3	2	Dihydrofolate reductase	inhibitor	DHFR	Bifunctional dihydrofolate reductase-thymidylate synthase	inhibitor	ZZZZZZZZZZZZZZ	ZZZZZZZZZZZZZZ	ZZZZZZZZZZZZZZ	ZZZZZZZZZZZZZZ	ZZZZZZZZZZZZZZ	ZZZZZZZZZZZZZZ	ZZZZZZZZZZZZZZ	ZZZZZZZZZZZZZZ	ZZZZZZZZZZZZZZ	ZZZZZZZZZZZZZZ	ZZZZZZZZZZZZZZ	ZZZZZZZZZZZZZZ	ZZZZZZZZZZZZZZ	ZZZZZZZZZZZZZZ	ZZZZZZZZZZZZZZ	ZZZZZZZZZZZZZZ	ZZZZZZZZZZZZZZ	ZZZZZZZZZZZZZZ	ZZZZZZZZZZZZZZ	ZZZZZZZZZZZZZZ	ZZZZZZZZZZZZZZ	ZZZZZZZZZZZZZZ	ZZZZZZZZZZZZZZ	ZZZZZZZZZZZZZZ	ZZZZZZZZZZZZZZ	ZZZZZZZZZZZZZZ	ZZZZZZZZZZZZZZ	ZZZZZZZZZZZZZZ	ZZZZZZZZZZZZZZ	ZZZZZZZZZZZZZZ	ZZZZZZZZZZZZZZ	ZZZZZZZZZZZZZZ	ZZZZZZZZZZZZZZ
922	Salicylic acid	small molecule	approved/vet_approved	1	Cytochrome P450 2C9	8	Solute carrier family 22 member 6,Solute carrier family 22 member 10,Solute carrier family 22 member 8,Solute carrier family 22 member 11,Solute carrier organic anion transporter family member 2B1,Multidrug resistance protein 1,Monocarboxylate transporter 1,Solute carrier family 22 member 7			3	2	Prostaglandin G/H synthase 1	inhibitor	PTGS1	Prostaglandin G/H synthase 2	inhibitor	PTGS2	ZZZZZZZZZZZZZZ	ZZZZZZZZZZZZZZ	ZZZZZZZZZZZZZZ	ZZZZZZZZZZZZZZ	ZZZZZZZZZZZZZZ	ZZZZZZZZZZZZZZ	ZZZZZZZZZZZZZZ	ZZZZZZZZZZZZZZ	ZZZZZZZZZZZZZZ	ZZZZZZZZZZZZZZ	ZZZZZZZZZZZZZZ	ZZZZZZZZZZZZZZ	ZZZZZZZZZZZZZZ	ZZZZZZZZZZZZZZ	ZZZZZZZZZZZZZZ	ZZZZZZZZZZZZZZ	ZZZZZZZZZZZZZZ	ZZZZZZZZZZZZZZ	ZZZZZZZZZZZZZZ	ZZZZZZZZZZZZZZ	ZZZZZZZZZZZZZZ	ZZZZZZZZZZZZZZ	ZZZZZZZZZZZZZZ	ZZZZZZZZZZZZZZ	ZZZZZZZZZZZZZZ	ZZZZZZZZZZZZZZ	ZZZZZZZZZZZZZZ	ZZZZZZZZZZZZZZ	ZZZZZZZZZZZZZZ	ZZZZZZZZZZZZZZ	ZZZZZZZZZZZZZZ	ZZZZZZZZZZZZZZ
7999	Sodium sulfate	small molecule	approved/vet_approved	0		0				2	2	Carbonic anhydrase 2	inhibitor	CA2	Carbonic anhydrase 1	inhibitor	CA1	ZZZZZZZZZZZZZZ	ZZZZZZZZZZZZZZ	ZZZZZZZZZZZZZZ	ZZZZZZZZZZZZZZ	ZZZZZZZZZZZZZZ	ZZZZZZZZZZZZZZ	ZZZZZZZZZZZZZZ	ZZZZZZZZZZZZZZ	ZZZZZZZZZZZZZZ	ZZZZZZZZZZZZZZ	ZZZZZZZZZZZZZZ	ZZZZZZZZZZZZZZ	ZZZZZZZZZZZZZZ	ZZZZZZZZZZZZZZ	ZZZZZZZZZZZZZZ	ZZZZZZZZZZZZZZ	ZZZZZZZZZZZZZZ	ZZZZZZZZZZZZZZ	ZZZZZZZZZZZZZZ	ZZZZZZZZZZZZZZ	ZZZZZZZZZZZZZZ	ZZZZZZZZZZZZZZ	ZZZZZZZZZZZZZZ	ZZZZZZZZZZZZZZ	ZZZZZZZZZZZZZZ	ZZZZZZZZZZZZZZ	ZZZZZZZZZZZZZZ	ZZZZZZZZZZZZZZ	ZZZZZZZZZZZZZZ	ZZZZZZZZZZZZZZ	ZZZZZZZZZZZZZZ	ZZZZZZZZZZZZZZ
1066	Streptomycin	small molecule	approved/vet_approved	0		1	Solute carrier family 22 member 6			3	2	30S ribosomal protein S12	inhibitor	rpsL	16S rRNA	inhibitor	ZZZZZZZZZZZZZZ	ZZZZZZZZZZZZZZ	ZZZZZZZZZZZZZZ	ZZZZZZZZZZZZZZ	ZZZZZZZZZZZZZZ	ZZZZZZZZZZZZZZ	ZZZZZZZZZZZZZZ	ZZZZZZZZZZZZZZ	ZZZZZZZZZZZZZZ	ZZZZZZZZZZZZZZ	ZZZZZZZZZZZZZZ	ZZZZZZZZZZZZZZ	ZZZZZZZZZZZZZZ	ZZZZZZZZZZZZZZ	ZZZZZZZZZZZZZZ	ZZZZZZZZZZZZZZ	ZZZZZZZZZZZZZZ	ZZZZZZZZZZZZZZ	ZZZZZZZZZZZZZZ	ZZZZZZZZZZZZZZ	ZZZZZZZZZZZZZZ	ZZZZZZZZZZZZZZ	ZZZZZZZZZZZZZZ	ZZZZZZZZZZZZZZ	ZZZZZZZZZZZZZZ	ZZZZZZZZZZZZZZ	ZZZZZZZZZZZZZZ	ZZZZZZZZZZZZZZ	ZZZZZZZZZZZZZZ	ZZZZZZZZZZZZZZ	ZZZZZZZZZZZZZZ	ZZZZZZZZZZZZZZ	ZZZZZZZZZZZZZZ
1007	Trichlormethiazide	small molecule	approved/vet_approved	1	Thiopurine S-methyltransferase	0				5	2	Solute carrier family 12 member 1	inhibitor	SLC12A1	Sodium/potassium-transporting ATPase subunit alpha-1	inhibitor	ATP1A1	ZZZZZZZZZZZZZZ	ZZZZZZZZZZZZZZ	ZZZZZZZZZZZZZZ	ZZZZZZZZZZZZZZ	ZZZZZZZZZZZZZZ	ZZZZZZZZZZZZZZ	ZZZZZZZZZZZZZZ	ZZZZZZZZZZZZZZ	ZZZZZZZZZZZZZZ	ZZZZZZZZZZZZZZ	ZZZZZZZZZZZZZZ	ZZZZZZZZZZZZZZ	ZZZZZZZZZZZZZZ	ZZZZZZZZZZZZZZ	ZZZZZZZZZZZZZZ	ZZZZZZZZZZZZZZ	ZZZZZZZZZZZZZZ	ZZZZZZZZZZZZZZ	ZZZZZZZZZZZZZZ	ZZZZZZZZZZZZZZ	ZZZZZZZZZZZZZZ	ZZZZZZZZZZZZZZ	ZZZZZZZZZZZZZZ	ZZZZZZZZZZZZZZ	ZZZZZZZZZZZZZZ	ZZZZZZZZZZZZZZ	ZZZZZZZZZZZZZZ	ZZZZZZZZZZZZZZ	ZZZZZZZZZZZZZZ	ZZZZZZZZZZZZZZ	ZZZZZZZZZZZZZZ	ZZZZZZZZZZZZZZ
1049	Melatonin	small molecule	approved/nutraceutical/vet_approved	9	Cytochrome P450 1A1,Cytochrome P450 1A2,Cytochrome P450 1B1,Cytochrome P450 2C19,Cytochrome P450 2C9,Acetylserotonin O-methyltransferase,Indoleamine 2,3-dioxygenase 1,Myeloperoxidase,Cytochrome P450 19A1	1	Solute carrier family 22 member 8			10	2	Melatonin receptor type 1A	agonist	MTNR1A	Melatonin receptor type 1B	agonist	MTNR1B	ZZZZZZZZZZZZZZ	ZZZZZZZZZZZZZZ	ZZZZZZZZZZZZZZ	ZZZZZZZZZZZZZZ	ZZZZZZZZZZZZZZ	ZZZZZZZZZZZZZZ	ZZZZZZZZZZZZZZ	ZZZZZZZZZZZZZZ	ZZZZZZZZZZZZZZ	ZZZZZZZZZZZZZZ	ZZZZZZZZZZZZZZ	ZZZZZZZZZZZZZZ	ZZZZZZZZZZZZZZ	ZZZZZZZZZZZZZZ	ZZZZZZZZZZZZZZ	ZZZZZZZZZZZZZZ	ZZZZZZZZZZZZZZ	ZZZZZZZZZZZZZZ	ZZZZZZZZZZZZZZ	ZZZZZZZZZZZZZZ	ZZZZZZZZZZZZZZ	ZZZZZZZZZZZZZZ	ZZZZZZZZZZZZZZ	ZZZZZZZZZZZZZZ	ZZZZZZZZZZZZZZ	ZZZZZZZZZZZZZZ	ZZZZZZZZZZZZZZ	ZZZZZZZZZZZZZZ	ZZZZZZZZZZZZZZ	ZZZZZZZZZZZZZZ	ZZZZZZZZZZZZZZ	ZZZZZZZZZZZZZZ
124	Alpha-Linolenic Acid	small molecule	approved/nutraceutical	0		0				10	2	Fatty acid desaturase 1	ligand	FADS1	Fatty acid desaturase 2	ligand	FADS2	ZZZZZZZZZZZZZZ	ZZZZZZZZZZZZZZ	ZZZZZZZZZZZZZZ	ZZZZZZZZZZZZZZ	ZZZZZZZZZZZZZZ	ZZZZZZZZZZZZZZ	ZZZZZZZZZZZZZZ	ZZZZZZZZZZZZZZ	ZZZZZZZZZZZZZZ	ZZZZZZZZZZZZZZ	ZZZZZZZZZZZZZZ	ZZZZZZZZZZZZZZ	ZZZZZZZZZZZZZZ	ZZZZZZZZZZZZZZ	ZZZZZZZZZZZZZZ	ZZZZZZZZZZZZZZ	ZZZZZZZZZZZZZZ	ZZZZZZZZZZZZZZ	ZZZZZZZZZZZZZZ	ZZZZZZZZZZZZZZ	ZZZZZZZZZZZZZZ	ZZZZZZZZZZZZZZ	ZZZZZZZZZZZZZZ	ZZZZZZZZZZZZZZ	ZZZZZZZZZZZZZZ	ZZZZZZZZZZZZZZ	ZZZZZZZZZZZZZZ	ZZZZZZZZZZZZZZ	ZZZZZZZZZZZZZZ	ZZZZZZZZZZZZZZ	ZZZZZZZZZZZZZZ	ZZZZZZZZZZZZZZ
108	Cyanocobalamin	small molecule	approved/nutraceutical	1	Cob(I)yrinic acid a,c-diamide adenosyltransferase, mitochondrial	5	Protein amnionless,Transcobalamin-1,Transcobalamin-2,Gastric intrinsic factor,Cubilin			6	2	Methionine synthase	cofactor	MTR	Methylmalonyl-CoA mutase, mitochondrial	cofactor	MUT	ZZZZZZZZZZZZZZ	ZZZZZZZZZZZZZZ	ZZZZZZZZZZZZZZ	ZZZZZZZZZZZZZZ	ZZZZZZZZZZZZZZ	ZZZZZZZZZZZZZZ	ZZZZZZZZZZZZZZ	ZZZZZZZZZZZZZZ	ZZZZZZZZZZZZZZ	ZZZZZZZZZZZZZZ	ZZZZZZZZZZZZZZ	ZZZZZZZZZZZZZZ	ZZZZZZZZZZZZZZ	ZZZZZZZZZZZZZZ	ZZZZZZZZZZZZZZ	ZZZZZZZZZZZZZZ	ZZZZZZZZZZZZZZ	ZZZZZZZZZZZZZZ	ZZZZZZZZZZZZZZ	ZZZZZZZZZZZZZZ	ZZZZZZZZZZZZZZ	ZZZZZZZZZZZZZZ	ZZZZZZZZZZZZZZ	ZZZZZZZZZZZZZZ	ZZZZZZZZZZZZZZ	ZZZZZZZZZZZZZZ	ZZZZZZZZZZZZZZ	ZZZZZZZZZZZZZZ	ZZZZZZZZZZZZZZ	ZZZZZZZZZZZZZZ	ZZZZZZZZZZZZZZ	ZZZZZZZZZZZZZZ
86	Cyclosporine	small molecule	approved/investigational/vet_approved	7	Cytochrome P450 3A7,Cytochrome P450 3A5,Cytochrome P450 3A4,Cytochrome P450 2C19,Cytochrome P450 2C8,Cytochrome P450 2C9,Cytochrome P450 2D6	12	Multidrug resistance protein 1,Canalicular multispecific organic anion transporter 2,Bile salt export pump,Multidrug resistance-associated protein 1,Solute carrier organic anion transporter family member 1A2,Ileal sodium/bile acid cotransporter,Sodium/bile acid cotransporter,Solute carrier family 22 member 6,Multidrug resistance-associated protein 7,Canalicular multispecific organic anion transpo…			4	2	Calcium signal-modulating cyclophilin ligand	binder	CAMLG	Calcineurin subunit B type 2	inhibitor	PPP3R2	ZZZZZZZZZZZZZZ	ZZZZZZZZZZZZZZ	ZZZZZZZZZZZZZZ	ZZZZZZZZZZZZZZ	ZZZZZZZZZZZZZZ	ZZZZZZZZZZZZZZ	ZZZZZZZZZZZZZZ	ZZZZZZZZZZZZZZ	ZZZZZZZZZZZZZZ	ZZZZZZZZZZZZZZ	ZZZZZZZZZZZZZZ	ZZZZZZZZZZZZZZ	ZZZZZZZZZZZZZZ	ZZZZZZZZZZZZZZ	ZZZZZZZZZZZZZZ	ZZZZZZZZZZZZZZ	ZZZZZZZZZZZZZZ	ZZZZZZZZZZZZZZ	ZZZZZZZZZZZZZZ	ZZZZZZZZZZZZZZ	ZZZZZZZZZZZZZZ	ZZZZZZZZZZZZZZ	ZZZZZZZZZZZZZZ	ZZZZZZZZZZZZZZ	ZZZZZZZZZZZZZZ	ZZZZZZZZZZZZZZ	ZZZZZZZZZZZZZZ	ZZZZZZZZZZZZZZ	ZZZZZZZZZZZZZZ	ZZZZZZZZZZZZZZ	ZZZZZZZZZZZZZZ	ZZZZZZZZZZZZZZ
1168	Domperidone	small molecule	approved/investigational/vet_approved	7	Cytochrome P450 3A5,Cytochrome P450 3A7,Cytochrome P450 3A4,Cytochrome P450 1A2,Cytochrome P450 2B6,Cytochrome P450 2C8,Cytochrome P450 2D6	1	Multidrug resistance protein 1			2	2	D(2) dopamine receptor	antagonist	DRD2	D(3) dopamine receptor	antagonist	DRD3	ZZZZZZZZZZZZZZ	ZZZZZZZZZZZZZZ	ZZZZZZZZZZZZZZ	ZZZZZZZZZZZZZZ	ZZZZZZZZZZZZZZ	ZZZZZZZZZZZZZZ	ZZZZZZZZZZZZZZ	ZZZZZZZZZZZZZZ	ZZZZZZZZZZZZZZ	ZZZZZZZZZZZZZZ	ZZZZZZZZZZZZZZ	ZZZZZZZZZZZZZZ	ZZZZZZZZZZZZZZ	ZZZZZZZZZZZZZZ	ZZZZZZZZZZZZZZ	ZZZZZZZZZZZZZZ	ZZZZZZZZZZZZZZ	ZZZZZZZZZZZZZZ	ZZZZZZZZZZZZZZ	ZZZZZZZZZZZZZZ	ZZZZZZZZZZZZZZ	ZZZZZZZZZZZZZZ	ZZZZZZZZZZZZZZ	ZZZZZZZZZZZZZZ	ZZZZZZZZZZZZZZ	ZZZZZZZZZZZZZZ	ZZZZZZZZZZZZZZ	ZZZZZZZZZZZZZZ	ZZZZZZZZZZZZZZ	ZZZZZZZZZZZZZZ	ZZZZZZZZZZZZZZ	ZZZZZZZZZZZZZZ
769	Estradiol	small molecule	approved/investigational/vet_approved	10	Cytochrome P450 3A4,Cytochrome P450 1A2,Cytochrome P450 3A5,Cytochrome P450 3A7,UDP-glucuronosyltransferase 1-1,Cytochrome P450 1A1,Cytochrome P450 1B1,Cytochrome P450 2C19,Cytochrome P450 2C8,Cytochrome P450 2C9	14	Solute carrier family 22 member 2,Solute carrier family 22 member 1,Solute carrier family 22 member 3,Solute carrier organic anion transporter family member 2B1,Solute carrier organic anion transporter family member 1A2,Multidrug resistance-associated protein 7,Solute carrier family 22 member 11,ATP-binding cassette sub-family G member 2,Solute carrier organic anion transporter family member 1B1,…			10	2	Estrogen receptor alpha	agonist	ESR1	Estrogen receptor beta	agonist	ESR2	ZZZZZZZZZZZZZZ	ZZZZZZZZZZZZZZ	ZZZZZZZZZZZZZZ	ZZZZZZZZZZZZZZ	ZZZZZZZZZZZZZZ	ZZZZZZZZZZZZZZ	ZZZZZZZZZZZZZZ	ZZZZZZZZZZZZZZ	ZZZZZZZZZZZZZZ	ZZZZZZZZZZZZZZ	ZZZZZZZZZZZZZZ	ZZZZZZZZZZZZZZ	ZZZZZZZZZZZZZZ	ZZZZZZZZZZZZZZ	ZZZZZZZZZZZZZZ	ZZZZZZZZZZZZZZ	ZZZZZZZZZZZZZZ	ZZZZZZZZZZZZZZ	ZZZZZZZZZZZZZZ	ZZZZZZZZZZZZZZ	ZZZZZZZZZZZZZZ	ZZZZZZZZZZZZZZ	ZZZZZZZZZZZZZZ	ZZZZZZZZZZZZZZ	ZZZZZZZZZZZZZZ	ZZZZZZZZZZZZZZ	ZZZZZZZZZZZZZZ	ZZZZZZZZZZZZZZ	ZZZZZZZZZZZZZZ	ZZZZZZZZZZZZZZ	ZZZZZZZZZZZZZZ	ZZZZZZZZZZZZZZ
1156	Kanamycin	small molecule	approved/investigational/vet_approved	3	Aminoglycoside 2'-N-acetyltransferase,Kanamycin nucleotidyltransferase,Aminoglycoside 3'-phosphotransferase	0				2	2	30S ribosomal protein S12	inhibitor	rpsL	16S rRNA	inhibitor	ZZZZZZZZZZZZZZ	ZZZZZZZZZZZZZZ	ZZZZZZZZZZZZZZ	ZZZZZZZZZZZZZZ	ZZZZZZZZZZZZZZ	ZZZZZZZZZZZZZZ	ZZZZZZZZZZZZZZ	ZZZZZZZZZZZZZZ	ZZZZZZZZZZZZZZ	ZZZZZZZZZZZZZZ	ZZZZZZZZZZZZZZ	ZZZZZZZZZZZZZZ	ZZZZZZZZZZZZZZ	ZZZZZZZZZZZZZZ	ZZZZZZZZZZZZZZ	ZZZZZZZZZZZZZZ	ZZZZZZZZZZZZZZ	ZZZZZZZZZZZZZZ	ZZZZZZZZZZZZZZ	ZZZZZZZZZZZZZZ	ZZZZZZZZZZZZZZ	ZZZZZZZZZZZZZZ	ZZZZZZZZZZZZZZ	ZZZZZZZZZZZZZZ	ZZZZZZZZZZZZZZ	ZZZZZZZZZZZZZZ	ZZZZZZZZZZZZZZ	ZZZZZZZZZZZZZZ	ZZZZZZZZZZZZZZ	ZZZZZZZZZZZZZZ	ZZZZZZZZZZZZZZ	ZZZZZZZZZZZZZZ	ZZZZZZZZZZZZZZ
582	Oxytetracycline	small molecule	approved/investigational/vet_approved	0		4	Solute carrier family 22 member 6,Solute carrier family 22 member 8,Solute carrier family 22 member 11,Solute carrier family 22 member 7			3	2	30S ribosomal protein S9	inhibitor	rpsI	30S ribosomal protein S4	inhibitor	rpsD	ZZZZZZZZZZZZZZ	ZZZZZZZZZZZZZZ	ZZZZZZZZZZZZZZ	ZZZZZZZZZZZZZZ	ZZZZZZZZZZZZZZ	ZZZZZZZZZZZZZZ	ZZZZZZZZZZZZZZ	ZZZZZZZZZZZZZZ	ZZZZZZZZZZZZZZ	ZZZZZZZZZZZZZZ	ZZZZZZZZZZZZZZ	ZZZZZZZZZZZZZZ	ZZZZZZZZZZZZZZ	ZZZZZZZZZZZZZZ	ZZZZZZZZZZZZZZ	ZZZZZZZZZZZZZZ	ZZZZZZZZZZZZZZ	ZZZZZZZZZZZZZZ	ZZZZZZZZZZZZZZ	ZZZZZZZZZZZZZZ	ZZZZZZZZZZZZZZ	ZZZZZZZZZZZZZZ	ZZZZZZZZZZZZZZ	ZZZZZZZZZZZZZZ	ZZZZZZZZZZZZZZ	ZZZZZZZZZZZZZZ	ZZZZZZZZZZZZZZ	ZZZZZZZZZZZZZZ	ZZZZZZZZZZZZZZ	ZZZZZZZZZZZZZZ	ZZZZZZZZZZZZZZ	ZZZZZZZZZZZZZZ
1117	Tiludronic acid	small molecule	approved/investigational/vet_approved	0		0				4	2	Adenosine triphosphate (ATP)	inhibitor	ZZZZZZZZZZZZZZ	Hydroxylapatite	antagonist	ZZZZZZZZZZZZZZ	ZZZZZZZZZZZZZZ	ZZZZZZZZZZZZZZ	ZZZZZZZZZZZZZZ	ZZZZZZZZZZZZZZ	ZZZZZZZZZZZZZZ	ZZZZZZZZZZZZZZ	ZZZZZZZZZZZZZZ	ZZZZZZZZZZZZZZ	ZZZZZZZZZZZZZZ	ZZZZZZZZZZZZZZ	ZZZZZZZZZZZZZZ	ZZZZZZZZZZZZZZ	ZZZZZZZZZZZZZZ	ZZZZZZZZZZZZZZ	ZZZZZZZZZZZZZZ	ZZZZZZZZZZZZZZ	ZZZZZZZZZZZZZZ	ZZZZZZZZZZZZZZ	ZZZZZZZZZZZZZZ	ZZZZZZZZZZZZZZ	ZZZZZZZZZZZZZZ	ZZZZZZZZZZZZZZ	ZZZZZZZZZZZZZZ	ZZZZZZZZZZZZZZ	ZZZZZZZZZZZZZZ	ZZZZZZZZZZZZZZ	ZZZZZZZZZZZZZZ	ZZZZZZZZZZZZZZ	ZZZZZZZZZZZZZZ	ZZZZZZZZZZZZZZ	ZZZZZZZZZZZZZZ	ZZZZZZZZZZZZZZ
[truncated: 603 more rows]
[truncated: 37 more columns]

## Sheet: bySNPSNVCoverage
	drugName	type	status	numberOfEnzymes	listOfEnzymes	numberOfTransporters	listOfTransporters	numberOfTargets	numberOfTargetsWithKnownAction	target1	action1	geneName1	target2	action2	geneName2	target3	action3	geneName3	target4	action4	geneName4	target5	action5	geneName5	target6	action6	geneName6	target7	action7	geneName7	target8	action8	geneName8	target9	action9	geneName9	target10	action10	geneName10	target11	action11	geneName11	target12	action12	geneName12	target13	action13	geneName13	target14
[truncated: 1,257 more rows]
[truncated: 35 more columns]

[truncated: 5 more sheets: groupedOneTargetMOA, byOneTargetMOAOnly, approvedOnly, smallMolOnly, rawData]
